# Supplementary material for: Combination of genomic approaches with functional genetic experiments reveals two modes of repression of yeast middle-phase meiosis genes
Source: BMC Genomics. 2010 Aug 17;11:478. doi: 10.1186/1471-2164-11-478 (PMC3091674; doi:10.1186/1471-2164-11-478)
Supplement: Additional file 1 — Genomic processed data. The file contains all the genomic (ChIP-chip and expression) data in the different genetic backgrounds, as well as some filters applied to the data, and some validation data from other sources (indicated). [file 1471-2164-11-478-S1.XLS]

## Sheet: sum1 targets
	-0.480877	-0.581916	-0.675025	-0.754823	-0.816122	-0.861302	-0.902564	-0.952767	-1.01847	-1.05966	-1.01545	-0.825121	-0.484421	-0.115064	0.14419	0.162621	-0.0702069	-0.47213	-0.958604
	-0.224793	-0.179146	0.0168126	0.20265	0.221622	0.0602711	-0.108723	-0.100241	0.223201	0.647041	0.798923	0.307018	-0.931555	-2.41961	-3.57879	-3.86708	-3.28671	-2.25883	-1.21539
	-1.25159	-0.992422	-0.542991	-0.21552	-0.315008	-0.865636	-1.52678	-1.93345	-1.78409	-1.24608	-0.696979	-0.514368	-0.870631	-1.48033	-1.99607	-2.09186	-1.76181	-1.24641	-0.792515
	0.535161	-0.336768	-1.09999	-1.6738	-1.97969	-2.02455	-1.9262	-1.80988	-1.79115	-1.91404	-2.19054	-2.63223	-3.1947	-3.70871	-3.98809	-3.8632	-3.41138	-2.90008	-2.60164
	-0.595195	-0.492146	-0.423761	-0.374716	-0.330043	-0.288565	-0.267027	-0.28337	-0.354997	-0.495345	-0.716073	-1.02866	-1.407	-1.74121	-1.91004	-1.80025	-1.41807	-0.861745	-0.231889
	-2.17182	-1.96299	-1.97398	-2.00545	-1.86286	-1.53804	-1.2649	-1.29352	-1.80779	-2.50229	-2.85227	-2.33372	-0.792823	1.09825	2.55557	2.84458	1.96981	0.50467	-0.962748
	0.453534	0.630355	0.930751	1.18433	1.22479	1.04423	0.840626	0.825664	1.16032	1.63059	1.85444	1.45027	0.301814	-1.11522	-2.24502	-2.5664	-2.07625	-1.17025	-0.254336
	-0.0453636	-0.0199827	0.150344	0.364927	0.52443	0.58219	0.55997	0.484106	0.384741	0.320154	0.361233	0.578609	0.975132	1.40243	1.69166	1.68231	1.33813	0.718542	-0.114557
	-0.0200911	0.0985662	-0.0564909	-0.163875	0.089875	0.710079	1.30177	1.44324	0.799575	-0.322517	-1.32876	-1.62507	-0.94276	0.260754	1.42983	2.04777	2.18049	2.34242	3.05954
	-0.259975	-0.242394	-0.177613	-0.0951342	-0.0240268	0.0236017	0.0576743	0.0895867	0.132851	0.216622	0.377065	0.650162	1.02561	1.38987	1.6154	1.58306	1.29918	0.866618	0.390742
	1.03851	1.60639	2.41072	3.12938	3.44623	3.27937	2.85113	2.40417	2.15176	2.08996	2.1175	2.13281	2.07427	1.96932	1.85747	1.77967	1.79822	1.99192	2.43999
	2.05512	1.83443	1.54275	1.10563	0.451747	-0.369183	-1.15018	-1.67375	-1.75981	-1.50469	-1.12861	-0.851894	-0.795605	-0.859252	-0.912375	-0.8287	-0.544582	-0.0445898	0.685469
	-0.728267	-0.398858	0.0022442	0.431255	0.844446	1.20015	1.4594	1.58337	1.54322	1.38342	1.18138	1.01449	0.931941	0.919941	0.956174	1.01889	1.09485	1.17732	1.25978
	1.05157	1.40757	1.79774	2.14532	2.37559	2.49409	2.61059	2.84185	3.26023	3.60999	3.48835	2.49344	0.558713	-1.6341	-3.30204	-3.70931	-2.82593	-1.16524	0.745451
	1.32973	1.44122	1.41497	1.37407	1.43912	1.63401	1.85702	1.99804	1.9635	1.78222	1.53789	1.31429	1.16753	1.09191	1.07336	1.10011	1.19498	1.40734	1.78725
	-0.460305	0.640935	2.19963	3.67874	4.55073	4.6594	4.3308	3.92326	3.75033	3.79488	3.8916	3.87478	3.65217	3.29536	2.8981	2.55253	2.32663	2.26981	2.43096
	0.000593821	0.27805	0.594751	0.831743	0.872157	0.680301	0.325933	-0.114143	-0.552895	-0.827724	-0.742154	-0.100445	1.10455	2.45918	3.49286	3.76457	3.27545	2.36705	1.38967
	0.754593	0.681225	0.460844	0.259942	0.242167	0.460639	0.824898	1.23489	1.62834	2.22225	3.35878	5.37891	8.24658	11.0845	12.9017	12.779	10.8775	8.18937	5.72807
	0.955501	1.1749	1.30013	1.41636	1.60594	1.8418	1.95474	1.76606	1.15969	0.482403	0.288446	1.13102	3.1359	5.4752	7.19204	7.39269	6.12911	4.18123	2.34769
	-0.595725	-0.287306	-0.00918531	0.231044	0.426132	0.582289	0.723205	0.873739	1.04453	1.14117	1.02215	0.546351	-0.294062	-1.20965	-1.87073	-1.96459	-1.43219	-0.40973	0.961522
	-1.96884	-1.73222	-1.24679	-0.838096	-0.824243	-1.23353	-1.71778	-1.90369	-1.48476	-0.648618	0.195707	0.63909	0.479008	-0.0261257	-0.55553	-0.806326	-0.74348	-0.538156	-0.366816
	0.673332	0.2943	-0.0292021	-0.2472	-0.311178	-0.2293	-0.0833588	0.0399297	0.0699013	0.054512	0.0948838	0.292024	0.66945	1.07779	1.34427	1.30482	0.925214	0.271233	-0.588782
	1.43875	1.00015	0.262581	-0.450898	-0.82292	-0.757788	-0.447761	-0.104343	0.0731255	-0.0248205	-0.467362	-1.32285	-2.52516	-3.70807	-4.46475	-4.41125	-3.50538	-1.9681	-0.0271217
	0.189289	0.203075	0.221941	0.25468	0.310083	0.396904	0.523851	0.699625	0.923256	1.12227	1.19214	1.02858	0.608152	0.0878765	-0.350833	-0.536867	-0.453397	-0.202354	0.111274
	-0.931782	-0.931437	-0.922086	-0.875221	-0.763778	-0.616693	-0.535651	-0.627198	-0.971514	-1.45389	-1.87228	-2.02474	-1.82287	-1.43147	-1.04964	-0.866927	-0.930057	-1.17582	-1.53816
	-0.499151	-0.5817	-0.498879	-0.371452	-0.317606	-0.355258	-0.372071	-0.247005	0.103312	0.483835	0.574731	0.0567506	-1.14164	-2.53927	-3.5802	-3.74371	-3.03637	-1.87063	-0.669384
	-0.643986	-0.611464	-0.455744	-0.322531	-0.353881	-0.550072	-0.727206	-0.689073	-0.287318	0.272749	0.627301	0.412908	-0.492251	-1.67093	-2.63293	-2.9177	-2.50793	-1.72752	-0.909181
	1.12626	0.984742	0.689555	0.432923	0.402964	0.62833	0.930518	1.11718	1.02474	0.702237	0.294023	-0.0553274	-0.247607	-0.288063	-0.19594	0.0105578	0.328786	0.768082	1.33809
	-1.45422	-1.22618	-0.995554	-0.78022	-0.597544	-0.444372	-0.290898	-0.105533	0.125871	0.288567	0.210037	-0.281776	-1.20328	-2.22359	-2.96487	-3.06899	-2.47339	-1.34301	0.151382
	0.0167922	0.179839	0.513041	0.835482	0.970118	0.89041	0.76533	0.776919	1.06194	1.42257	1.51098	0.979898	-0.26085	-1.7277	-2.85948	-3.13072	-2.55063	-1.53998	-0.530132
	-1.52447	-1.36636	-1.13867	-0.893666	-0.683286	-0.544927	-0.497128	-0.55717	-0.729988	-0.929283	-1.02787	-0.898802	-0.509213	-0.0360919	0.315173	0.350421	0.0434999	-0.502408	-1.18079
	-0.397201	-0.165719	-0.256285	-0.377553	-0.24484	0.16735	0.54783	0.56291	-0.0408715	-0.924035	-1.48134	-1.10818	0.400381	2.35759	3.95605	4.43876	3.80345	2.62877	1.50832
	0.402353	0.804454	1.21159	1.6216	2.03165	2.41321	2.70438	2.84103	2.77032	2.52284	2.16662	1.76979	1.39334	1.08229	0.879462	0.823627	0.892408	1.01637	1.12486
	-1.75779	-1.13451	0.397886	1.79548	2.03645	0.958873	-0.482139	-1.25682	-0.521398	1.19343	2.7409	2.97441	1.39792	-1.03318	-3.16706	-3.92006	-3.22773	-1.81028	-0.408077
	0.686134	0.433665	0.017368	-0.355938	-0.484441	-0.361088	-0.231822	-0.359494	-0.930989	-1.57175	-1.65558	-0.557356	1.86748	4.69135	6.84157	7.3164	6.17504	4.29344	2.56855
	-2.63665	-2.33841	-2.05112	-1.91463	-2.06441	-2.46644	-2.8665	-2.9957	-2.64377	-2.03409	-1.58436	-1.71198	-2.57089	-3.72723	-4.66765	-4.90911	-4.42247	-3.52805	-2.55513
	0.433836	0.667575	0.529316	0.343011	0.424885	0.790846	1.06667	0.852079	-0.156041	-1.54249	-2.57015	-2.50251	-1.06084	1.01229	2.83612	3.58306	3.22105	2.33049	1.50751
	-0.687357	-0.574783	-0.463923	-0.353222	-0.24145	-0.139927	-0.0762823	-0.0792322	-0.168245	-0.294433	-0.378269	-0.340324	-0.152221	0.100509	0.316922	0.401594	0.341685	0.187931	-0.00730035
	0.0570294	0.0461354	-0.0329672	-0.0747524	0.0238849	0.271936	0.556136	0.755049	0.766514	0.630833	0.452159	0.334737	0.338177	0.422505	0.534275	0.624936	0.719211	0.89823	1.24457
	-1.15677	-1.03395	-0.868907	-0.703562	-0.579096	-0.507768	-0.464264	-0.420758	-0.353926	-0.273682	-0.204845	-0.172228	-0.18553	-0.220718	-0.249196	-0.244193	-0.206284	-0.157089	-0.118769
	3.77496	2.69256	0.95942	-0.556797	-1.00684	-0.257099	0.896386	1.59545	1.11661	-0.268133	-1.84065	-2.88222	-3.00399	-2.55299	-1.9758	-1.68874	-1.65465	-1.48736	-0.791726
	-0.0441552	0.125342	0.307669	0.539876	0.857644	1.24316	1.60914	1.86363	1.93026	1.8474	1.70491	1.59273	1.56348	1.58666	1.6205	1.62573	1.60023	1.57052	1.56388
	0.0193541	0.351047	0.390212	0.442536	0.806061	1.48166	2.0842	2.20271	1.52021	0.414169	-0.426714	-0.314272	1.0131	2.86526	4.42333	4.91872	4.33568	3.23801	2.20442
	-0.0777392	0.0833599	0.174464	0.202363	0.173904	0.0981687	-0.0128582	-0.146998	-0.295435	-0.474216	-0.71053	-1.03143	-1.42394	-1.78578	-2.00258	-1.96765	-1.6892	-1.26388	-0.790606
	-0.762838	-0.524859	-0.269807	-0.0749968	-0.0159703	-0.0993381	-0.242166	-0.355536	-0.362956	-0.279764	-0.162461	-0.0676316	-0.0292475	-0.0308192	-0.0490301	-0.061942	-0.0682439	-0.0825041	-0.119699
	-0.618808	-0.416919	0.61171	1.59527	1.68094	0.753431	-0.344407	-0.705704	0.402196	2.42435	4.2287	4.68345	3.29023	0.963778	-1.18991	-2.12943	-1.77968	-0.80943	0.0934485
	-0.424058	-0.412458	-0.414926	-0.372519	-0.227651	0.0244068	0.319729	0.589798	0.774452	0.875262	0.921467	0.942393	0.957777	0.965967	0.962415	0.943374	0.917049	0.900847	0.912414
	-0.268701	-0.125113	-0.013009	0.0734444	0.139625	0.173124	0.138432	-0.00150413	-0.27768	-0.676308	-1.16353	-1.70529	-2.24554	-2.67923	-2.89463	-2.78848	-2.38382	-1.80092	-1.16254
	-0.577734	-0.483208	-0.618038	-0.701191	-0.458625	0.111881	0.65945	0.809603	0.271443	-0.628221	-1.28572	-1.09786	0.161896	1.87972	3.32808	3.8321	3.50504	3.06684	3.25306
	0.0532837	-0.0348002	-0.420121	-0.703863	-0.496998	0.20898	0.928263	1.14201	0.439115	-0.795175	-1.81871	-1.88964	-0.688158	1.16394	2.91744	3.87586	4.13152	4.38403	5.34856
	0.0990504	-0.128558	-0.320184	-0.508033	-0.722714	-0.932765	-1.02609	-0.885212	-0.430054	0.142954	0.513457	0.36153	-0.417947	-1.45084	-2.29815	-2.54688	-2.17267	-1.45038	-0.662562
	0.173108	0.466529	0.747804	1.00303	1.21811	1.37084	1.42855	1.35784	1.13531	0.811353	0.469439	0.193041	0.0346023	-0.0226758	-0.00495982	0.0618949	0.156694	0.261831	0.359791
	-1.19517	-1.01453	-0.79526	-0.605203	-0.510819	-0.525587	-0.594151	-0.656557	-0.660295	-0.607889	-0.526526	-0.443458	-0.374634	-0.31078	-0.239211	-0.148103	-0.0385233	0.0785364	0.19183
	-0.0243685	0.0398243	0.126196	0.205062	0.247701	0.262894	0.308132	0.444162	0.714568	1.03609	1.26862	1.27219	0.994172	0.576814	0.188728	-0.0104096	0.00532571	0.1589	0.37063
	1.06766	1.06976	0.902151	0.684081	0.532087	0.4575	0.334977	0.0300393	-0.53737	-1.04512	-0.990801	0.126849	2.38986	4.94486	6.81193	7.07625	5.7974	3.78505	1.86817
	-0.289233	-0.397835	-0.476986	-0.527491	-0.550598	-0.564629	-0.610085	-0.72895	-0.938993	-1.07902	-0.907624	-0.184038	1.11635	2.53587	3.55161	3.67466	2.92487	1.71373	0.462809
	0.418007	0.393268	0.360844	0.329416	0.307047	0.277653	0.193781	0.00588653	-0.308824	-0.575411	-0.53031	0.0894208	1.32593	2.72874	3.78074	3.99757	3.38535	2.32775	1.21818
	1.46488	1.2351	0.727129	0.202938	-0.0796915	-0.0258006	0.248055	0.611183	0.932786	1.08127	0.92471	0.331839	-0.6821	-1.77502	-2.56063	-2.6733	-2.05706	-0.894264	0.626592
	-1.40325	-1.14804	-0.839125	-0.589784	-0.510868	-0.619537	-0.811229	-0.973248	-1.00772	-0.926348	-0.789916	-0.659353	-0.573234	-0.520277	-0.482451	-0.4426	-0.396613	-0.350422	-0.310218
	0.0591867	0.231436	0.368153	0.536708	0.802056	1.13542	1.38626	1.39589	1.06354	0.716344	0.873259	2.05213	4.34659	6.90374	8.74265	8.94843	7.59465	5.51584	3.56608
	0.184219	-0.0166688	-0.257277	-0.475998	-0.612493	-0.655718	-0.658665	-0.678604	-0.760041	-0.853132	-0.865746	-0.705895	-0.353918	0.0484675	0.337711	0.35971	0.101736	-0.340109	-0.866923
	-0.154494	-0.0657934	-0.0162313	0.0186111	0.0624735	0.112664	0.132157	0.0816317	-0.0664102	-0.252086	-0.376349	-0.340269	-0.10882	0.210453	0.49071	0.612044	0.558284	0.393112	0.182262
	0.159823	0.545933	0.927192	1.2533	1.47474	1.57319	1.57075	1.49227	1.36253	1.20598	1.0469	0.909543	0.808604	0.737468	0.686639	0.646625	0.607997	0.561373	0.497373
	-0.918181	-0.703084	-0.455373	-0.236973	-0.108504	-0.0798982	-0.0952396	-0.0942118	-0.0249308	0.102168	0.248718	0.376277	0.458479	0.495902	0.492769	0.453522	0.385903	0.300188	0.20672
	-0.836118	-0.742721	-0.46547	-0.186064	-0.08295	-0.208072	-0.449043	-0.682493	-0.793854	-0.733622	-0.481453	-0.0174366	0.615223	1.23251	1.63137	1.6202	1.17916	0.420592	-0.539738
	0.630864	0.298963	-0.108111	-0.461057	-0.633382	-0.607705	-0.508391	-0.469276	-0.599546	-0.826196	-0.994562	-0.950046	-0.633192	-0.196824	0.177511	0.318152	0.201376	-0.0826591	-0.440864
	-0.452067	-0.319981	0.0661485	0.691954	1.54252	2.58184	3.74646	4.97111	6.16151	7.00909	7.10918	6.05842	3.81757	1.15984	-1.03162	-1.92602	-1.47593	-0.236953	1.21979
	1.88906	1.71961	1.35012	1.03479	1.02153	1.31411	1.59917	1.54215	0.890182	-0.00578213	-0.524167	-0.0441515	1.62448	3.71123	5.31557	5.59459	4.56696	2.9146	1.33652
	-0.444155	-0.276487	-0.126593	-0.00512386	0.0773625	0.113855	0.101953	0.0395622	-0.0718235	-0.204201	-0.317684	-0.372438	-0.350854	-0.28492	-0.213335	-0.173759	-0.188321	-0.267192	-0.420236
	-0.485851	-0.300074	0.0170896	0.212136	0.0380086	-0.501736	-1.07798	-1.33986	-1.002	-0.263095	0.461171	0.75514	0.422374	-0.244458	-0.886502	-1.16571	-1.05526	-0.76794	-0.522685
	-0.229701	-0.0772363	0.0481823	0.151422	0.237089	0.299687	0.320599	0.280327	0.166865	0.0235587	-0.0814408	-0.0800641	0.0531432	0.248558	0.423691	0.500246	0.462615	0.343453	0.176656
	-2.22109	-1.95099	-1.35149	-0.850739	-0.867582	-1.45839	-2.20866	-2.67243	-2.47795	-1.8018	-1.06633	-0.694076	-0.899204	-1.43096	-1.9757	-2.2401	-2.23502	-2.20553	-2.40268
	0.763027	0.538508	0.355211	0.160793	-0.0950152	-0.381903	-0.564882	-0.501969	-0.092765	0.455776	0.798947	0.59249	-0.274708	-1.39359	-2.2847	-2.49749	-2.01382	-1.14839	-0.224471
	-0.707243	-0.59419	-0.612382	-0.588266	-0.352682	0.0928353	0.525013	0.705758	0.439763	-0.152059	-0.807068	-1.26249	-1.36945	-1.23315	-0.993198	-0.781565	-0.616012	-0.426391	-0.140291
	0.0353584	0.0928658	0.146267	0.161912	0.107305	-0.00509278	-0.104424	-0.115927	0.0179548	0.227629	0.386517	0.368147	0.126036	-0.207832	-0.477329	-0.534754	-0.358541	-0.0242206	0.390178
	-0.926759	-0.774167	-0.581774	-0.389407	-0.236134	-0.131557	-0.0469951	0.0487884	0.181507	0.336042	0.478975	0.576876	0.611935	0.601196	0.566423	0.528004	0.485803	0.423879	0.325888
	0.132732	0.404752	0.332654	0.226616	0.38965	0.846211	1.2589	1.26612	0.592928	-0.395406	-1.04665	-0.709213	0.84516	2.90022	4.61193	5.18891	4.62788	3.53226	2.52106
	3.81275	3.92763	4.0319	4.08151	4.03354	3.88812	3.70135	3.53305	3.42786	3.31808	3.08569	2.61288	1.8781	1.07456	0.424523	0.138687	0.25445	0.675811	1.30334
	0.0215744	-0.273034	0.0442607	0.358926	0.0694548	-0.919303	-2.04473	-2.70023	-2.36975	-1.20614	0.337903	1.80884	2.86893	3.4388	3.47407	2.93966	1.94017	0.687681	-0.602948
	0.37093	0.438891	0.491005	0.518081	0.511643	0.490889	0.510976	0.629463	0.887033	1.19968	1.42748	1.43071	1.15738	0.751382	0.38312	0.213718	0.265713	0.454948	0.694521
	0.195996	0.244152	0.292944	0.308439	0.257586	0.141551	0.00594335	-0.100655	-0.133393	-0.0749825	0.0795073	0.334808	0.665346	0.977937	1.17025	1.14656	0.910093	0.540238	0.118342
	1.36878	1.10202	0.601966	0.151154	0.026784	0.298131	0.764373	1.20664	1.42064	1.30983	0.82599	-0.0783163	-1.32714	-2.56925	-3.41619	-3.50152	-2.78846	-1.49399	0.158406
	0.247991	0.32457	0.338198	0.401884	0.625249	0.986343	1.29229	1.33879	0.982481	0.530248	0.490803	1.37194	3.28671	5.46741	7.02718	7.13868	5.86557	3.95736	2.18122
	-0.463315	-0.280655	-0.0573286	0.107217	0.115902	-0.0363108	-0.234891	-0.35732	-0.301424	-0.115414	0.0850983	0.184473	0.128718	0.00138789	-0.0953535	-0.0643912	0.115841	0.408752	0.776254
	0.337043	-0.211635	-1.02915	-1.67978	-1.73731	-1.14404	-0.320991	0.278801	0.267545	-0.26043	-0.994706	-1.62438	-1.95108	-2.02754	-1.94049	-1.77253	-1.54506	-1.23232	-0.807364
	0.086029	-0.104508	-0.452436	-0.753122	-0.805633	-0.552869	-0.124575	0.337016	0.690311	0.798428	0.526599	-0.259149	-1.52643	-2.87172	-3.84124	-4.00644	-3.31589	-2.00848	-0.330584
	-0.226828	-0.276956	-0.430145	-0.549219	-0.49947	-0.242138	0.136901	0.543439	0.881004	1.03636	0.888766	0.318101	-0.655977	-1.70194	-2.44608	-2.53463	-1.91252	-0.754628	0.758267
	0.269234	0.113948	-0.297654	-0.675152	-0.734207	-0.426941	-0.012643	0.228869	0.0623771	-0.417716	-0.969271	-1.34994	-1.42096	-1.27467	-1.0347	-0.817518	-0.632804	-0.408017	-0.0685037
	0.494803	0.498977	0.405347	0.329729	0.385381	0.586129	0.816641	0.952948	0.890999	0.673936	0.410868	0.21103	0.143386	0.187063	0.309028	0.479113	0.709991	1.04731	1.53758
	0.355642	0.296396	-0.0475638	-0.274628	0.00721109	0.816688	1.68764	2.1215	1.71223	0.737552	-0.218299	-0.57114	-0.0497275	0.918953	1.81344	2.14989	2.00725	1.89772	2.34461
	-0.227009	-0.390479	-0.7555	-1.03975	-0.967169	-0.5051	0.0629304	0.432262	0.345997	-0.0997809	-0.650781	-1.05246	-1.15495	-1.04197	-0.828798	-0.624367	-0.442095	-0.221889	0.0982337
	-0.35506	-0.128151	0.101257	0.315796	0.49808	0.630042	0.692723	0.667109	0.542721	0.372191	0.236434	0.216271	0.344082	0.544174	0.726228	0.804395	0.75968	0.624551	0.432802
	-0.486335	-0.36509	-0.202485	-0.0749393	-0.0569068	-0.146441	-0.242349	-0.236802	-0.0429349	0.271217	0.568189	0.710534	0.633807	0.436451	0.238945	0.15631	0.221909	0.406239	0.678182
	0.569313	0.411159	0.0706171	-0.257505	-0.381773	-0.241884	0.0521251	0.378833	0.619254	0.672417	0.445425	-0.154002	-1.09513	-2.07276	-2.74455	-2.78609	-2.14114	-0.959878	0.602204
	0.763718	0.617562	0.45469	0.276331	0.0835173	-0.130335	-0.381706	-0.687734	-1.05282	-1.38724	-1.55907	-1.43667	-0.990148	-0.416661	0.0559246	0.211369	0.00744395	-0.464124	-1.10816
	0.617145	0.748363	0.785088	0.797402	0.853993	0.96931	1.08735	1.14739	1.09926	0.970638	0.824099	0.72226	0.700338	0.732427	0.78435	0.825425	0.877257	1.0017	1.26165
	0.39335	0.394823	0.301413	0.228759	0.290144	0.507225	0.782626	1.01102	1.10178	1.07295	0.991295	0.923665	0.910457	0.933023	0.964723	0.982437	1.01571	1.13461	1.41026
	0.71892	0.720154	0.593225	0.452468	0.410087	0.4955	0.630579	0.730011	0.720819	0.621205	0.490239	0.387077	0.348184	0.359405	0.399733	0.450866	0.534942	0.705231	1.0158
	-0.287042	-0.202278	-0.0972585	-0.0350258	-0.0768628	-0.215593	-0.355109	-0.393362	-0.248876	0.00775255	0.237771	0.302495	0.145892	-0.103658	-0.292824	-0.277124	-0.0445051	0.315148	0.709325
	-0.13881	-0.0358775	0.0302678	0.0822817	0.142124	0.204697	0.229754	0.174699	0.00942864	-0.203817	-0.361412	-0.359836	-0.15928	0.137919	0.410188	0.542495	0.517642	0.393749	0.230872
	-0.014977	-0.120687	-0.176259	-0.257445	-0.437482	-0.691714	-0.868326	-0.807	-0.391316	0.170754	0.525839	0.321006	-0.558675	-1.69713	-2.60643	-2.82829	-2.34796	-1.4921	-0.596186
	0.111557	0.249181	0.395175	0.442467	0.285978	-0.101908	-0.648177	-1.27309	-1.8836	-2.28828	-2.25161	-1.53894	-0.139761	1.45632	2.69202	3.04499	2.51562	1.50669	0.431335
	-0.812949	-0.993304	-1.06212	-1.09826	-1.17841	-1.29363	-1.32379	-1.1413	-0.658035	-0.0772863	0.267024	0.0414576	-0.854639	-2.00254	-2.91326	-3.12729	-2.62654	-1.73271	-0.776225
	0.548739	0.579321	0.557715	0.472507	0.313387	0.112904	-0.0407155	-0.0555221	0.137354	0.436223	0.662948	0.639542	0.296198	-0.195537	-0.631455	-0.81878	-0.735752	-0.492259	-0.201577
	0.384281	0.22001	0.12525	0.0200989	-0.172905	-0.436346	-0.629559	-0.603639	-0.252007	0.219133	0.463384	0.134846	-0.867474	-2.09814	-3.03776	-3.19936	-2.58037	-1.55114	-0.491636
	-0.755832	-1.27086	-1.74149	-2.06251	-2.12977	-1.87933	-1.29953	-0.382224	0.835357	1.98034	2.52942	1.96047	0.150347	-2.13393	-4.0049	-4.62659	-3.93329	-2.45231	-0.726186
	0.0133179	0.0702667	0.139308	0.172627	0.123516	-0.0116355	-0.180458	-0.326839	-0.398166	-0.367673	-0.22018	0.0592524	0.446702	0.83153	1.09137	1.11143	0.890414	0.514406	0.0717223
	0.24467	0.36636	0.486995	0.561219	0.544958	0.443947	0.328622	0.273745	0.339266	0.475674	0.584399	0.566924	0.384637	0.1326	-0.0760429	-0.134124	-0.0239209	0.203433	0.495034
	1.38912	1.78326	2.10248	2.37272	2.61891	2.82749	2.93485	2.87405	2.5919	2.13701	1.60356	1.08589	0.657414	0.34492	0.168893	0.146452	0.244369	0.390667	0.512367
	-2.16034	-2.05447	-1.90146	-1.70653	-1.47532	-1.23001	-1.01423	-0.873048	-0.853437	-1.01634	-1.42895	-2.15798	-3.15433	-4.1106	-4.68442	-4.55242	-3.6752	-2.23198	-0.407581
	0.25489	0.204547	0.247646	0.260949	0.124641	-0.148149	-0.371591	-0.348311	0.0688245	0.655658	1.02162	0.776574	-0.208309	-1.47891	-2.50223	-2.77756	-2.28766	-1.38738	-0.441193
	0.109909	0.307785	0.517614	0.660828	0.660995	0.524656	0.366139	0.306977	0.446469	0.719605	0.98773	1.11218	1.02546	0.818885	0.605264	0.492062	0.506875	0.615822	0.783436
	-0.377595	-0.164651	0.193771	0.441434	0.328275	-0.155757	-0.708922	-1.00864	-0.791244	-0.228319	0.313442	0.46738	0.0688686	-0.595968	-1.18002	-1.35754	-1.12267	-0.715786	-0.383606
	0.110575	0.0889153	-0.0236918	-0.120832	-0.0982483	0.0643952	0.278422	0.44787	0.489832	0.417881	0.288836	0.159642	0.0710251	0.0275268	0.0287915	0.076222	0.197529	0.440674	0.854141
	0.795635	0.791752	0.649369	0.502943	0.48424	0.620387	0.802583	0.912942	0.849216	0.624726	0.304591	-0.045848	-0.36601	-0.605937	-0.717107	-0.653526	-0.407033	0.00141313	0.550101
	0.773725	0.669935	0.424561	0.195548	0.137903	0.292301	0.550898	0.795927	0.924151	0.939733	0.894973	0.842304	0.81489	0.802887	0.790638	0.765666	0.763155	0.854974	1.11393
	1.04781	0.99241	0.783697	0.580377	0.537897	0.685118	0.886456	0.99534	0.887638	0.605087	0.263767	-0.0200741	-0.168412	-0.188508	-0.0991643	0.0825283	0.365048	0.776558	1.34573
	-0.20055	-0.195514	-0.177061	-0.167097	-0.186787	-0.22858	-0.247616	-0.196546	-0.0405827	0.162171	0.311984	0.309232	0.118649	-0.151438	-0.373271	-0.425726	-0.286878	-0.0111737	0.344979
	1.31583	0.957145	0.350557	-0.177552	-0.307988	-0.00118592	0.419168	0.605113	0.272391	-0.39244	-0.991801	-1.12816	-0.62581	0.196078	0.951358	1.27737	1.16284	0.866956	0.655891
	-0.209023	0.354963	1.12568	1.64607	1.46977	0.566085	-0.555743	-1.35037	-1.35747	-0.745009	0.037465	0.540025	0.517005	0.178466	-0.203872	-0.376096	-0.350813	-0.345797	-0.584096
	1.50007	1.63888	1.627	1.57412	1.58779	1.69397	1.81257	1.85646	1.75314	1.5386	1.29741	1.11422	1.04028	1.05229	1.1169	1.20363	1.32558	1.52938	1.86251
	1.41505	1.50628	1.26221	1.07448	1.32544	2.03733	2.76451	3.03008	2.44997	1.32628	0.268579	-0.113639	0.455173	1.50554	2.46717	2.80981	2.60195	2.37303	2.66434
	0.554913	0.68495	0.762819	0.748467	0.603371	0.348482	0.0820094	-0.0926755	-0.0919024	0.0223859	0.122983	0.08274	-0.148225	-0.447393	-0.66892	-0.675263	-0.453088	-0.0846752	0.345234
	-0.226663	-0.31675	-0.32989	-0.35959	-0.49669	-0.728333	-0.906962	-0.876015	-0.520847	-0.0365942	0.24276	-0.0163363	-0.917429	-2.05089	-2.93766	-3.12793	-2.60989	-1.70887	-0.758865
	-1.87332	-1.61751	-1.04905	-0.576722	-0.600615	-1.18353	-1.95009	-2.49566	-2.48125	-2.05313	-1.57508	-1.41098	-1.73124	-2.27454	-2.72115	-2.77365	-2.46807	-2.09716	-1.96027
	0.806646	0.646209	0.469551	0.342614	0.331066	0.490098	0.861281	1.48528	2.35923	3.15865	3.41489	2.66037	0.799703	-1.43208	-3.18759	-3.66971	-2.83352	-1.21312	0.642507
	-0.60227	-0.473465	-0.312927	-0.0971712	0.196273	0.550405	0.896957	1.16423	1.2901	1.28317	1.18374	1.03224	0.865346	0.711304	0.597227	0.5483	0.560857	0.609023	0.66635
	0.379414	0.172431	-0.214857	-0.570739	-0.687277	-0.503342	-0.148506	0.234914	0.509182	0.570431	0.329975	-0.30021	-1.28293	-2.30164	-3.00196	-3.04837	-2.38693	-1.18052	0.402409
	0.29014	0.255948	0.111422	-0.034111	-0.0734575	0.0175708	0.155337	0.249	0.221509	0.0977574	-0.0516741	-0.156118	-0.172515	-0.119406	-0.0236677	0.0910318	0.249007	0.511509	0.940742
	0.0956919	0.246356	0.404688	0.511154	0.507869	0.401111	0.280501	0.241233	0.358692	0.56187	0.714148	0.678989	0.403288	0.020092	-0.312368	-0.444357	-0.353264	-0.114347	0.194625
	-0.277157	-0.0223037	0.212935	0.393124	0.48339	0.470757	0.370694	0.200572	-0.0182863	-0.235329	-0.386905	-0.4095	-0.281848	-0.0769398	0.119481	0.225595	0.218347	0.119911	-0.0463734
	-0.524041	-0.486221	-0.44613	-0.381224	-0.270202	-0.140184	-0.0811893	-0.187443	-0.527634	-0.981749	-1.3452	-1.41357	-1.1061	-0.617861	-0.181252	-0.0167759	-0.166894	-0.537013	-1.02901
	0.469382	0.606149	0.363809	0.0997515	0.163363	0.592927	1.0226	1.05951	0.401453	-0.5839	-1.22863	-0.865433	0.73827	2.84521	4.5869	5.14891	4.52624	3.33692	2.21504
	0.162439	0.106647	0.107875	0.0732806	-0.0869512	-0.344896	-0.519684	-0.420222	0.0945807	0.796269	1.29076	1.18436	0.33436	-0.842076	-1.852	-2.23135	-1.9482	-1.30327	-0.60585
	-1.14059	-0.982704	-0.777627	-0.569765	-0.402667	-0.286626	-0.188734	-0.0731939	0.0887649	0.274002	0.436108	0.528685	0.530558	0.476834	0.410236	0.371251	0.366949	0.378674	0.387107
	0.476813	0.312316	0.145785	-0.0601009	-0.340381	-0.641407	-0.794325	-0.622578	-0.000639965	0.819891	1.41839	1.37467	0.534145	-0.665302	-1.7056	-2.09841	-1.80042	-1.11089	-0.337855
	0.920401	1.22659	1.46669	1.68457	1.92169	2.12506	2.11898	1.71958	0.809615	-0.235723	-0.820506	-0.349791	1.34256	3.46595	5.10035	5.38441	4.33508	2.64543	1.02591
	0.365009	0.305881	0.210687	0.0953202	-0.0241718	-0.125575	-0.17867	-0.152699	-0.0288616	0.12329	0.194604	0.0761096	-0.262861	-0.678276	-1.00247	-1.07738	-0.888896	-0.533669	-0.111215
	-1.52318	-1.32043	-0.814535	-0.390593	-0.425328	-0.969645	-1.65121	-2.06938	-1.89013	-1.27136	-0.591548	-0.229314	-0.38236	-0.844695	-1.3557	-1.67212	-1.81027	-1.98631	-2.42155
	-0.208025	-0.380367	-0.530345	-0.618624	-0.606803	-0.492818	-0.32181	-0.142072	0.00578549	0.137943	0.296034	0.521625	0.816236	1.09204	1.24912	1.19445	0.937939	0.568754	0.178105
	-0.89717	-0.245295	0.616208	1.26177	1.27559	0.620989	-0.246202	-0.837229	-0.742392	-0.136249	0.544782	0.864073	0.602902	0.0287208	-0.525234	-0.745414	-0.612848	-0.335333	-0.126499
	0.0504636	-0.0140872	-0.0218458	-0.00728137	-0.00476316	-0.0447681	-0.152717	-0.353693	-0.658419	-0.971498	-1.14997	-1.05112	-0.634783	-0.0895368	0.365089	0.520737	0.336237	-0.10088	-0.699771
	-0.241299	-0.431777	-0.607197	-0.729062	-0.759755	-0.695834	-0.578258	-0.45095	-0.350253	-0.25647	-0.124786	0.0895461	0.391657	0.698295	0.914246	0.950042	0.802132	0.533111	0.207271
	-0.515158	-0.397189	-0.281311	-0.152542	0.00336851	0.172232	0.302912	0.341808	0.246838	0.0610876	-0.134187	-0.257724	-0.264967	-0.193259	-0.0910265	-0.00509433	0.0416384	0.0446924	6.18119e-05
	-0.796253	-1.78287	-2.62974	-3.21914	-3.43555	-3.24715	-2.73087	-1.97095	-1.05739	-0.123145	0.679614	1.19898	1.36016	1.26035	1.02004	0.758472	0.576204	0.55943	0.793973
	-0.433167	-0.428982	-0.316584	-0.223932	-0.275623	-0.465584	-0.617994	-0.54569	-0.108377	0.487831	0.881556	0.711813	-0.14491	-1.28228	-2.22229	-2.51546	-2.1396	-1.40145	-0.61619
	-0.268766	-0.382272	-0.412515	-0.445137	-0.563211	-0.749842	-0.858275	-0.733072	-0.261609	0.352342	0.763197	0.625782	-0.176732	-1.25171	-2.13757	-2.40038	-2.01962	-1.29304	-0.526577
	0.814946	0.493836	0.194898	-0.0811349	-0.332431	-0.514536	-0.527627	-0.26818	0.326036	1.01207	1.4102	1.14129	0.0944369	-1.24297	-2.30256	-2.5504	-1.96779	-0.932684	0.166779
	0.821958	0.47368	0.14887	-0.145488	-0.401552	-0.577968	-0.589859	-0.349437	0.193884	0.815743	1.16854	0.905275	-0.0756588	-1.32827	-2.33249	-2.59976	-2.11316	-1.21886	-0.272328
	-0.0960671	-0.150071	-0.184837	-0.18585	-0.13876	-0.0355743	0.123441	0.337466	0.597276	0.831503	0.940927	0.826561	0.466197	0.00893902	-0.37293	-0.51646	-0.398331	-0.102711	0.283465
	-0.466372	-0.302206	-0.142491	0.00609237	0.136662	0.234614	0.275307	0.23343	0.0927617	-0.0957519	-0.251058	-0.292176	-0.183515	0.00924435	0.206718	0.333132	0.366685	0.327128	0.23528
	-0.603674	-0.353965	0.0597057	0.382572	0.365789	-0.00938593	-0.462773	-0.694218	-0.459868	0.0680163	0.530672	0.569448	0.0357441	-0.750388	-1.40548	-1.57025	-1.24712	-0.71697	-0.267832
	0.0202016	-0.126128	-0.314123	-0.513729	-0.694767	-0.822328	-0.855359	-0.752395	-0.486993	-0.143726	0.143073	0.239217	0.091109	-0.175047	-0.408718	-0.466805	-0.317465	-0.0144998	0.386086
	1.05031	0.755412	0.479706	0.216858	-0.0382802	-0.245015	-0.303099	-0.108304	0.404845	1.01542	1.37411	1.13218	0.182614	-1.04213	-2.03662	-2.32563	-1.88592	-1.0422	-0.128106
	0.49193	0.243363	-0.0764809	-0.381573	-0.587462	-0.670991	-0.688617	-0.702125	-0.759463	-0.80635	-0.742689	-0.468571	0.0291767	0.57022	0.948041	0.968941	0.631057	0.0802007	-0.534018
	0.344334	0.273275	0.300053	0.359809	0.388494	0.353571	0.263437	0.129225	-0.0321719	-0.161286	-0.179569	-0.00871317	0.359692	0.778098	1.07786	1.0987	0.805748	0.26066	-0.47243
	-0.604922	-0.135856	0.110365	0.357924	0.824592	1.47906	1.96646	1.91028	1.02618	-0.289093	-1.33354	-1.40573	-0.231269	1.51146	3.01514	3.52071	2.99073	1.94326	0.910662
	-0.392592	-0.361176	-0.362233	-0.359131	-0.316058	-0.229039	-0.135464	-0.0754852	-0.0817563	-0.131521	-0.177188	-0.171177	-0.0932405	0.015879	0.107189	0.134146	0.0868399	-0.0164348	-0.15666
	0.925219	0.576042	-0.112949	-0.774458	-1.0484	-0.855222	-0.479774	-0.231265	-0.372808	-0.826834	-1.36308	-1.75101	-1.85383	-1.74396	-1.5221	-1.2828	-1.02823	-0.689478	-0.19579
	1.80243	1.33634	0.730376	0.197513	-0.0535075	0.02186	0.254858	0.462475	0.483451	0.317301	0.035598	-0.289791	-0.596925	-0.846011	-1.00025	-1.02494	-0.916596	-0.695804	-0.383756
	0.13929	0.0949391	0.08787	0.0712452	-0.00133679	-0.159299	-0.410008	-0.759358	-1.19994	-1.62598	-1.88765	-1.83539	-1.42627	-0.855172	-0.349166	-0.124068	-0.227254	-0.576437	-1.086
	-1.75168	-1.85979	-1.93966	-1.96641	-1.91628	-1.80896	-1.72061	-1.73116	-1.90011	-2.13595	-2.2795	-2.17174	-1.75822	-1.21774	-0.760665	-0.586169	-0.725695	-1.08159	-1.55286
	-0.455245	-0.463949	-0.543029	-0.66161	-0.789084	-0.905161	-1.00296	-1.0765	-1.12248	-1.15747	-1.20693	-1.29624	-1.42471	-1.53341	-1.55558	-1.42807	-1.14233	-0.731841	-0.231161
	0.173555	0.169486	0.156364	0.114324	0.0239998	-0.11466	-0.276616	-0.435148	-0.560789	-0.603733	-0.505061	-0.206117	0.286937	0.823319	1.23268	1.35556	1.19545	0.881304	0.545274
	0.817134	0.91932	0.985155	0.970509	0.832197	0.563589	0.20555	-0.197884	-0.58907	-0.809812	-0.656849	0.0723492	1.37974	2.81978	3.88637	4.10599	3.49234	2.43423	1.33009
	-0.503875	-0.405981	-0.358649	-0.350627	-0.370945	-0.419427	-0.509929	-0.657243	-0.871902	-1.13295	-1.40534	-1.65392	-1.84275	-1.93402	-1.88968	-1.6745	-1.29507	-0.790238	-0.199674
	0.112033	0.32446	0.540388	0.679322	0.662976	0.49898	0.306579	0.212473	0.319742	0.556887	0.774167	0.821866	0.634578	0.335006	0.0713052	-0.0158757	0.101831	0.366357	0.717411
	-0.299823	0.102479	0.490032	0.775149	0.871656	0.75222	0.465949	0.0670603	-0.391508	-0.866246	-1.31787	-1.70714	-1.99679	-2.15405	-2.14673	-1.94581	-1.56965	-1.07305	-0.511771
	-0.218341	-0.238996	-0.245479	-0.257548	-0.294322	-0.350069	-0.386777	-0.364276	-0.253514	-0.107607	-0.016496	-0.0699953	-0.294231	-0.573231	-0.771795	-0.762601	-0.53617	-0.173745	0.2411
	-0.964475	-0.698647	-0.167249	0.244655	0.160453	-0.468076	-1.26255	-1.81608	-1.7873	-1.31923	-0.771972	-0.505801	-0.703752	-1.15338	-1.58872	-1.76245	-1.70629	-1.6667	-1.89569
	1.34116	1.19832	0.966252	0.722344	0.542514	0.44591	0.377932	0.279048	0.0987125	-0.147206	-0.413077	-0.653173	-0.831932	-0.936459	-0.956927	-0.883612	-0.708331	-0.424086	-0.0239094
	0.31012	0.425496	0.469271	0.509919	0.614244	0.78433	0.938176	0.988162	0.861861	0.599128	0.290139	0.0251926	-0.130942	-0.170442	-0.0931914	0.100953	0.412521	0.84234	1.39125
	0.241697	0.303868	0.353279	0.363146	0.307759	0.203066	0.119134	0.129646	0.291549	0.538078	0.747024	0.796254	0.635301	0.373601	0.142227	0.0653884	0.164673	0.382664	0.659913
	-0.924827	-0.732942	-0.530353	-0.359501	-0.262408	-0.264788	-0.371165	-0.584649	-0.898059	-1.22815	-1.4576	-1.46929	-1.22576	-0.867299	-0.558235	-0.455405	-0.603511	-0.960936	-1.48384
	0.393161	0.308533	0.107829	-0.0663217	-0.0741855	0.11132	0.370939	0.57564	0.612246	0.484779	0.249791	-0.0359244	-0.316914	-0.540717	-0.655275	-0.610978	-0.394825	-0.0219992	0.491594
	-1.16155	-1.01546	-0.91408	-0.850164	-0.816321	-0.799867	-0.781242	-0.740424	-0.672701	-0.686497	-0.940941	-1.59466	-2.64831	-3.7501	-4.50055	-4.52212	-3.76539	-2.43352	-0.736201
	0.240823	0.03508	-0.207084	-0.412356	-0.509061	-0.4893	-0.428014	-0.405685	-0.487843	-0.629538	-0.736303	-0.713721	-0.527426	-0.277036	-0.0802966	-0.0493058	-0.211628	-0.529755	-0.964504
	-0.347599	-0.20758	0.0185603	0.275652	0.508837	0.675441	0.748612	0.702559	0.532612	0.390228	0.496838	1.0733	2.14925	3.32763	4.15369	4.20222	3.49054	2.37659	1.22709
	-0.333456	-0.462962	-0.57641	-0.651125	-0.665365	-0.633748	-0.618122	-0.68349	-0.877456	-1.11902	-1.26956	-1.19059	-0.836715	-0.370158	0.0187621	0.150401	0.00485182	-0.314825	-0.702408
	1.77723	1.43518	0.964568	0.531473	0.298817	0.307182	0.438228	0.562991	0.568524	0.460231	0.296566	0.136162	0.0227507	-0.0331791	-0.025637	0.0510682	0.198151	0.413379	0.694431
	1.29369	0.219876	-1.27036	-2.33282	-2.14342	-0.660374	1.14188	2.22099	1.69765	-0.102522	-2.31385	-4.06968	-4.83516	-4.81581	-4.31728	-3.62647	-2.74912	-1.47455	0.413494
	0.448271	0.500729	0.470508	0.324571	0.0317214	-0.367714	-0.740499	-0.947187	-0.874594	-0.603645	-0.302265	-0.138393	-0.196322	-0.373711	-0.542972	-0.582663	-0.463385	-0.226594	0.0844346
	-0.873572	-1.04683	-1.13011	-1.22627	-1.43522	-1.74257	-1.98545	-1.99105	-1.63252	-1.12233	-0.825069	-1.10488	-2.07623	-3.29661	-4.24811	-4.44437	-3.87071	-2.87559	-1.81678
	-0.274603	-0.345534	-0.360944	-0.388081	-0.493226	-0.705195	-1.00413	-1.36693	-1.7615	-2.0893	-2.22202	-2.03172	-1.49388	-0.81487	-0.232267	0.0286869	-0.0725206	-0.434195	-0.950984
	0.721331	0.383487	-0.0347082	-0.399063	-0.578118	-0.546659	-0.417483	-0.31261	-0.332523	-0.418519	-0.440546	-0.268651	0.135452	0.605519	0.947633	0.9795	0.692776	0.21302	-0.330766
	2.50393	2.07098	1.57934	0.998125	0.29852	-0.466967	-1.1402	-1.55598	-1.58557	-1.36981	-1.1703	-1.24852	-1.71172	-2.32307	-2.7992	-2.87901	-2.6348	-2.39549	-2.49663
	-0.0146099	-0.356123	-0.747633	-1.08952	-1.28412	-1.31023	-1.24593	-1.17596	-1.17049	-1.19221	-1.15559	-0.975216	-0.631665	-0.252792	0.0136222	0.0287229	-0.212763	-0.613278	-1.07262
	2.28514	2.07455	1.74747	1.45277	1.33639	1.42929	1.61309	1.75943	1.75453	1.59248	1.31567	0.966756	0.590001	0.233282	-0.0550319	-0.228944	-0.277943	-0.218834	-0.0691231
	-0.927783	-0.893159	-0.731187	-0.602174	-0.662211	-0.903356	-1.10459	-1.03065	-0.502683	0.241184	0.77596	0.677044	-0.209179	-1.43172	-2.4578	-2.78624	-2.38897	-1.60216	-0.771314
	-0.952536	-0.909702	-0.746883	-0.540412	-0.364032	-0.190737	0.13735	0.786852	1.86027	2.98618	3.58073	3.06108	1.26561	-1.02741	-2.91257	-3.53692	-2.83269	-1.33652	0.399364
	-0.00660097	0.0484314	-0.0287934	-0.144529	-0.206127	-0.16356	-0.0221684	0.209006	0.505206	0.725531	0.677021	0.167268	-0.827301	-1.95357	-2.80746	-3.00596	-2.48163	-1.40994	0.0274045
	0.0497369	0.108143	-0.206163	-0.545997	-0.571838	-0.242097	0.0977865	0.0765087	-0.59163	-1.55966	-2.19705	-1.87389	-0.375768	1.58467	3.16933	3.59261	2.85377	1.55627	0.319133
	-0.379341	-0.4414	-0.434701	-0.471661	-0.661118	-0.972655	-1.19497	-1.10465	-0.533178	0.282512	0.923747	0.972203	0.265954	-0.784874	-1.69275	-1.99844	-1.66593	-0.98502	-0.25388
	-0.243517	-0.388682	-0.463327	-0.548976	-0.724553	-0.968003	-1.12609	-1.03682	-0.582125	0.0312991	0.451207	0.325748	-0.467367	-1.53825	-2.42772	-2.70371	-2.34005	-1.62302	-0.846967
	0.394034	0.191222	-0.0534665	-0.290316	-0.470453	-0.577801	-0.638892	-0.683105	-0.722709	-0.643544	-0.274781	0.553803	1.82747	3.11881	3.94458	3.85465	2.8945	1.49111	0.0812891
	-0.236665	-0.101024	-0.00766714	0.0528728	0.0898018	0.102118	0.0755587	-0.00502327	-0.1487	-0.319637	-0.46187	-0.519493	-0.468454	-0.355782	-0.238121	-0.169691	-0.168429	-0.224337	-0.326703
	0.73137	0.736435	0.606182	0.464436	0.431903	0.508065	0.534928	0.343977	-0.171731	-0.664058	-0.580898	0.628699	3.06664	5.83295	7.89211	8.27745	7.05286	5.07554	3.2231
	0.0589313	-0.0968772	-0.048851	0.0835781	0.183282	0.222692	0.29058	0.483491	0.876916	1.39072	1.87501	2.17991	2.22631	2.09303	1.88023	1.68779	1.61097	1.74144	2.17083
	-0.638633	-0.407881	0.0715202	0.456159	0.410185	-0.10837	-0.759704	-1.1785	-1.06202	-0.569983	-0.0693706	0.0727757	-0.313256	-0.95692	-1.5281	-1.71966	-1.5681	-1.37449	-1.44672

## Sheet: Sheet1
		Ndt80 ChIP on chip current study									Sum1 ChIP on chip current study									Group assignments (figure 3)				Published data																Expression profile current study
gene		ndt80_9h_1		ndt80_9h_2		avearge ndt80 9h	Zscore	Ndt80 binding (Z score >0.77)	Ndt80 site (score of the PSSM)		Sum1_15h_1		Sum1_15h_2		avearge sum1_15h	Z score	Sum1 binding	Sum1 site		Ndt80 only	Common	Sum1 only		harbison 2004 Sum1 ChIP on chip in YPD	Wang 2005 data		Pierce 2003 data	Chu 1998 data	primig 2000 data (cluster assignment)											Deconvulated wild-type time course
								1=bound 0= not bound									1-bound 0=not bound								98	77	55	728	70	42	36	56	62	80	5	46	10	71		0h	1h	2h	3h	4h	5h	6h	7h	8h	9h
		pvalue	ratio	p value	ratio	ratio					pvalue	ratio	p value	ratio	ratio									p val	ndt80 tar	sum1 tar	sum1 derepressed	>2 in Ndt80 o.e	primig 1	primig 2	primig 3	primig 4	primig 5a	primig 5b	primig 6a	primig 6b	primig 7a	primig 7b		0.0847492	0.101566	0.242075	0.397616	0.461228	0.391899	0.234283	0.0387643	-0.141114	-0.228435
YAL001C		4.53051e-05	2.93853	0.347433	1.2644	2.10146	1.7754	1	7.49169		0.231264	1.5438	0.025433	1.94664	1.74522	1.33495	1	7.66259			1			0.0395059	0	0	0	0	0	0	0	0	0	0	0	0	0	0
YAL002W*		#N/A	#N/A	#N/A	#N/A	#N/A	#N/A	#N/A	6.92273		#N/A	#N/A	#N/A	#N/A	#N/A		0	5.99196						NaN	0	0	0	0	0	0	0	0	0	0	0	0	0	0		-0.761529	-0.664357	-0.579866	-0.520868	-0.50033	-0.537114	-0.657743	-0.889251	-1.25168	-1.71332
YAL003W*		#N/A	#N/A	#N/A	#N/A	#N/A	#N/A	#N/A	10.0395		#N/A	#N/A	#N/A	#N/A	#N/A		0	11.0397						NaN	0	0	0	0	0	0	0	0	0	0	0	0	0	0		-1.06498	-0.917975	-0.729298	-0.543501	-0.404404	-0.327461	-0.291271	-0.271971	-0.248107	-0.216025
YAL004W		0.748859	0.771371	0.531484	1.80664	1.289	0.406012	0	7.49169		0.00209492	2.56236	0.00749381	2.45208	2.50722	2.90408	1	7.19844				1		0.0876639	0	0	0	0	0	0	0	0	0	0	0	0	0	0		0.111799	0.295222	0.488979	0.624418	0.634696	0.52318	0.384443	0.319157	0.408601	0.590747
YAL005C*		#N/A	#N/A	#N/A	#N/A	#N/A	#N/A	#N/A	#N/A		#N/A	#N/A	#N/A	#N/A	#N/A		0	#N/A						NaN	0	0	0	0	0	0	0	0	0	0	0	0	0	0		-1.21912	-1.14214	-1.00567	-0.803388	-0.530441	-0.238448	-0.0523991	-0.102187	-0.486463	-1.07297
YAL007C		0.961792	0.711851	0.0952246	1.31491	1.01338	-0.0585447	0	10.0395		0.111529	1.43656	0.488808	1.03467	1.23562	0.285565	0	6.81142						0.499244	0	0	0	0	0	0	0	0	0	0	0	0	0	0		-0.965893	-0.828873	-0.772219	-0.624006	-0.217021	0.432625	1.07068	1.42698	1.27704	0.733898
YAL008W		0.470036	1.04536	0.570145	0.946302	0.995829	-0.0881307	0	6.92273		0.931498	0.691772	0.759774	0.830782	0.761277	-0.691208	0	3.05481						0.31901	0	0	0	0	0	0	0	0	0	0	0	0	0	0		1.73179	1.90462	2.01874	2.06196	2.02242	1.90097	1.71498	1.4829	1.22338	0.956487
YAL009W		0.760153	0.745684	0.500669	1.05918	0.902431	-0.245551	0	7.49169		0.466876	1.07319	0.429327	1.16665	1.11992	0.0473188	0	6.52984						0.455784	0	0	0	1	0	0	0	0	0	0	0	0	0	0		0.513263	0.0834362	0.268766	0.562973	0.470168	-0.101569	-0.71939	-0.915374	-0.29789	0.960898
YAL010C		0.760153	0.745684	0.500669	1.05918	0.902431	-0.245551	0	10.0395		0.466876	1.07319	0.429327	1.16665	1.11992	0.0473188	0	3.28242						0.455784	0	0	0	0	0	0	0	0	0	0	0	0	0	0
YAL011W		0.804193	0.411166	0.403395	1.09444	0.752801	-0.49775	0	3.05143		0.313685	1.18091	0.0825961	1.60591	1.39341	0.610502	0	6.52984						0.348886	0	0	0	0	0	0	0	0	0	0	0	0	0	0		-1.44973	-1.58297	-1.59603	-1.5923	-1.67291	-1.85195	-2.03043	-2.10178	-1.99505	-1.90239
YAL012W		0.532311	0.994527	0.438049	1.06113	1.02783	-0.0341974	0	5.34379		0.685494	0.911185	0.351669	1.16931	1.04025	-0.116743	0	7.85372						0.334414	0	0	0	0	0	0	0	0	0	0	0	0	0	0		1.04864	1.06748	0.935933	0.787508	0.753123	0.863344	1.01838	1.10971	1.04348	0.83399
YAL013W		0.730385	0.737548	0.617134	0.945928	0.841738	-0.347847	0	7.49169		0.534764	1.01103	0.6263	0.934011	0.972519	-0.256213	0	7.85372						0.623623	0	0	0	0	0	0	0	0	0	0	0	0	0	0		0.0255179	0.102326	0.186437	0.235992	0.210365	0.116847	0.02498	0.00846338	0.124353	0.306681
YAL014C		0.730385	0.737548	0.617134	0.945928	0.841738	-0.347847	0	7.49169		0.534764	1.01103	0.6263	0.934011	0.972519	-0.256213	0	7.79232						0.623623	0	0	0	0	0	0	0	0	0	0	0	0	0	0		0.897629	0.844221	0.640284	0.437632	0.384994	0.51122	0.689434	0.782347	0.670993	0.371802
YAL015C*		#N/A	#N/A	#N/A	#N/A	#N/A	#N/A	#N/A	6.92273		#N/A	#N/A	#N/A	#N/A	#N/A		0	6.52984						NaN	0	0	0	0	0	0	0	0	0	0	0	0	0	0		0.424248	0.390079	0.206221	0.0229867	-0.0118205	0.151874	0.437197	0.758789	1.02729	1.12373
YAL016W		0.824606	0.794998	0.225501	1.1929	0.99395	-0.0912968	0	5.40231		0.635469	0.932662	0.81411	0.789044	0.860853	-0.486158	0	3.1995						0.281457	0	0	0	0	0	0	0	0	0	0	0	0	0	0		0.206248	0.546628	0.869812	1.03966	0.923749	0.534213	0.0709676	-0.253524	-0.262093	-0.0384322
YAL017W		0.000347307	2.08246	0.199327	1.84204	1.96225	1.54075	1	6.92273		0.0108617	2.00671	0.0181046	2.01186	2.00928	1.87871	1	6.52984			1			0.616468	0	0	0	0	0	0	0	0	0	0	0	0	0	0		1.85739	1.36161	1.37321	1.47037	1.24145	0.669879	0.25236	0.519874	1.91149	4.18696
YAL018C		0.000347307	2.08246	0.199327	1.84204	1.96225	1.54075	1	10.0395		0.0108617	2.00671	0.0181046	2.01186	2.00928	1.87871	1	11.0397			1			0.616468	1	0	1	1	0	0	0	0	1	0	0	0	0	0		0.0549012	0.136576	0.21841	0.256318	0.207612	0.0839312	-0.0325146	-0.0547981	0.0858427	0.323919
YAL019W		0.755235	0.732523	0.553019	0.932319	0.832421	-0.363551	0	6.92273				0.851307	0.754326	0.754326	-0.705521	0	3.28242						0.516652	0	0	0	0	0	0	0	0	0	0	0	0	0	0		0.671084	0.645154	0.708212	0.794276	0.838222	0.80825	0.715842	0.575377	0.405927	0.261249
YAL020C		0.755235	0.732523	0.553019	0.932319	0.832421	-0.363551	0	6.16819				0.851307	0.754326	0.754326	-0.705521	0	6.52984						0.516652	0	0	0	0	0	0	0	0	0	0	0	0	0	0		1.27607	1.0606	0.862355	0.664775	0.45247	0.255038	0.160525	0.260883	0.613723	1.02286
YAL021C		0.60251	0.798446	0.353675	1.12279	0.960619	-0.147476	0	6.16819		0.399255	1.12272	0.306149	1.19036	1.15654	0.122721	0	6.81142						0.500765	0	0	0	0	0	0	0	0	0	0	0	0	0	0		-0.118548	0.157988	0.405308	0.589539	0.677446	0.660572	0.56265	0.409563	0.227464	0.0444983
YAL022C		4.05233e-06	3.21726	0.000231515	2.21078	2.71402	2.80785	1	6.92273		0.316994	1.17267	0.78133	0.816704	0.994688	-0.210562	0	7.19844		1				0.786625	0	0	0	1	0	0	0	0	0	0	0	0	0	0		-0.480877	-0.581916	-0.675025	-0.754823	-0.816122	-0.861302	-0.902564	-0.952767	-1.01847	-1.05966
YAL023C		0.263306	1.16951	0.754998	0.884982	1.02725	-0.0351745	0	6.92273		0.00203759	2.50108	0.144284	1.58102	2.04105	1.94413	1	11.0397				1		1.38479e-05	0	1	0	0	0	0	0	0	0	0	0	0	0	0		0.0510132	0.16161	0.300024	0.410234	0.437486	0.376228	0.284823	0.225903	0.25676	0.395182
YAL024C		0.340489	1.23058	0.623222	0.957264	1.09392	0.0772079	0	6.92273		0.791507	0.83417	0.795571	0.804916	0.819543	-0.571225	0	2.81138						0.469207	0	0	0	0	0	0	0	0	0	0	0	0	0	0		0.0629066	0.135177	0.184813	0.163937	0.0262871	-0.211577	-0.451494	-0.589844	-0.543833	-0.384541
YAL025C		0.647396	0.900957	0.231634	1.21184	1.0564	0.0139571	0	6.92273		0.718905	0.887279	0.839545	0.762872	0.825076	-0.559832	0	7.85372						0.366993	0	0	0	0	0	0	0	0	0	0	0	0	0	0		-0.218845	-0.126874	-0.0657726	-0.00470257	0.0863015	0.203208	0.297823	0.318999	0.228159	0.0795995
YAL026C		0.364653	1.102	0.365992	1.09527	1.09863	0.0851435	0	6.92273		0.497787	1.03575	0.74912	0.843166	0.939459	-0.32429	0	7.79232						0.455638	0	0	0	0	0	0	0	0	0	0	0	0	0	0		0.613259	0.748422	0.791008	0.809362	0.870351	0.983217	1.08235	1.09714	0.970987	0.750931
YAL027W*		#N/A	#N/A	#N/A	#N/A	#N/A	#N/A	#N/A	6.92273		#N/A	#N/A	#N/A	#N/A	#N/A		0	3.43426						NaN	0	0	0	0	0	0	0	0	0	0	0	0	0	0		0.531927	0.404871	0.156087	-0.0565765	-0.0785636	0.116799	0.390058	0.590657	0.589821	0.419758
YAL028W		0.386299	1.09291	0.00810441	1.68728	1.3901	0.576399	0	6.92273		0.909025	0.722997	0.740538	0.848205	0.785601	-0.641119	0	6.52984						0.870777	0	0	0	0	0	0	0	0	0	0	0	0	0	0		0.025582	-0.0251885	-0.0743112	-0.132176	-0.208724	-0.296526	-0.365584	-0.384393	-0.32253	-0.1576
YAL029C		0.386299	1.09291	0.00810441	1.68728	1.3901	0.576399	0	10.0395		0.909025	0.722997	0.740538	0.848205	0.785601	-0.641119	0	6.40198						0.870777	0	0	0	0	0	0	0	0	0	0	0	0	0	0		0.21465	0.324107	0.384779	0.497128	0.757899	1.11922	1.34536	1.18803	0.472618	-0.431123
YAL030W		0.977946	0.52072	0.167112	1.62659	1.07366	0.0430445	0	6.16819		0.926673	0.634679	0.927363	0.628615	0.631647	-0.958145	0	0						0.433586	0	0	0	1	0	0	0	0	0	0	0	0	0	0		0.209443	0.191714	0.0937872	0.0327055	0.122936	0.37877	0.684366	0.915184	0.9629	0.839022
YAL031C		0.977946	0.52072	0.167112	1.62659	1.07366	0.0430445	0	6.16819		0.926673	0.634679	0.927363	0.628615	0.631647	-0.958145	0	6.255						0.433586	0	0	0	0	0	0	0	0	0	0	0	0	0	0		2.38398	2.04555	1.56052	1.12594	0.93484	1.02367	1.22553	1.35991	1.27006	0.974678
YAL032C		0.693315	0.854388	0.613843	0.960196	0.907292	-0.237357	0	5.34379		0.262574	1.22504	0.195465	1.32589	1.27546	0.367619	0	7.98425						0.476128	0	0	0	0	0	0	0	0	0	0	0	0	0	0		-0.0171704	-0.107149	-0.203011	-0.291362	-0.359339	-0.414617	-0.491559	-0.626308	-0.842112	-1.06692
YAL033W		0.381127	1.09478	0.872221	0.814631	0.954707	-0.15744	0	6.16819		0.44073	1.07568	0.583455	0.965024	1.02035	-0.157717	0	0						0.963038	0	0	0	0	0	0	0	0	0	0	0	0	0	0		4.16396	3.42849	2.11246	1.01689	0.924986	1.9263	3.20934	3.90237	3.27569	1.64923
YAL034C		0.381127	1.09478	0.872221	0.814631	0.954707	-0.15744	0	10.0395		0.44073	1.07568	0.583455	0.965024	1.02035	-0.157717	0	7.79232						0.963038	0	0	0	0	0	0	0	0	0	0	0	0	0	0
YAL034W-A		0.482646	1.08131	0.861421	0.783566	0.93244	-0.194971	0	#N/A		0.0105116	2.02373	0.184251	1.34417	1.68395	1.20878	1	#N/A				1		0.88977	0	0	0	0	0	0	0	0	0	0	0	0	0	0		1.01447	0.984726	0.818057	0.673715	0.70772	0.950265	1.2681	1.51703	1.57186	1.44745
YAL035C-A		0.367821	1.17417	0.583961	0.890748	1.03246	-0.0263918	0	#N/A		0.0128183	1.99687	0.26989	1.23116	1.61401	1.06477	0	#N/A						0.606593	0	0	0	0	0	0	0	0	0	0	0	0	0	0		-0.224793	-0.179146	0.0168126	0.20265	0.221622	0.0602711	-0.108723	-0.100241	0.223201	0.647041
YAL035W		0.482646	1.08131	0.861421	0.783566	0.93244	-0.194971	0	#N/A		0.0105116	2.02373	0.184251	1.34417	1.68395	1.20878	1	#N/A				1		0.88977	0	0	0	0	0	0	0	0	0	0	0	0	0	0		-1.25159	-0.992422	-0.542991	-0.21552	-0.315008	-0.865636	-1.52678	-1.93345	-1.78409	-1.24608
YAL036C		0.482646	1.08131	0.861421	0.783566	0.93244	-0.194971	0	5.64075		0.0105116	2.02373	0.184251	1.34417	1.68395	1.20878	1	7.79232				1		0.88977	0	0	0	0	0	0	0	0	0	0	0	0	0	0		0.36617	0.396775	0.413524	0.414821	0.399346	0.376485	0.36953	0.402706	0.490342	0.573642
YAL037W		0.98029	0.656298	0.74485	0.89822	0.777259	-0.456526	0	6.92273		0.45149	1.07074	0.764713	0.827252	0.948994	-0.304655	0	3.28242						0.00970185	0	0	0	0	0	0	0	0	0	0	0	0	0	0		1.36157	0.952222	0.308346	-0.245866	-0.392569	-0.0606732	0.500375	1.0197	1.24764	1.09112
YAL038W*		#N/A	#N/A	#N/A	#N/A	#N/A	#N/A	#N/A	6.92273		#N/A	#N/A	#N/A	#N/A	#N/A		0	11.0397						NaN	0	0	0	0	0	0	0	0	0	0	0	0	0	0		0.925715	1.0709	1.09239	1.07541	1.10363	1.20059	1.31167	1.37709	1.34532	1.22612
YAL039C*		#N/A	#N/A	#N/A	#N/A	#N/A	#N/A	#N/A	10.0395		#N/A	#N/A	#N/A	#N/A	#N/A		0	7.66259						NaN	0	0	0	0	0	0	0	0	0	0	0	0	0	0		0.284284	0.183458	0.266184	0.362859	0.307268	0.0646676	-0.228887	-0.425928	-0.409153	-0.284184
YAL040C		0.873893	0.795502	0.436799	1.05032	0.922912	-0.211031	0	7.49169		0.495489	1.03727	0.600171	0.953016	0.995144	-0.209622	0	7.85372						0.967109	0	0	0	0	0	0	0	0	0	0	0	0	0	0		-0.104552	-0.0789432	-0.121266	-0.176655	-0.191323	-0.15338	-0.105363	-0.0934463	-0.159158	-0.309693
YAL041W		0.880921	0.749967	0.283017	1.15309	0.951527	-0.1628	0	6.92273		0.0281881	1.7682	0.236186	1.26996	1.51908	0.869273	0	7.66259						0.681166	0	0	0	0	0	0	0	0	0	0	0	0	0	0		-1.21508	-0.936921	-0.45293	-0.0695682	-0.0862513	-0.528576	-1.06644	-1.34597	-1.07633	-0.432601
YAL042W		0.127895	1.66529	0.614541	0.954643	1.30997	0.441347	0	6.16819				0.387867	1.12397	1.12397	0.0556559	0	6.76433						0.633787	0	0	0	0	0	0	0	0	0	0	0	0	0	0		0.354247	0.685887	1.04276	1.30406	1.35121	1.15101	0.781188	0.326886	-0.117913	-0.393913
YAL043C		0.127895	1.66529	0.614541	0.954643	1.30997	0.441347	0	6.16819				0.387867	1.12397	1.12397	0.0556559	0	7.79232						0.633787	0	0	0	0	0	0	0	0	0	0	0	0	0	0		0.136195	0.236038	0.354964	0.46575	0.541777	0.579992	0.607952	0.655261	0.741605	0.813365
YAL043C-A		0.880921	0.749967	0.283017	1.15309	0.951527	-0.1628	0	#N/A		0.0281881	1.7682	0.236186	1.26996	1.51908	0.869273	0	#N/A						0.681166	0	0	0	0	0	0	0	0	0	0	0	0	0	0		0.683627	0.670358	0.549532	0.54449	0.872517	1.51553	2.14969	2.43072	2.08155	1.32157
YAL044C		0.223889	1.39775	0.265843	1.17817	1.28796	0.404247	0	6.16819		0.65531	0.929803	0.615121	0.941701	0.935752	-0.331923	0	7.98425						0.572297	0	0	0	1	0	0	0	0	0	0	0	0	0	0		0.51111	0.398373	0.38248	0.432685	0.51809	0.602005	0.640217	0.588006	0.415009	0.196953
YAL045C		0.146177	1.5541	0.721317	0.901103	1.2276	0.30252	0	6.16819		0.447739	1.07401	0.602386	0.9487	1.01135	-0.176243	0	11.0397						0.380653	0	0	0	0	0	0	0	0	0	0	0	0	0	0		-0.197752	0.0111937	0.29244	0.544577	0.667324	0.604387	0.356613	-0.071335	-0.650508	-1.1725
YAL046C		0.132848	1.70298	0.536153	1.0095	1.35624	0.519337	0	6.92273		0.173895	1.37612	0.654915	0.90581	1.14096	0.0906526	0	6.43902						0.830164	0	0	0	0	0	0	0	0	0	0	0	0	0	0		0.326158	0.423095	0.449695	0.484936	0.605817	0.812374	1.00466	1.07606	0.93757	0.630594
YAL047C		0.698254	0.780402	0.130076	1.37793	1.07917	0.0523347	0	6.92273		0.722839	0.884156	0.321183	1.18728	1.03572	-0.126077	0	6.52984						0.653474	0	0	0	0	0	0	0	0	0	0	0	0	0	0		-0.0320697	-0.076526	-0.0712308	-0.0958048	-0.228404	-0.490243	-0.82857	-1.18569	-1.50041	-1.68574
YAL048C		#N/A	#N/A	#N/A	#N/A	#N/A	#N/A	#N/A	6.92273		#N/A	#N/A	#N/A	#N/A	#N/A		0	6.33009						0.256178	0	0	0	0	0	0	0	0	0	0	0	0	0	0		-0.0320697	-0.076526	-0.0712308	-0.0958048	-0.228404	-0.490243	-0.82857	-1.18569	-1.50041	-1.68574
YAL048C		#N/A	#N/A	#N/A	#N/A	#N/A	#N/A	#N/A	6.92273		#N/A	#N/A	#N/A	#N/A	#N/A		0	6.33009							0	0	0	0	0	0	0	0	0	0	0	0	0	0		-0.0320697	-0.076526	-0.0712308	-0.0958048	-0.228404	-0.490243	-0.82857	-1.18569	-1.50041	-1.68574
YAL048C		#N/A	#N/A	#N/A	#N/A	#N/A	#N/A	#N/A	6.92273		#N/A	#N/A	#N/A	#N/A	#N/A		0	6.33009							0	0	0	0	0	0	0	0	0	0	0	0	0	0		-0.0320697	-0.076526	-0.0712308	-0.0958048	-0.228404	-0.490243	-0.82857	-1.18569	-1.50041	-1.68574
YAL048C		#N/A	#N/A	#N/A	#N/A	#N/A	#N/A	#N/A	6.92273		#N/A	#N/A	#N/A	#N/A	#N/A		0	6.33009							0	0	0	0	0	0	0	0	0	0	0	0	0	0		-0.0320697	-0.076526	-0.0712308	-0.0958048	-0.228404	-0.490243	-0.82857	-1.18569	-1.50041	-1.68574
YAL048C		0.38704	1.21124	0.410585	1.12717	1.1692	0.204087	0	6.92273		#N/A	#N/A	#N/A	#N/A	#N/A		0	6.33009							0	0	0	0	0	0	0	0	0	0	0	0	0	0		-0.454231	-0.0712189	0.281749	0.579804	0.798753	0.940802	1.04244	1.14246	1.26306	1.30383
YAL049C		0.404029	1.11491	0.534149	1.00344	1.05917	0.0186364	0	6.16819		0.454458	1.06818	0.821854	0.771434	0.919806	-0.364761	0	5.86688						0.656458	0	0	0	0	0	0	0	0	0	0	0	0	0	0		0.657234	0.718407	0.744082	0.730171	0.673248	0.595473	0.552249	0.601197	0.784147	1.0262
YAL051W*		#N/A	#N/A	#N/A	#N/A	#N/A	#N/A	#N/A	5.34379		#N/A	#N/A	#N/A	#N/A	#N/A		0	3.08266						NaN	0	0	0	0	0	0	0	0	0	0	0	0	0	0		-0.0926658	-0.171512	-0.185786	-0.226365	-0.381272	-0.627519	-0.797914	-0.715627	-0.251384	0.372614
YAL053W		0.914659	0.697689	0.132698	1.30266	1.00017	-0.0808076	0	10.0395		0.829522	0.804333	0.752298	0.840214	0.822274	-0.565602	0	7.28314						0.876402	0	0	0	0	0	0	0	0	0	0	0	0	0	0
YAL054C		0.914659	0.697689	0.132698	1.30266	1.00017	-0.0808076	0	6.76016		0.829522	0.804333	0.752298	0.840214	0.822274	-0.565602	0	7.85372						0.876402	0	0	0	1	0	0	0	0	0	0	0	0	0	0		-1.16028	-0.941344	-0.878161	-0.750092	-0.342527	0.324861	0.92805	1.12268	0.642054	-0.206421
YAL055W		0.900231	0.77503	0.129257	1.86366	1.31934	0.457148	0	6.92273		0.727	0.879511	0.783424	0.813405	0.846458	-0.5158	0	6.52984						0.0701685	0	0	0	1	0	0	0	0	0	0	1	0	0	0		1.17548	1.24097	1.16291	1.06274	1.05948	1.1766	1.3135	1.36129	1.22594	0.923466
YAL056W		0.439376	1.14554	0.572283	0.980681	1.06311	0.0252753	0	6.92273		0.786783	0.83707	0.193975	1.33179	1.08443	-0.0257599	0	7.79232						0.698211	0	0	0	0	0	0	0	0	0	0	0	0	0	0		0.0565927	0.210669	0.33712	0.462353	0.612174	0.789146	0.965634	1.11198	1.20318	1.24849
YAL058C-A		0.439376	1.14554	0.572283	0.980681	1.06311	0.0252753	0	#N/A		0.786783	0.83707	0.193975	1.33179	1.08443	-0.0257599	0	#N/A						0.698211	0	0	0	0	0	0	0	0	0	0	0	0	0	0		-0.033704	0.15317	0.353316	0.49171	0.495344	0.369631	0.221859	0.16612	0.292888	0.518057
YAL058W		0.76224	0.787875	0.736644	0.864709	0.826292	-0.373881	0	#N/A		0.782934	0.837586	0.0217436	2.11867	1.47813	0.784948	0	#N/A						0.241905	0	0	0	0	0	0	0	0	0	0	0	0	0	0		-0.466597	-0.400371	-0.277578	-0.181693	-0.194667	-0.339392	-0.562034	-0.803634	-1.00518	-1.10726
YAL059W		0.890372	0.604591	0.282953	1.22361	0.914103	-0.225878	0	5.57383		0.31942	1.17291	0.517424	1.01337	1.09314	-0.00782239	0	5.99196						0.15099	0	0	0	1	0	0	0	0	0	0	0	0	0	1		0.737345	0.654046	0.394075	0.152651	0.121199	0.343593	0.672033	0.945913	1.01524	0.808454
YAL060W		0.454912	1.03968			1.03968	-0.0142242	0	6.92273				0.691218	0.883815	0.883815	-0.438874	0	6.76433						0.41633	0	0	0	0	0	0	0	0	0	0	0	0	0	0		2.77033	2.24196	1.36121	0.562494	0.271051	0.555296	1.02013	1.23946	0.861271	0.0808447
YAL061W		0.458407	1.05705	0.336841	1.12677	1.09191	0.0738099	0	7.49169		0.0785739	1.51946	0.171674	1.35967	1.43956	0.705539	0	11.0397						0.670041	1	0	0	1	0	0	0	0	0	0	0	0	0	0		-0.00617005	1.33467	2.95577	4.20117	4.42881	3.5355	2.1181	0.820265	0.199831	0.180451
YAL062W		2.67423e-06	3.0053	7.04732e-06	2.82366	2.91448	3.14573	1	10.0395				0.213656	1.29775	1.29775	0.413518	0	7.79232		1				NaN	0	0	0	0	0	0	0	0	0	0	0	0	0	0		0.342691	0.447549	0.810349	1.24298	1.56049	1.7012	1.76351	1.85651	2.07238	2.37798
YAL063C*		#N/A	#N/A	#N/A	#N/A	#N/A	#N/A	#N/A	10.0395		#N/A	#N/A	#N/A	#N/A	#N/A		0	11.0397						NaN	0	0	0	1	0	0	0	0	0	0	0	0	0	0
YAL064C-A		0.38675	1.09297	0.615633	0.923118	1.00804	-0.0675418	0	#N/A		0.748245	0.846093	0.712877	0.817218	0.831656	-0.546282	0	#N/A						0.217226	0	0	0	0	0	0	0	0	0	0	0	0	0	0		-1.49252	-1.26487	-0.960245	-0.675299	-0.504961	-0.476482	-0.529196	-0.596566	-0.619377	-0.592565
YAL064W		0.710477	0.903732	0.44865	1.51156	1.20765	0.268887	0	6.92273				0.362776	1.14794	1.14794	0.105009	0	11.0397						0.189744	0	0	0	1	0	0	0	0	0	0	0	0	0	0		1.18051	1.39796	1.5134	1.61857	1.80222	2.03582	2.13851	1.91924	1.25503	0.525897
YAL065C		0.38675	1.09297	0.615633	0.923118	1.00804	-0.0675418	0	5.86825		0.748245	0.846093	0.712877	0.817218	0.831656	-0.546282	0	7.28314						0.217226	1	0	0	1	0	0	0	0	0	0	0	0	0	0		1.75743	1.7285	1.80209	1.88904	1.90201	1.82483	1.73372	1.71108	1.82249	2.00927
YAL067C		0.38675	1.09297	0.615633	0.923118	1.00804	-0.0675418	0	10.0395		0.748245	0.846093	0.712877	0.817218	0.831656	-0.546282	0	11.0397						0.217226	1	0	1	1	0	0	0	0	0	0	0	0	0	0		0.844306	0.995565	1.12002	1.14807	1.01137	0.69124	0.233519	-0.311658	-0.878871	-1.28975
YAL068C		0.38675	1.09297	0.615633	0.923118	1.00804	-0.0675418	0	10.0395		0.748245	0.846093	0.712877	0.817218	0.831656	-0.546282	0	11.0397						0.217226	0	0	0	0	0	0	0	0	0	0	0	0	0	0
YAR002C-A		0.60604	0.946121	0.265422	1.26026	1.10319	0.0928275	0	#N/A		0.740297	0.87264	0.704876	0.876098	0.874369	-0.458326	0	#N/A						0.609769	0	0	0	0	0	0	0	0	0	0	0	0	0	0		-0.659567	-0.51146	-0.206621	0.0292008	-0.0242777	-0.374848	-0.754266	-0.87584	-0.509362	0.157936
YAR002W		0.218659	1.19143	0.0129118	1.65124	1.42134	0.629053	0	10.0395		0.0732434	1.53723	0.0168161	2.03661	1.78692	1.42082	1	11.0397				1		0.0895793	0	0	0	0	0	0	0	0	0	0	0	0	0	0		0.881659	0.879641	0.757674	0.668595	0.761073	1.02172	1.22665	1.13787	0.587096	-0.0792155
YAR003W		0.60604	0.946121	0.265422	1.26026	1.10319	0.0928275	0	10.0395		0.740297	0.87264	0.704876	0.876098	0.874369	-0.458326	0	7.98425						0.609769	0	0	0	1	0	0	0	0	0	0	0	0	0	0		-0.618606	-0.414953	-0.185319	0.0676541	0.34075	0.608504	0.816545	0.908572	0.83933	0.645218
YAR007C		0.0821196	1.4544	0.0337253	1.45402	1.45421	0.684459	0	6.92273		0.942103	0.676286	0.973775	0.555297	0.615791	-0.990795	0	11.0397						0.639637	0	0	0	0	0	0	0	1	0	0	0	0	0	0		0.104684	0.325518	0.542934	0.782958	1.07049	1.38669	1.6559	1.79866	1.74907	1.54141
YAR008W		0.0821196	1.4544	0.0337253	1.45402	1.45421	0.684459	0	6.16819		0.942103	0.676286	0.973775	0.555297	0.615791	-0.990795	0	6.2789						0.639637	0	0	0	0	0	0	0	0	0	0	0	0	0	0		0.816462	0.639015	0.290586	0.0325788	0.11998	0.558422	1.02962	1.19365	0.773472	-0.0429627
YAR009C		0.471681	1.02593	0.9937	0.632269	0.829098	-0.369152	0	6.92273		0.954827	0.653782	0.991735	0.475034	0.564408	-1.09661	0	7.28314						0.491131	0	0	0	0	0	0	0	0	0	0	0	0	0	0		2.1088	3.37713	4.86876	6.03056	6.32004	5.60859	4.30523	2.8549	1.65873	0.793932
YAR010C		0.583063	0.93734	0.0615576	1.54376	1.24055	0.324344	0	#N/A		0.259301	1.25149	0.0800464	1.6808	1.46614	0.760272	0	#N/A						0.338057	0	0	0	0	0	0	0	0	0	0	0	0	0	0		-0.665725	-0.642406	-0.434744	-0.215099	-0.152017	-0.265709	-0.383695	-0.320616	0.0625804	0.562717
YAR014C*		#N/A	#N/A	#N/A	#N/A	#N/A	#N/A	#N/A	6.76016		#N/A	#N/A	#N/A	#N/A	#N/A		0	6.52984						NaN	0	0	0	0	0	0	0	0	0	0	0	0	0	0		1.55909	1.35899	0.941772	0.605406	0.640841	1.06625	1.54546	1.71862	1.29085	0.447451
YAR015W*		#N/A	#N/A	#N/A	#N/A	#N/A	#N/A	#N/A	2.79599		#N/A	#N/A	#N/A	#N/A	#N/A		0	5.99196						NaN	0	0	0	0	0	0	0	0	0	0	0	0	0	0		-0.788218	-0.4517	0.0527481	0.416371	0.337681	-0.20229	-0.855507	-1.24941	-1.07631	-0.508001
YAR018C		0.393263	1.11923	0.209947	1.32955	1.22439	0.297105	0	6.92273				0.788248	0.809072	0.809072	-0.592787	0	7.85372						0.486327	0	0	0	0	0	0	0	0	0	0	0	0	0	0		1.5061	1.35322	0.98908	0.61529	0.429914	0.492718	0.683823	0.87134	0.939554	0.892257
YAR019C		0.53419	0.995276	0.706303	0.915918	0.955597	-0.15594	0	10.0395		0.672919	0.919683	0.657714	0.911671	0.915677	-0.373263	0	7.85372						0.92864	0	0	0	0	0	0	0	0	0	0	0	0	0	0		1.0218	0.767067	1.0997	1.44761	1.25097	0.426094	-0.492158	-0.927602	-0.393261	0.938509
YAR020C		0.0255948	1.55929	0.225955	1.23154	1.39542	0.585369	0	10.0395				0.133674	1.42923	1.42923	0.684259	0	7.85372						0.652184	0	0	0	0	0	0	0	0	0	0	0	0	0	0		1.04003	0.934976	0.672371	0.431787	0.389182	0.580068	0.857515	1.0624	1.05684	0.85999
YAR023C		0.382491	1.07634	0.667995	0.933248	1.00479	-0.073018	0	10.0395				0.165333	1.37023	1.37023	0.562774	0	11.0397						0.758378	0	0	0	0	0	0	0	0	0	0	0	0	0	0		0.0746176	0.0809879	-0.0454981	-0.185018	-0.21978	-0.110885	0.0780775	0.27667	0.411702	0.389636
YAR027W		0.541888	0.992575	0.951751	0.74544	0.869008	-0.301885	0	6.92273		0.953364	0.656579	0.903077	0.696769	0.676674	-0.865425	0	7.98425						0.145083	0	0	0	1	0	0	0	0	0	0	0	0	0	0		0.971121	0.820985	0.480205	0.188207	0.178761	0.465757	0.777453	0.823017	0.371125	-0.369771
YAR028W*		#N/A	#N/A	#N/A	#N/A	#N/A	#N/A	#N/A	10.0395		#N/A	#N/A	#N/A	#N/A	#N/A		0	11.0397						NaN	0	0	0	0	0	0	0	0	0	0	0	0	0	0		-0.438785	-0.52743	-0.800521	-1.01946	-0.950906	-0.566521	-0.10422	0.180282	0.0736432	-0.324305
YAR029W*		#N/A	#N/A	#N/A	#N/A	#N/A	#N/A	#N/A	#N/A		#N/A	#N/A	#N/A	#N/A	#N/A		0	#N/A						NaN	0	0	0	0	0	0	0	0	0	0	0	0	0	0		0.535161	-0.336768	-1.09999	-1.6738	-1.97969	-2.02455	-1.9262	-1.80988	-1.79115	-1.91404
YAR030C		0.829083	0.821288	0.690251	0.920813	0.87105	-0.298442	0	#N/A		0.00274684	2.4044	0.386818	1.11593	1.76017	1.36573	1	#N/A				1		0.660874	0	0	0	0	0	0	0	0	0	0	0	0	0	0		-0.0961799	-0.0507031	-0.0750023	-0.125052	-0.157599	-0.159429	-0.156346	-0.176763	-0.246512	-0.372349
YAR031W*		#N/A	#N/A	#N/A	#N/A	#N/A	#N/A	#N/A	7.49169		#N/A	#N/A	#N/A	#N/A	#N/A		0	11.0397						NaN	0	0	0	0	0	0	0	0	0	0	0	0	0	0		-0.595195	-0.492146	-0.423761	-0.374716	-0.330043	-0.288565	-0.267027	-0.28337	-0.354997	-0.495345
YAR033W		0.829083	0.821288	0.690251	0.920813	0.87105	-0.298442	0	6.18027		0.00274684	2.4044	0.386818	1.11593	1.76017	1.36573	1	6.76433				1		0.660874	0	0	0	0	0	0	0	0	0	0	0	0	0	0		1.77875	2.61335	3.71574	4.75062	5.38849	5.52585	5.35279	5.07905	4.8836	4.71834
YAR035W		0.366819	1.14424	0.636398	0.949799	1.04702	-0.00185281	0	7.49169		0.331629	1.15982	0.724435	0.862285	1.01105	-0.176867	0	6.52984						0.501372	0	0	0	0	0	0	0	0	0	0	0	0	0	0		0.663505	0.601001	0.597665	0.580703	0.478695	0.273484	0.0161129	-0.237752	-0.433545	-0.524831
YAR042W		0.00357709	1.98299	0.124476	1.30645	1.64472	1.00557	1	10.0395		4.80874e-06	6.78161	0.000558261	3.51183	5.14672	8.33941	1	7.98425			1			0.005389	0	0	0	0	0	0	0	0	0	0	0	0	0	0		0.866544	0.854061	0.703824	0.548666	0.518902	0.647001	0.838328	0.989753	1.01208	0.919057
YAR044W		0.670436	0.809214	0.700173	0.901812	0.855513	-0.32463	0	10.0395				0.249444	1.25307	1.25307	0.321505	0	7.79232						0.568947	0	0	0	0	0	0	0	0	0	0	0	0	0	0		0.448702	0.590845	0.716525	0.788982	0.772692	0.680219	0.586593	0.571019	0.695434	0.894137
YAR047C		0.675158	0.806633			0.806633	-0.407016	0	10.0395		0.366234	1.16677			1.16677	0.14379	0	7.85372						0.360647	0	0	0	1	0	0	0	0	0	0	0	0	0	0		0.641673	0.561072	0.339269	0.203336	0.374618	0.85181	1.34438	1.54245	1.19542	0.490729
YAR050W		0.363756	1.13375	0.495559	1.22628	1.18001	0.222305	0	6.92273		0.477834	1.0531	0.396557	1.11692	1.08501	-0.0245636	0	7.28314						NaN	0	0	0	1	0	0	0	0	0	0	0	0	0	0		-0.150632	-0.0135461	0.0925221	0.202251	0.349311	0.528186	0.682459	0.752311	0.68982	0.535006
YAR053W		0.723165	0.897273	0.0637068	1.4004	1.14884	0.16976	0	6.92273		0.832619	0.800635	0.967686	0.57886	0.689748	-0.838503	0	11.0397						0.188754	0	0	0	1	0	0	0	0	0	0	0	0	0	0		0.432802	0.454651	0.377525	0.304052	0.334846	0.492081	0.696049	0.860227	0.910139	0.860329
YAR060C		0.603877	0.958939	0.477243	1.03099	0.994964	-0.0895874	0	6.92273		0.194846	1.3076	0.23236	1.27297	1.29029	0.398141	0	7.85372						0.431534	0	0	0	0	0	0	0	0	0	0	0	0	0	0		-0.438576	-0.120785	0.325582	0.753016	1.01568	1.03281	0.808184	0.351224	-0.302468	-0.923803
YAR061W		0.603877	0.958939	0.477243	1.03099	0.994964	-0.0895874	0	6.92273		0.194846	1.3076	0.23236	1.27297	1.29029	0.398141	0	3.05481						0.431534	0	0	0	0	0	0	0	0	0	0	0	0	0	0		0.0100998	-0.0123448	-0.105262	-0.166604	-0.0964302	0.123336	0.404421	0.651448	0.781328	0.80182
YAR062W		0.690474	0.907388	0.502652	1.02534	0.966362	-0.137796	0	6.92273		0.44521	1.07307	0.0259466	1.89794	1.4855	0.800135	0	7.64066						0.36918	0	0	0	1	0	0	0	0	0	0	0	0	0	0		-0.898601	-0.687368	-0.417059	-0.126495	0.14554	0.361739	0.486713	0.485204	0.335412	0.115024
YAR064W		0.522599	1.00264	0.581213	0.975229	0.988932	-0.0997541	0	10.0395		0.0560798	1.65552	0.580904	0.925985	1.29075	0.399098	0	11.0397						NaN	0	0	0	0	0	0	0	0	0	0	0	0	0	0		0.274946	-0.0571194	-0.425508	-0.714778	-0.812151	-0.708337	-0.528488	-0.406737	-0.454088	-0.610582
YAR066W		0.733243	0.859921	0.48839	1.09279	0.976353	-0.120956	0	6.76016		0.600354	0.965567	0.790165	0.809998	0.887783	-0.430704	0	7.98425						0.842851	0	0	0	0	0	0	0	0	0	0	0	0	0	0		0.119925	0.171688	0.229835	0.280791	0.311622	0.334252	0.392896	0.53393	0.787456	1.06332
YAR068W		0.981606	0.62148	0.63153	0.955072	0.788276	-0.437957	0	6.92273		0.700559	0.901007	0.58257	0.96576	0.933383	-0.336802	0	7.98425						0.713076	0	0	0	0	0	0	0	0	0	0	0	0	0	0
YAR069C		0.595159	0.948438	0.318295	1.12545	1.03694	-0.0188324	0	10.0395		0.2484	1.23992	0.937276	0.645289	0.942602	-0.317819	0	11.0397						0.291838	0	0	0	0	0	0	0	0	0	0	0	0	0	0
YAR070C		0.643754	0.9314	0.347268	1.10774	1.01957	-0.0481111	0	6.76016		0.800666	0.787986	0.912546	0.684234	0.73611	-0.743032	0	11.0397						0.530575	0	0	0	0	0	0	0	0	0	0	0	0	0	0		-1.50669	-1.53625	-1.33963	-1.08186	-0.925339	-0.929729	-1.02125	-1.1172	-1.13941	-1.04309
YAR071W		0.643754	0.9314	0.347268	1.10774	1.01957	-0.0481111	0	10.0395		0.800666	0.787986	0.912546	0.684234	0.73611	-0.743032	0	7.98425						0.530575	0	0	0	0	0	0	0	0	0	0	0	0	0	0		-2.04197	-1.41136	-0.854421	-0.613194	-0.922181	-1.72331	-2.57847	-3.02411	-2.68306	-1.81626
YAR073W		0.712187	0.893096	0.270463	1.1619	1.0275	-0.0347559	0	#N/A		0.739272	0.873899	0.494295	1.03103	0.952464	-0.297511	0	#N/A						0.173822	0	0	0	0	0	0	0	0	0	0	0	0	0	0		-2.81832	-1.87255	-0.867908	-0.170493	-0.137344	-0.772723	-1.62262	-2.20242	-2.10963	-1.54907
YAR075W		0.712187	0.893096	0.270463	1.1619	1.0275	-0.0347559	0	#N/A		0.739272	0.873899	0.494295	1.03103	0.952464	-0.297511	0	#N/A						0.173822	0	0	0	0	0	0	0	0	0	0	0	0	0	0		0.144611	0.278613	0.300095	0.296166	0.352616	0.503956	0.718085	0.958453	1.17938	1.26772
YBL001C		0.0552782	1.44166	0.0147327	1.60747	1.52456	0.803044	1	6.92273		0.091425	1.48724	0.104919	1.50008	1.49366	0.816928	0	7.85372		1				0.0107298	0	0	0	0	0	0	0	0	0	0	0	0	0	0		-0.729679	-0.788929	-0.718689	-0.613582	-0.565761	-0.571438	-0.502188	-0.221258	0.363564	1.01528
YBL002W		0.251395	1.16056	0.509762	1.01473	1.08764	0.0666243	0	6.92273		0.215351	1.28678	0.610517	0.944777	1.11578	0.0387918	0	7.79232						0.527557	0	0	0	0	0	0	0	0	0	0	0	0	0	0		0.136425	-0.156005	0.204783	0.659451	0.659888	0.0942847	-0.582386	-0.877273	-0.375771	0.758467
YBL003C		0.251395	1.16056	0.509762	1.01473	1.08764	0.0666243	0	6.92273		0.215351	1.28678	0.610517	0.944777	1.11578	0.0387918	0	6.40198						0.527557	0	0	0	0	0	0	0	0	0	0	0	0	0	0		-0.644008	-0.554372	-0.388183	-0.223559	-0.137266	-0.153459	-0.227947	-0.31197	-0.357274	-0.319318
YBL004W		0.436513	1.0494	0.724241	0.905508	0.977453	-0.119102	0	5.84561		0.756379	0.861383	0.761588	0.832753	0.847068	-0.514545	0	6.76433						0.506919	0	0	0	0	0	0	0	0	0	0	0	0	0	0		-0.436052	-0.316045	-0.207057	-0.105936	-0.00983422	0.0724787	0.117134	0.0992548	0.00200481	-0.132022
YBL005W*		#N/A	#N/A	#N/A	#N/A	#N/A	#N/A	#N/A	6.92273		#N/A	#N/A	#N/A	#N/A	#N/A		0	7.28314						NaN	0	0	0	0	0	0	0	0	0	0	0	0	0	0		3.22162	2.61089	1.74607	0.942039	0.507683	0.519092	0.749946	0.953714	0.913195	0.62796
YBL005W-A*		#N/A	#N/A	#N/A	#N/A	#N/A	#N/A	#N/A	#N/A		#N/A	#N/A	#N/A	#N/A	#N/A		0	#N/A						NaN	0	0	0	0	0	0	0	0	0	0	0	0	0	0		1.11964	0.891158	0.652693	0.486804	0.473599	0.597813	0.720298	0.693623	0.400161	-0.0574781
YBL005W-B*		#N/A	#N/A	#N/A	#N/A	#N/A	#N/A	#N/A	#N/A		#N/A	#N/A	#N/A	#N/A	#N/A		0	#N/A						NaN	0	0	0	0	0	0	0	0	0	0	0	0	0	0		-0.784384	-0.689506	-0.561251	-0.396608	-0.193214	0.0260612	0.205575	0.287492	0.227423	0.0803377
YBL006C*		#N/A	#N/A	#N/A	#N/A	#N/A	#N/A	#N/A	10.0395		#N/A	#N/A	#N/A	#N/A	#N/A		0	7.19844						NaN	0	0	0	0	0	0	0	0	0	0	0	0	0	0		-0.0803029	-0.415865	-0.779	-1.07149	-1.19742	-1.15112	-1.04411	-0.995759	-1.10326	-1.30004
YBL007C		0.614588	0.926065	0.670534	0.921824	0.923944	-0.209291	0	3.62039		0.220256	1.27007	0.106467	1.50597	1.38802	0.599396	0	7.98425						0.431837	0	0	0	0	0	0	0	0	0	0	0	0	0	0		-0.166451	-0.0963654	-0.0704312	-0.0557213	-0.0200373	0.0404833	0.0928937	0.101787	0.0395903	-0.0633705
YBL008W		0.122793	1.28145	0.450508	1.04661	1.16403	0.195369	0	6.76016		0.834095	0.799538	0.904406	0.692162	0.74585	-0.722975	0	6.76433						0.793104	0	0	0	0	0	0	0	0	0	0	0	0	0	0		0.0356683	0.261813	0.529644	0.746362	0.820671	0.719764	0.48682	0.170094	-0.170146	-0.384827
YBL009W		0.741523	0.745571	0.407112	1.07951	0.912538	-0.228515	0	10.0395		0.921413	0.649786	0.885816	0.625364	0.637575	-0.945938	0	7.79232						0.666649	0	0	0	1	0	0	0	0	0	0	0	0	0	0		-0.641544	-0.298632	0.1484	0.539432	0.717117	0.631907	0.374288	0.0441032	-0.252702	-0.365087
YBL010C		0.741523	0.745571	0.407112	1.07951	0.912538	-0.228515	0	10.0395		0.921413	0.649786	0.885816	0.625364	0.637575	-0.945938	0	6.52984						0.666649	0	0	0	1	0	0	0	0	0	0	0	0	0	0		1.09523	0.818061	0.339343	-0.0253949	0.0320229	0.533915	1.13126	1.45023	1.18214	0.499909
YBL011W		0.74426	0.767531	0.710552	0.901566	0.834548	-0.359966	0	5.34379		0.0521556	1.62792	0.503697	1.58652	1.60722	1.05078	0	3.88405						0.470287	0	0	0	0	0	0	0	0	0	0	0	0	0	0		-0.716194	-0.548364	-0.35606	-0.153839	0.0435848	0.215519	0.333499	0.368544	0.30204	0.192016
YBL012C		0.384587	1.10618	0.341937	1.11411	1.11014	0.104543	0	#N/A		0.537254	1.01582	0.548194	0.990495	1.00316	-0.193119	0	#N/A						0.347488	0	0	0	0	0	0	0	0	0	0	0	0	0	0		-0.0975521	-0.021382	0.0848467	0.186982	0.251729	0.279156	0.312667	0.398564	0.570091	0.764009
YBL013W		0.665908	0.915368	0.343909	1.1273	1.02133	-0.0451456	0	3.4555		0.515228	1.02932	0.819069	0.782086	0.905701	-0.393807	0	6.52984						0.129511	0	0	0	0	0	0	0	0	0	0	0	0	0	0		-0.107225	0.0398063	0.162671	0.279712	0.408697	0.545216	0.656042	0.706022	0.66753	0.568573
YBL014C		0.665908	0.915368	0.343909	1.1273	1.02133	-0.0451456	0	6.92273		0.515228	1.02932	0.819069	0.782086	0.905701	-0.393807	0	7.79232						0.129511	0	0	0	0	0	0	0	0	0	0	0	0	0	0		3.69524	4.13323	4.61317	5.00148	5.16735	5.0869	4.87513	4.65632	4.53376	4.45538
YBL015W*		#N/A	#N/A	#N/A	#N/A	#N/A	#N/A	#N/A	10.0395		#N/A	#N/A	#N/A	#N/A	#N/A		0	7.98425						NaN	0	0	0	0	0	0	0	0	0	0	0	0	0	0		0.116148	0.218195	0.342877	0.442362	0.469908	0.421076	0.346378	0.299998	0.331108	0.451826
YBL016W		0.706768	0.911862	0.54068	0.983626	0.947744	-0.169176	0	10.0395		0.14402	1.39662			1.39662	0.617103	0	6.76433						0.49668	0	0	0	0	0	0	0	0	0	0	0	0	0	0		-0.0127045	0.0174268	0.0574564	0.0848516	0.0778695	0.0454664	0.0364779	0.102405	0.280663	0.504582
YBL017C		0.706768	0.911862	0.54068	0.983626	0.947744	-0.169176	0	10.0395		0.14402	1.39662			1.39662	0.617103	0	6.52984						0.49668	0	0	0	0	0	0	0	0	0	0	0	0	0	0		-0.186069	0.0347067	0.284718	0.572541	0.905828	1.2565	1.55004	1.70884	1.66873	1.46478
YBL018C		0.756076	0.862671	0.427569	1.07669	0.96968	-0.132203	0	6.92273				0.901305	0.675456	0.675456	-0.867931	0	6.52984						0.683935	0	0	0	0	0	0	0	0	0	0	0	0	0	0		-0.255777	-0.146643	-0.0709133	-0.00314531	0.0814786	0.183534	0.272106	0.314173	0.283889	0.208425
YBL019W		0.57914	0.929467	0.423482	1.07717	1.00332	-0.0755097	0	5.84561		0.696983	0.639991	0.918055	0.670343	0.655167	-0.909712	0	2.11027						0.260498	0	0	0	0	1	0	0	0	0	0	0	0	0	0		-0.28169	-0.14147	-0.0158592	0.106438	0.236209	0.364482	0.456621	0.476276	0.396768	0.262914
YBL020W		0.820489	0.667567	0.764648	0.87387	0.770718	-0.46755	0	6.92273		0.500279	1.03409	0.612304	0.944182	0.989134	-0.221998	0	7.19844						0.647285	0	0	0	0	0	0	0	0	0	0	0	0	0	0		-1.37431	-1.05123	-0.590177	-0.0520114	0.502291	1.00781	1.39451	1.592	1.54605	1.32186
YBL021C		0.820489	0.667567	0.764648	0.87387	0.770718	-0.46755	0	10.0395		0.500279	1.03409	0.612304	0.944182	0.989134	-0.221998	0	7.85372						0.647285	0	0	0	0	0	0	0	0	0	0	0	0	0	0		-0.108258	-0.135725	-0.158232	-0.200263	-0.285503	-0.406541	-0.515575	-0.562102	-0.500225	-0.318074
YBL022C		0.324642	1.14608	0.300828	1.14645	1.14627	0.165429	0	6.08953		0.629982	0.932274	0.713295	0.870503	0.901389	-0.402686	0	7.79232						0.549825	0	0	0	0	0	0	0	0	0	0	0	0	0	0		-1.48294	-1.18651	-0.781776	-0.372144	-0.0594263	0.116258	0.194932	0.221976	0.238864	0.258196
YBL023C		0.250229	1.18258	0.104674	1.32833	1.25545	0.349461	0	7.49169		0.718531	0.854642	0.847458	0.757728	0.806185	-0.598731	0	3.47435						0.286816	0	0	0	0	0	0	0	0	0	0	0	0	0	0		-0.921158	-0.809358	-0.561157	-0.422567	-0.63318	-1.18315	-1.73861	-1.94403	-1.51325	-0.672806
YBL024W		0.787717	0.791856	0.609234	0.96354	0.877698	-0.287238	0	6.92273		0.481884	1.04662	0.580907	0.891191	0.968907	-0.263651	0	6.43902						0.772196	0	0	0	0	0	0	0	0	0	0	0	0	0	0		-0.135225	-0.0852271	0.00753056	0.101864	0.157311	0.161382	0.137936	0.113258	0.114508	0.175307
YBL025W		0.875773	0.80904	0.567694	0.98688	0.89796	-0.253086	0	6.92273		0.319596	1.1748	0.758621	0.835537	1.00517	-0.18898	0	6.52984						0.0650433	0	0	0	0	0	0	0	0	0	0	0	0	0	0		-0.497437	-0.52348	-0.389086	-0.215458	-0.121966	-0.156618	-0.274729	-0.425413	-0.555431	-0.594117
YBL026W*		#N/A	#N/A	#N/A	#N/A	#N/A	#N/A	#N/A	6.92273		#N/A	#N/A	#N/A	#N/A	#N/A		0	6.76433						NaN	0	0	0	0	0	0	0	0	0	0	0	0	0	0		-3.79144	-3.11502	-2.03106	-1.22832	-1.37997	-2.55245	-4.02404	-5.02034	-4.88599	-3.84534
YBL027W*		#N/A	#N/A	#N/A	#N/A	#N/A	#N/A	#N/A	7.49169		#N/A	#N/A	#N/A	#N/A	#N/A		0	7.79232						NaN	0	0	0	0	0	0	0	0	0	0	0	0	0	0		-1.30629	-1.00329	-0.539524	-0.10652	0.107098	0.0259915	-0.278017	-0.72327	-1.21484	-1.55975
YBL028C*		#N/A	#N/A	#N/A	#N/A	#N/A	#N/A	#N/A	6.92273		#N/A	#N/A	#N/A	#N/A	#N/A		0	7.98425						NaN	0	0	0	0	0	0	0	0	0	0	0	0	0	0		-0.503006	-0.348257	-0.185805	-0.00957406	0.186117	0.391436	0.5764	0.709679	0.76569	0.761318
YBL029W		0.949987	0.711254	0.622434	0.843927	0.77759	-0.455967	0	6.92273		0.614626	0.958249	0.557676	0.9837	0.970975	-0.259393	0	3.90598						0.929645	0	0	0	0	0	0	0	0	0	0	0	0	0	0		-0.105993	0.799956	2.53007	3.95302	3.96226	2.41466	0.418565	-0.834023	-0.352517	1.36517
YBL030C		0.614803	0.957449	0.153394	1.26838	1.11291	0.109214	0	10.0395		0.0836507	1.50828	0.129246	1.4427	1.47549	0.779517	0	11.0397						0.670258	0	0	0	0	0	0	0	0	0	0	0	0	0	0		-0.322123	-0.196338	-0.0946145	-0.0060854	0.0798417	0.163055	0.229538	0.264344	0.257668	0.237683
YBL031W		0.700247	0.875227	0.460081	1.04588	0.960553	-0.147587	0	6.92273		0.53296	1.0124	0.315829	1.18463	1.09852	0.00324923	0	11.0397						0.628622	0	0	0	0	0	0	0	0	0	0	0	0	0	0		-0.479293	-0.338436	-0.206286	-0.0747619	0.0638049	0.201146	0.308287	0.354871	0.317019	0.218743
YBL032W		0.65926	0.900154	0.544227	0.983327	0.94174	-0.179295	0	7.49169		0.24966	1.24693	0.280663	1.23519	1.24106	0.296771	0	4.47656						0.337733	0	0	0	0	0	0	0	0	0	0	0	0	0	0		0.377252	0.478722	0.437135	0.367256	0.382245	0.532893	0.788971	1.11483	1.46178	1.68458
YBL033C		0.65926	0.900154	0.544227	0.983327	0.94174	-0.179295	0	7.49169		0.24966	1.24693	0.280663	1.23519	1.24106	0.296771	0	11.0397						0.337733	0	0	0	0	0	0	0	0	0	0	0	0	0	0		-0.343495	-0.175923	-0.00743376	0.15845	0.317898	0.45506	0.538474	0.535633	0.425447	0.271202
YBL034C		0.0358316	1.59226	0.702779	0.906275	1.24927	0.339032	0	6.92273		0.192062	1.30539	0.455364	1.06076	1.18307	0.177369	0	6.2789						0.386038	0	0	0	0	0	0	0	0	0	0	0	0	0	0		-2.61167	-2.49974	-2.03844	-1.60784	-1.57995	-2.0152	-2.56924	-2.87066	-2.61162	-1.95436
YBL035C		0.744525	0.710605	0.171706	1.31413	1.01237	-0.0602575	0	6.16819		0.774147	0.767204	0.788792	0.752122	0.759663	-0.694531	0	7.64066						0.0807082	0	0	0	0	0	0	0	0	0	0	0	0	0	0		-0.769826	-0.645988	-0.504277	-0.339844	-0.148722	0.0386953	0.147376	0.0993067	-0.162136	-0.535492
YBL036C		0.850821	0.702995	0.44248	1.14226	0.922627	-0.211511	0	6.92273				0.174283	1.36469	1.36469	0.55136	0	3.38717						0.445379	0	0	0	0	0	0	0	0	0	0	0	0	0	0		-0.750182	-0.611304	-0.455854	-0.315354	-0.220711	-0.178904	-0.16583	-0.155308	-0.125389	-0.0853997
YBL037W		0.86571	0.74805	0.655021	0.923034	0.835542	-0.358291	0	10.0395		0.878563	0.75829	0.876034	0.727861	0.743076	-0.728688	0	2.28959						0.517983	0	0	0	0	0	0	0	0	0	0	0	0	0	0		0.644545	0.868536	0.990298	1.05307	1.09932	1.14191	1.15525	1.11115	0.987035	0.801504
YBL038W		0.917639	0.761699	0.303692	1.15247	0.957084	-0.153434	0	6.08953				0.939895	0.622758	0.622758	-0.976449	0	6.52984						0.336401	0	0	0	0	1	0	0	0	0	0	0	0	0	0		-1.55403	-1.47744	-1.14461	-0.898066	-1.07251	-1.69859	-2.41204	-2.82217	-2.60547	-1.93487
YBL039C		0.917639	0.761699	0.303692	1.15247	0.957084	-0.153434	0	6.76016				0.939895	0.622758	0.622758	-0.976449	0	6.52984						0.336401	0	0	0	0	0	0	0	0	0	0	0	0	0	0		-0.228112	-0.233625	-0.102411	0.0166967	-0.0214231	-0.217714	-0.385827	-0.326896	0.10876	0.707287
YBL040C		0.498849	1.0134	0.874316	0.783117	0.89826	-0.25258	0	6.92273		0.707418	0.896054	0.786498	0.812468	0.854261	-0.499732	0	7.28314						0.247119	0	0	0	0	0	0	0	0	0	0	0	0	0	0		-0.521824	-0.366801	-0.211313	-0.0497204	0.123182	0.295803	0.434727	0.505082	0.478746	0.377485
YBL041W		0.400631	1.0761	0.451756	1.05176	1.06393	0.0266492	0	5.57383		0.207307	1.2849	0.529387	1.0076	1.14625	0.101541	0	4.09711						0.510541	0	0	0	0	0	0	0	0	0	0	0	0	0	0		-0.809644	-0.295151	0.318735	0.777606	0.832145	0.430855	-0.220783	-0.900114	-1.39379	-1.5573
YBL042C		0.400631	1.0761	0.451756	1.05176	1.06393	0.0266492	0	10.0395		0.207307	1.2849	0.529387	1.0076	1.14625	0.101541	0	7.98425						0.510541	0	0	0	0	0	0	0	0	0	0	0	0	0	1		1.20402	1.55631	2.13582	2.73345	3.1434	3.2882	3.25716	3.15071	3.05261	2.92345
YBL043W		0.673829	0.840973	0.586111	0.972683	0.906828	-0.238139	0	6.92273		0.116404	1.43419	0.592196	0.955598	1.1949	0.201712	0	6.2789						0.604068	0	0	0	0	0	0	0	0	0	0	0	0	0	0		-1.18763	-0.878596	-0.502656	-0.164407	0.033723	0.0732382	0.0446805	0.0458785	0.159954	0.36134
YBL044W		0.769644	0.803872	0.495955	1.11602	0.959944	-0.148613	0	10.0395		0.940559	0.679495	0.829227	0.774846	0.72717	-0.761441	0	6.52984						0.759918	0	0	0	0	0	0	0	0	0	0	0	0	0	0		0.52769	0.758341	0.91786	1.06027	1.23823	1.45211	1.63424	1.71245	1.62522	1.38982
YBL045C		0.769644	0.803872	0.495955	1.11602	0.959944	-0.148613	0	6.92273		0.940559	0.679495	0.829227	0.774846	0.72717	-0.761441	0	7.66259						0.759918	0	0	0	0	0	0	0	0	0	0	0	0	0	0		-1.06978	-0.736051	-0.330131	0.0511451	0.312616	0.424033	0.439473	0.418649	0.414658	0.431719
YBL046W		0.384275	1.10841	0.75141	0.890997	0.999705	-0.0815968	0	7.49169				0.787396	0.811179	0.811179	-0.588448	0	7.66259						0.851415	0	0	0	0	0	0	0	0	0	0	0	0	0	0		0.261419	0.193149	-0.10255	-0.355455	-0.301219	0.0959537	0.574964	0.854871	0.699739	0.206227
YBL047C		0.384275	1.10841	0.75141	0.890997	0.999705	-0.0815968	0	10.0395				0.787396	0.811179	0.811179	-0.588448	0	7.98425						0.851415	0	0	0	0	0	0	0	0	0	0	0	0	0	0		1.066	1.20538	1.23796	1.26546	1.3872	1.60852	1.8127	1.87486	1.69195	1.32218
YBL048W		0.686755	0.919822	0.90355	0.795301	0.857561	-0.321178	0	6.92273		0.761854	0.857632	0.790246	0.80984	0.833736	-0.541998	0	2.93647						0.834446	0	0	0	0	0	0	0	0	0	0	0	0	0	0		1.89602	2.005	2.23967	2.48288	2.61945	2.61027	2.51502	2.40001	2.31983	2.24285
YBL049W		0.686755	0.919822	0.90355	0.795301	0.857561	-0.321178	0	#N/A		0.761854	0.857632	0.790246	0.80984	0.833736	-0.541998	0	#N/A						0.834446	0	0	0	0	0	0	0	0	0	0	0	0	0	0		-0.0448924	-0.073232	-0.0919685	-0.120713	-0.178573	-0.265176	-0.354837	-0.420179	-0.432374	-0.351859
YBL050W		0.55304	0.983449	0.738481	0.874581	0.929015	-0.200744	0	6.76016				0.801329	0.796517	0.796517	-0.61864	0	7.85372						0.838264	0	0	0	1	0	0	0	0	0	0	0	0	0	0		0.0947352	0.349108	0.629006	0.810536	0.771895	0.472482	-0.0228146	-0.642057	-1.29792	-1.78943
YBL051C		0.55304	0.983449	0.738481	0.874581	0.929015	-0.200744	0	7.49169				0.801329	0.796517	0.796517	-0.61864	0	11.0397						0.838264	0	0	0	0	0	0	0	0	0	0	0	0	0	0		0.429405	0.215318	0.11069	0.109099	0.203256	0.352158	0.471007	0.472077	0.289321	0.0169127
YBL052C		0.698139	0.913138	0.391605	1.07492	0.994027	-0.0911673	0	6.92273		0.102264	1.4705	0.189187	1.36752	1.41901	0.663218	0	7.64066						0.533181	0	0	0	0	0	0	0	0	0	0	0	0	0	0		-1.06475	-0.820536	-0.813057	-0.758633	-0.380756	0.318246	0.973821	1.19721	0.686262	-0.221104
YBL053W		0.421846	1.09509	0.287427	1.2457	1.1704	0.206105	0	#N/A				0.0111432	2.27415	2.27415	2.42414	1	#N/A				1		0.265832	0	0	0	0	0	0	0	0	0	0	0	0	0	0		-0.294637	-0.282041	-0.0976016	0.135956	0.297571	0.330878	0.263554	0.128889	-0.0352948	-0.157708
YBL054W		0.700086	0.90415	0.584526	0.954651	0.929401	-0.200094	0	7.49169		0.841531	0.793741	0.911142	0.682172	0.737957	-0.739229	0	3.15269						0.975477	0	0	0	0	0	0	0	0	0	0	0	0	0	0		0.246161	0.175271	0.221177	0.317182	0.397271	0.422036	0.386637	0.288538	0.13385	-0.00745679
YBL055C		0.700086	0.90415	0.584526	0.954651	0.929401	-0.200094	0	6.92273		0.841531	0.793741	0.911142	0.682172	0.737957	-0.739229	0	6.52984						0.975477	0	0	0	0	0	0	0	0	0	0	0	0	0	0		0.185757	0.219225	0.225643	0.185866	0.0818452	-0.0617972	-0.16501	-0.144037	0.0643309	0.371442
YBL056W		0.791863	0.78963	0.570489	0.984354	0.886992	-0.271573	0	6.92273				0.948318	0.619308	0.619308	-0.983554	0	6.52984						0.852818	0	0	0	0	0	0	0	0	0	0	0	0	0	0		-0.449235	-0.25722	-0.0798325	0.0578723	0.131383	0.137356	0.0999522	0.0451664	-0.00136692	-0.0166917
YBL057C		0.791863	0.78963	0.570489	0.984354	0.886992	-0.271573	0	6.92273				0.948318	0.619308	0.619308	-0.983554	0	7.79232						0.852818	0	0	0	0	0	0	0	0	0	0	0	0	0	0		0.629306	0.51343	0.471075	0.434414	0.337684	0.195425	0.126491	0.256707	0.670805	1.14982
YBL058W		0.209721	1.54197	0.869139	0.734046	1.13801	0.151509	0	6.92273		0.398448	1.10981	0.0556162	1.70555	1.40768	0.639884	0	2.30152						0.338726	0	0	0	0	0	0	0	0	0	0	0	0	0	0
YBL059C-A		0.209721	1.54197	0.869139	0.734046	1.13801	0.151509	0	#N/A		0.398448	1.10981	0.0556162	1.70555	1.40768	0.639884	0	#N/A						0.338726	0	0	0	0	0	0	0	0	0	0	0	0	0	0		-0.187775	0.0611593	0.323867	0.590761	0.851978	1.08676	1.26019	1.33643	1.28784	1.1476
YBL059W		0.503138	1.01153	0.746793	0.898601	0.955067	-0.156834	0	6.57226		0.846566	0.788875	0.941228	0.632319	0.710597	-0.795569	0	6.255						0.576219	0	0	0	0	0	0	0	0	0	0	0	0	0	0		0.511632	0.74421	0.95213	1.05751	0.984786	0.748383	0.479643	0.317717	0.376511	0.583333
YBL060W		0.989734	0.610032	0.866114	0.813211	0.711622	-0.567156	0	10.0395		0.824185	0.806402	0.0274095	1.9479	1.37715	0.577014	0	11.0397						0.766388	0	0	0	0	0	0	0	0	0	0	0	0	0	0		0.711453	0.502298	0.288667	0.110471	0.00642254	-0.0314454	-0.0717314	-0.187087	-0.432134	-0.728248
YBL061C		0.989734	0.610032	0.866114	0.813211	0.711622	-0.567156	0	10.0395		0.824185	0.806402	0.0274095	1.9479	1.37715	0.577014	0	7.85372						0.766388	0	0	0	0	0	0	0	0	0	0	0	0	0	0		-0.422995	-0.319222	-0.218107	-0.0928206	0.0825362	0.297585	0.494827	0.61361	0.604963	0.506226
YBL062W		0.47123	1.11206			1.11206	0.107782	0	#N/A		0.404515	1.12755			1.12755	0.0630334	0	#N/A						0.412579	0	0	0	0	0	0	0	0	0	0	0	0	0	0		-0.212547	-0.0347126	0.126546	0.2667	0.381188	0.464111	0.507832	0.504598	0.451616	0.382759
YBL063W		0.53212	0.995877	0.671665	0.897964	0.94692	-0.170565	0	5.57383		0.486786	1.04333	0.204612	1.32008	1.18171	0.174555	0	5.86688						0.905447	0	0	0	0	0	0	0	0	0	0	0	0	0	0		2.22335	2.30064	2.11992	1.88107	1.78085	1.89264	2.1296	2.39418	2.58793	2.60568
YBL064C		0.53212	0.995877	0.671665	0.897964	0.94692	-0.170565	0	10.0395		0.486786	1.04333	0.204612	1.32008	1.18171	0.174555	0	6.52984						0.905447	0	0	0	1	0	0	0	0	0	0	0	0	0	0
YBL065W		0.191035	1.38651	0.152709	1.35322	1.36987	0.542304	0	6.57226		0.276262	1.23837	0.45164	1.0812	1.15979	0.129411	0	2.25442						0.385423	0	0	0	0	0	0	0	0	0	0	0	0	0	0		-0.067861	-0.229882	-0.32005	-0.355481	-0.353862	-0.355212	-0.428558	-0.644865	-1.05221	-1.52955
YBL066C		0.445344	1.13062	0.429834	1.10658	1.1186	0.118792	0	#N/A		0.476442	1.0713	0.513012	1.02837	1.04984	-0.0969956	0	#N/A						0.473547	0	0	0	0	0	0	0	0	0	0	0	0	0	0		1.17392	1.09462	0.788909	0.445395	0.249715	0.271939	0.432007	0.639826	0.802849	0.810383
YBL067C		0.191035	1.38651	0.152709	1.35322	1.36987	0.542304	0	7.49169		0.276262	1.23837	0.45164	1.0812	1.15979	0.129411	0	6.52984						0.385423	0	0	0	0	0	0	1	0	0	0	0	0	0	0		1.6118	1.29295	0.573222	-0.0130103	0.0568884	0.849133	1.83703	2.45428	2.2367	1.47502
YBL068W		0.877723	0.735492	0.50655	1.02127	0.878381	-0.286086	0	6.18027		0.789478	0.836622	0.832762	0.771611	0.804116	-0.602991	0	7.28314						0.481037	0	0	0	0	0	0	0	0	0	0	0	0	0	0		0.295688	-0.0347869	-0.222374	-0.33622	-0.443923	-0.552919	-0.592484	-0.486675	-0.177487	0.260482
YBL069W		0.414504	1.15367	0.388346	1.12044	1.13705	0.149898	0	7.49169		0.262191	1.33565	0.251028	1.30924	1.32245	0.464373	0	7.85372						0.428799	0	0	0	0	0	0	0	0	0	0	0	0	0	0		-0.32333	-0.22308	-0.137362	-0.0108956	0.209949	0.51466	0.809404	0.994776	0.989085	0.841522
YBL070C		0.877723	0.735492	0.50655	1.02127	0.878381	-0.286086	0	#N/A		0.789478	0.836622	0.832762	0.771611	0.804116	-0.602991	0	#N/A						0.481037	0	0	0	0	0	0	0	0	0	0	0	0	0	0		-0.580905	-0.525296	-0.398893	-0.257103	-0.154396	-0.108728	-0.0906225	-0.0674321	-0.00732938	0.115461
YBL071C		0.414504	1.15367	0.388346	1.12044	1.13705	0.149898	0	6.92273		0.262191	1.33565	0.251028	1.30924	1.32245	0.464373	0	11.0397						0.428799	0	0	0	1	0	0	0	0	0	0	0	0	0	0		-2.73728	-2.76718	-2.85963	-3.05846	-3.4049	-3.83928	-4.17087	-4.20018	-3.7794	-3.14259
YBL072C		0.475815	1.02542	0.481673	1.02866	1.02704	-0.035521	0	10.0395		0.685649	0.910993	0.512611	1.01672	0.963857	-0.27405	0	11.0397						0.683569	0	0	0	0	0	0	0	0	0	0	0	0	0	1		-1.75169	-1.76372	-1.90001	-2.15699	-2.5292	-2.93775	-3.20842	-3.16058	-2.66284	-1.94768
YBL073W		0.00434284	1.85437	0.0697796	1.43668	1.64553	1.00692	1	6.92273		0.558558	0.99487	0.605683	0.949043	0.971956	-0.257371	0	6.52984		1				0.501329	0	0	0	0	0	0	0	0	0	0	0	0	0	0		-0.884377	-0.472233	-0.289185	-0.122169	0.236011	0.764473	1.14605	1.04378	0.206193	-0.986372
YBL074C		0.634379	0.896113			0.896113	-0.2562	0	#N/A		0.694041	0.90411	0.663998	0.904301	0.904205	-0.396886	0	#N/A						0.0457044	0	0	0	0	0	0	0	0	0	0	0	0	0	0		-1.7951	-2.01345	-2.0381	-1.87096	-1.51318	-0.937868	-0.0816747	1.12118	2.67864	4.17136
YBL075C		0.00434284	1.85437	0.0697796	1.43668	1.64553	1.00692	1	6.18027		0.558558	0.99487	0.605683	0.949043	0.971956	-0.257371	0	11.0397		1				0.501329	0	0	0	1	0	0	0	0	0	0	0	0	0	0		-2.17182	-1.96299	-1.97398	-2.00545	-1.86286	-1.53804	-1.2649	-1.29352	-1.80779	-2.50229
YBL076C		0.768913	0.701985	0.254289	1.19413	0.948058	-0.168648	0	6.92273		0.000504044	3.01009	0.00524027	2.52559	2.76784	3.44076	1	6.255				1		0.695086	0	0	0	0	0	0	0	0	0	0	0	0	0	0		-1.58481	-1.30715	-0.904099	-0.475793	-0.1209	0.118534	0.274029	0.382021	0.475064	0.557044
YBL077W		0.361822	1.23115	0.554093	0.987625	1.10938	0.103266	0	#N/A		0.467127	1.06519	0.358816	1.31159	1.18839	0.188315	0	#N/A						0.454486	0	0	0	0	0	0	0	0	0	0	0	0	0	0		1.39015	1.61585	1.51644	1.45235	1.77563	2.513	3.26863	3.61841	3.22722	2.41743
YBL078C		0.361822	1.23115	0.554093	0.987625	1.10938	0.103266	0	6.92273		0.467127	1.06519	0.358816	1.31159	1.18839	0.188315	0	3.95102						0.454486	0	0	0	1	0	0	0	0	0	0	0	0	0	0		0.00248909	0.0848064	0.196952	0.308873	0.39121	0.441511	0.492286	0.578378	0.723367	0.86758
YBL079W		0.0713995	1.36116	0.146752	1.25683	1.309	0.439706	0	6.92273		0.327387	1.16614	0.647054	0.917108	1.04162	-0.113909	0	6.52984						0.273157	0	0	0	0	0	0	0	0	0	0	0	0	0	0
YBL080C		0.0713995	1.36116	0.146752	1.25683	1.309	0.439706	0	10.0395		0.327387	1.16614	0.647054	0.917108	1.04162	-0.113909	0	11.0397						0.273157	0	0	0	0	0	0	0	0	0	0	0	0	0	0		-0.198674	-0.212486	-0.158781	-0.160938	-0.338586	-0.665566	-0.926332	-0.892684	-0.392616	0.330566
YBL081W		0.760933	0.858096	0.70794	0.913213	0.885654	-0.273828	0	5.34379		0.607512	0.95356	0.686259	0.890478	0.922019	-0.360203	0	3.47435						0.740685	0	0	0	0	0	0	0	0	0	0	0	0	0	0		-0.294929	-0.0716214	0.142251	0.328035	0.467187	0.545501	0.5544	0.485686	0.337261	0.152129
YBL082C		0.760933	0.858096	0.70794	0.913213	0.885654	-0.273828	0	7.49169		0.607512	0.95356	0.686259	0.890478	0.922019	-0.360203	0	11.0397						0.740685	0	0	0	0	0	0	0	0	0	0	0	0	0	0		-0.307196	-0.0631897	0.220786	0.538378	0.882538	1.21916	1.47898	1.59038	1.49546	1.23745
YBL083C		0.760933	0.858096	0.70794	0.913213	0.885654	-0.273828	0	#N/A		0.607512	0.95356	0.686259	0.890478	0.922019	-0.360203	0	#N/A						0.740685	0	0	0	0	0	0	0	0	0	0	0	0	0	0		0.218935	0.166641	-0.17507	-0.447504	-0.299932	0.308806	1.01772	1.43897	1.26387	0.769216
YBL084C		0.187049	1.45546	0.0340952	1.65075	1.55311	0.851151	1	6.92273		0.0936676	1.48775	0.400145	1.24841	1.36808	0.558335	0	7.85372		1				0.791833	0	0	0	1	0	0	0	0	0	1	0	0	0	0		-1.13202	-1.05463	-0.941301	-0.815959	-0.702162	-0.609787	-0.530929	-0.456496	-0.378932	-0.30203
YBL085W		0.975545	0.679735	0.561194	0.990082	0.834909	-0.359358	0	6.92273				0.400132	1.10471	1.10471	0.0159998	0	6.255						0.259914	0	0	0	0	0	0	0	0	0	0	0	0	0	0		-3.8901	-3.50226	-3.0318	-2.7274	-2.83125	-3.33297	-3.89406	-4.15407	-3.81785	-3.07282
YBL086C		0.975545	0.679735	0.561194	0.990082	0.834909	-0.359358	0	10.0395				0.400132	1.10471	1.10471	0.0159998	0	11.0397						0.259914	0	0	0	1	0	0	0	0	0	0	0	0	0	0		-2.98491	-2.30717	-1.6491	-1.33033	-1.66144	-2.60252	-3.65833	-4.3032	-4.10205	-3.28934
YBL087C		0.353421	1.12944	0.71198	0.905491	1.01746	-0.0516632	0	5.86825		0.941602	0.677739	0.97985	0.540794	0.609266	-1.00423	0	4.09711						0.197284	0	0	0	0	0	0	0	0	0	0	0	0	0	0
YBL088C		0.726263	0.869557	0.564162	0.973194	0.921375	-0.21362	0	6.92273		0.616524	0.956661	0.680175	0.894882	0.925771	-0.352477	0	7.85372						0.385734	0	0	0	0	0	0	0	0	0	0	0	0	0	0		0.170646	0.186819	0.212843	0.230181	0.220597	0.177584	0.10987	0.0272031	-0.0567185	-0.0989865
YBL089W				0.122622	1.27352	1.27352	0.379916	0	6.92273		0.606625	0.963476	0.383933	1.11878	1.04113	-0.114927	0	0						0.645145	0	0	0	0	0	0	0	0	0	0	0	0	0	0		0.232791	0.402654	0.511038	0.572957	0.603057	0.601838	0.551421	0.432697	0.234032	-0.000978291
YBL090W		0.755047	0.681665	0.502224	1.02402	0.852842	-0.329132	0	5.57383		0.56109	0.993203	0.538995	0.997235	0.995219	-0.209468	0	6.52984						0.694831	0	0	0	0	1	0	0	0	0	0	0	0	0	0		-0.929808	-0.913381	-0.891752	-0.83237	-0.704157	-0.53336	-0.420693	-0.471847	-0.768354	-1.21321
YBL091C		0.755047	0.681665	0.502224	1.02402	0.852842	-0.329132	0	10.0395		0.56109	0.993203	0.538995	0.997235	0.995219	-0.209468	0	7.85372						0.694831	0	0	0	0	0	0	0	0	0	0	0	0	0	0
YBL091C-A		0.347422	1.15669	0.731139	0.895789	1.02624	-0.0368739	0	#N/A		0.005952	2.2112	0.0968754	1.52437	1.86779	1.58735	1	#N/A				1			0	0	0	0	0	0	0	0	0	0	0	0	0	0		-1.7087	-1.43838	-1.28416	-1.36668	-1.80184	-2.5213	-3.21737	-3.56637	-3.30929	-2.66505
YBL092W		0.682769	0.919408	0.290058	1.14071	1.03006	-0.0304353	0	6.16819		0.0268161	1.79369	0.272671	1.23755	1.51562	0.862161	0	2.25442						0.392548	0	0	0	0	0	0	0	0	0	0	0	0	0	0		-0.328026	-0.138909	0.0543887	0.245336	0.427164	0.583897	0.687591	0.709505	0.629662	0.492859
YBL093C		0.682769	0.919408	0.290058	1.14071	1.03006	-0.0304353	0	10.0395		0.0268161	1.79369	0.272671	1.23755	1.51562	0.862161	0	11.0397						0.392548	0	0	0	0	0	0	0	0	0	0	0	0	0	0		-0.306622	-0.285783	-0.229516	-0.187029	-0.206566	-0.299004	-0.426677	-0.548674	-0.624267	-0.614088
YBL094C		0.673381	0.811398	0.169671	1.28367	1.04754	-0.000979276	0	10.0395		0.515941	1.02359	0.137538	1.42793	1.22576	0.265271	0	7.85372						0.204378	0	0	0	1	0	0	0	0	0	0	0	0	0	0		-0.273501	-0.352916	-0.373448	-0.336145	-0.242957	-0.130894	-0.0825004	-0.183368	-0.48624	-0.801101
YBL095W		0.675061	0.77803	0.166659	1.44995	1.11399	0.111024	0	#N/A		0.514911	1.03721	0.410299	1.11739	1.0773	-0.0404491	0	#N/A						0.437566	0	0	0	1	0	0	0	0	0	0	0	0	0	0
YBL096C		0.673381	0.811398	0.169671	1.28367	1.04754	-0.000979276	0	#N/A		0.515941	1.02359	0.137538	1.42793	1.22576	0.265271	0	#N/A						0.204378	0	0	0	0	0	0	0	0	0	0	0	0	0	0
YBL097W		0.815001	0.730355	0.00700025	2.12278	1.42657	0.637874	0	10.0395		0.854373	0.763379	0.888781	0.705256	0.734317	-0.746723	0	2.48972						0.111371	0	0	0	0	0	0	0	0	0	0	0	0	0	0		0.850061	0.867911	0.949927	1.02859	1.03744	0.951376	0.799005	0.612525	0.426368	0.291473
YBL098W		0.794305	0.853041	0.258244	1.15581	1.00442	-0.0736433	0	6.92273		0.146234	1.37395	0.186642	1.33913	1.35654	0.53457	0	6.2789						0.0419319	0	0	1	0	0	0	0	0	0	0	0	0	0	0		0.453534	0.630355	0.930751	1.18433	1.22479	1.04423	0.840626	0.825664	1.16032	1.63059
YBL099W		0.826688	0.739929	0.478337	1.03359	0.886761	-0.271961	0	6.76016		0.0363505	1.70406	0.0375899	1.79289	1.74847	1.34165	1	7.85372				1		0.396733	0	0	0	0	0	0	0	0	0	0	0	0	0	0
YBL100C		0.794305	0.853041	0.258244	1.15581	1.00442	-0.0736433	0	#N/A		0.146234	1.37395	0.186642	1.33913	1.35654	0.53457	0	#N/A						0.0419319	0	0	0	0	0	0	0	0	0	0	0	0	0	0		0.0528376	0.208493	0.369464	0.470796	0.449329	0.311612	0.154745	0.0818829	0.175098	0.360667
YBL101C		0.486116	1.02166	0.640776	0.841573	0.931619	-0.196355	0	6.92273		0.0522272	1.6743	0.472995	1.0553	1.3648	0.551584	0	7.85372						0.513083	0	0	0	0	0	0	0	0	0	0	0	0	0	0		3.92125	3.26937	2.28239	1.30562	0.678397	0.507852	0.599449	0.738498	0.73346	0.563926
YBL101W-A		0.486116	1.02166	0.640776	0.841573	0.931619	-0.196355	0	#N/A		0.0522272	1.6743	0.472995	1.0553	1.3648	0.551584	0	#N/A						0.513083	0	0	0	0	0	0	0	0	0	0	0	0	0	0		0.0509677	-0.291411	-0.602589	-0.829824	-0.922014	-0.891695	-0.834075	-0.849887	-1.0189	-1.26596
YBL101W-B		0.592818	0.968228	0.987344	0.667969	0.818099	-0.387691	0	#N/A		0.695442	0.904393	0.979928	0.529016	0.716704	-0.782992	0	#N/A						0.655429	0	0	0	0	0	0	0	0	0	0	0	0	0	0		0.788321	0.826514	0.753052	0.695977	0.780587	1.02538	1.3101	1.50524	1.49977	1.31926
YBL102W		0.837213	0.790096	0.795292	0.864399	0.827248	-0.372271	0	6.92273		0.904764	0.729368	0.901062	0.698612	0.71399	-0.788582	0	3.21595						0.861509	0	0	0	0	0	0	0	0	0	0	0	0	0	0		-0.00102625	0.00494645	0.0362882	0.0737945	0.0985647	0.103521	0.0969433	0.0881377	0.0902608	0.144924
YBL103C		0.837213	0.790096	0.795292	0.864399	0.827248	-0.372271	0	6.92273		0.904764	0.729368	0.901062	0.698612	0.71399	-0.788582	0	7.66259						0.861509	0	0	0	0	0	0	0	0	0	0	0	0	0	0		-0.193481	-0.143274	-0.130387	-0.11318	-0.0509876	0.0589639	0.170224	0.233053	0.206616	0.115895
YBL104C		0.643863	0.941078	0.14011	1.31001	1.12554	0.1305	0	6.92273		0.281964	1.21901	0.592841	0.957557	1.08828	-0.0178285	0	6.52984						0.843982	0	0	0	0	0	0	0	0	0	0	0	0	0	0		0.25915	0.214187	0.143134	0.0618914	-0.0134759	-0.0605218	-0.0485082	0.053857	0.264149	0.498571
YBL105C		0.820621	0.843498	0.80156	0.861629	0.852563	-0.329602	0	7.49169		0.805484	0.82393	0.889389	0.712227	0.768079	-0.677202	0	7.79232						0.758081	0	0	0	0	0	0	0	0	0	0	0	0	0	0		-0.130559	0.102301	0.318718	0.496944	0.615622	0.66861	0.669532	0.633335	0.577185	0.534656
YBL106C		0.255789	1.28408	0.0896883	1.38159	1.33284	0.479893	0	6.92273		0.835193	0.79677	0.654244	0.900438	0.848604	-0.511382	0	6.2789						0.397335	0	0	0	0	0	0	0	0	0	0	0	0	0	0		0.376266	0.572493	0.714162	0.814441	0.886145	0.928112	0.921038	0.844404	0.686354	0.499076
YBL107C		0.405322	1.21845	0.451757	1.068	1.14322	0.160298	0	6.92273		0.817368	0.680729	0.6007	0.885293	0.783011	-0.646452	0	7.64066						0.565485	0	0	0	0	0	0	0	0	0	0	0	0	0	0
YBL107W-A		0.477403	1.02324	0.0757078	1.33884	1.18104	0.224041	0	#N/A		0.228144	1.26211	0.233865	1.2764	1.26926	0.354837	0	#N/A						0.108476	0	0	0	0	0	0	0	0	0	0	0	0	0	0		0.0418067	0.196326	0.336776	0.491016	0.685928	0.910399	1.10396	1.20286	1.15515	0.996496
YBL108W		0.853098	0.827653	0.124776	1.26972	1.04869	0.000959478	0	5.64075		0.00225655	2.46036	0.00418614	2.51925	2.4898	2.86822	1	7.98425				1		0.0473152	0	0	0	0	0	0	0	0	0	0	0	0	0	0		0.190331	0.435512	0.630977	0.790862	0.928928	1.04428	1.11701	1.1259	1.0559	0.937333
YBL109W		0.66598	0.934681	0.931986	0.769426	0.852054	-0.330461	0	7.49169		0.26727	1.2186	0.446647	1.06693	1.14277	0.0943625	0	11.0397						0.729992	0	0	0	0	0	0	0	0	0	0	0	0	0	0		1.29102	1.27619	1.0737	0.884853	0.907386	1.20082	1.64514	2.10832	2.46091	2.59255
YBL111C		0.66598	0.934681	0.931986	0.769426	0.852054	-0.330461	0	6.92273		0.26727	1.2186	0.446647	1.06693	1.14277	0.0943625	0	7.66259						0.729992	0	0	0	0	0	0	0	0	0	0	0	0	0	0		1.24802	1.37578	1.36161	1.38391	1.61753	2.09817	2.68081	3.20835	3.53216	3.56635
YBL112C		0.66598	0.934681	0.931986	0.769426	0.852054	-0.330461	0	#N/A		0.26727	1.2186	0.446647	1.06693	1.14277	0.0943625	0	#N/A						0.729992	0	0	0	0	0	0	0	0	0	0	0	0	0	0		1.53388	1.86386	2.85615	3.64458	3.38273	1.99432	0.403392	-0.399132	0.396332	2.25922
YBL113C		0.66598	0.934681	0.931986	0.769426	0.852054	-0.330461	0	#N/A		0.26727	1.2186	0.446647	1.06693	1.14277	0.0943625	0	#N/A						0.729992	0	0	0	0	0	0	0	0	0	0	0	0	0	0		0.778469	0.797393	0.714886	0.636966	0.667698	0.835347	1.06971	1.294	1.43953	1.49747
YBR001C		0.758001	0.85448	0.362305	1.09754	0.976008	-0.121538	0	6.08953		0.707997	0.889775	0.604613	0.851951	0.870863	-0.465546	0	7.85372						0.0641122	0	0	0	0	0	0	0	0	0	0	0	0	0	0		-1.49798	-1.22778	-0.724869	-0.296979	-0.244797	-0.595614	-1.02156	-1.17104	-0.758564	0.0126983
YBR002C		0.61531	0.906737	0.138921	1.3037	1.10522	0.0962467	0	6.16819		0.417512	1.10585	0.446595	1.06755	1.0867	-0.0210892	0	7.85372						0.423479	0	0	0	0	0	0	0	0	0	0	0	0	0	0		-1.01648	-1.11139	-1.20301	-1.24164	-1.17925	-1.03493	-0.914818	-0.93092	-1.1698	-1.53015
YBR003W		0.61531	0.906737	0.138921	1.3037	1.10522	0.0962467	0	2.90093		0.417512	1.10585	0.446595	1.06755	1.0867	-0.0210892	0	7.19844						0.423479	0	0	0	0	0	0	0	0	0	0	0	0	0	0		0.287989	0.178265	-0.0430829	-0.268906	-0.394049	-0.390859	-0.33236	-0.298304	-0.360167	-0.528266
YBR004C*		#N/A	#N/A	#N/A	#N/A	#N/A	#N/A	#N/A	6.76016		#N/A	#N/A	#N/A	#N/A	#N/A		0	3.44183						NaN	0	0	0	0	0	0	0	0	0	0	0	0	0	0		0.889483	0.908044	0.798601	0.670938	0.632529	0.70113	0.777946	0.756395	0.548912	0.208481
YBR005W*		#N/A	#N/A	#N/A	#N/A	#N/A	#N/A	#N/A	6.76016		#N/A	#N/A	#N/A	#N/A	#N/A		0	11.0397						NaN	0	0	0	0	0	0	0	0	0	0	0	0	0	0		-0.176347	-0.402658	-0.782648	-1.13545	-1.28361	-1.18302	-0.962782	-0.763559	-0.716398	-0.881213
YBR006W*		#N/A	#N/A	#N/A	#N/A	#N/A	#N/A	#N/A	10.0395		#N/A	#N/A	#N/A	#N/A	#N/A		0	6.52984						NaN	0	0	0	1	0	0	0	0	0	0	0	0	0	0		-0.700483	-0.561517	-0.418385	-0.306006	-0.258544	-0.280837	-0.339621	-0.399088	-0.426673	-0.413772
YBR007C		0.194718	1.22929	0.153728	1.24876	1.23902	0.321767	0	10.0395		0.0458416	1.65905	0.247048	1.2645	1.46178	0.751282	0	11.0397						0.905954	0	0	0	0	0	0	0	0	0	0	0	0	0	0		-0.34207	-0.138533	0.0664164	0.26681	0.456439	0.619742	0.729006	0.755705	0.679427	0.539707
YBR008C		3.99863e-09	4.67288	3.31397e-08	3.98954	4.33121	5.5336	1	7.49169		0.352104	1.14297	0.744103	0.80682	0.974895	-0.251319	0	7.98425		1				0.266769	0	0	0	0	0	0	0	0	0	0	0	0	0	0		-1.68874	-1.29317	-0.789783	-0.325174	-0.0430113	0.0262736	-0.000639919	0.00275845	0.143797	0.388039
YBR009C		0.757178	0.824389	0.683407	0.926677	0.875533	-0.290887	0	6.92273		0.178616	1.32206	0.364026	1.13575	1.22891	0.271746	0	7.79232						0.586546	0	0	0	0	0	0	0	0	0	0	0	0	0	0		-0.181913	-0.164578	-0.00983804	0.130021	0.106367	-0.0874006	-0.273372	-0.261308	0.0907765	0.568252
YBR010W		0.757178	0.824389	0.683407	0.926677	0.875533	-0.290887	0	6.92273		0.178616	1.32206	0.364026	1.13575	1.22891	0.271746	0	6.76433						0.586546	0	0	0	0	0	0	0	1	0	0	0	0	0	0		-3.2203	-2.4246	-1.5311	-0.868348	-0.756953	-1.20822	-1.83171	-2.21009	-1.99764	-1.37752
YBR011C		0.598988	0.963737	0.770004	0.884545	0.924141	-0.208959	0	7.49169		0.399683	1.10564	0.301853	1.19542	1.15053	0.110355	0	6.81142						0.475837	0	0	0	0	0	0	0	0	0	0	0	0	0	0		0.46295	0.249834	0.111347	0.0419838	0.035772	0.0684772	0.092144	0.0572316	-0.0714315	-0.222817
YBR012C		0.811511	0.237402	0.00348372	3.02581	1.6316	0.983459	1	#N/A		0.535955	1.01228	0.745178	0.792316	0.902296	-0.400817	0	#N/A		1				0.533702	0	0	0	1	0	0	0	0	0	0	0	0	0	0		0.0416181	0.0936689	0.0704367	0.0366363	0.0556043	0.137102	0.221292	0.243689	0.150898	-0.0284916
YBR012W-A		0.695102	0.673166			0.673166	-0.631972	0	#N/A		0.900611	0.640423			0.640423	-0.940073	0	#N/A						NaN	0	0	0	0	0	0	0	0	0	0	0	0	0	0
YBR012W-B		0.695102	0.673166			0.673166	-0.631972	0	#N/A		0.900611	0.640423			0.640423	-0.940073	0	#N/A						NaN	0	0	0	0	0	0	0	0	0	0	0	0	0	0		0.00476272	0.220243	0.440324	0.719537	1.10899	1.52663	1.71745	1.4149	0.432236	-0.827048
YBR013C		0.811511	0.237402	0.00348372	3.02581	1.6316	0.983459	1	10.0395		0.535955	1.01228	0.745178	0.792316	0.902296	-0.400817	0	6.40198		1				0.533702	0	0	0	0	0	0	0	0	0	0	0	0	0	0		-0.190073	0.169158	0.58383	0.899548	0.964753	0.738081	0.321316	-0.174188	-0.629568	-0.870435
YBR014C*		#N/A	#N/A	#N/A	#N/A	#N/A	#N/A	#N/A	6.08953		#N/A	#N/A	#N/A	#N/A	#N/A		0	6.52984						NaN	0	0	0	1	0	0	0	0	0	0	0	0	0	0		-0.0453636	-0.0199827	0.150344	0.364927	0.52443	0.58219	0.55997	0.484106	0.384741	0.320154
YBR015C		0.532854	0.995141	0.581924	0.855487	0.925314	-0.206982	0	7.49169		0.0498932	1.63077	0.0491842	1.71634	1.67356	1.18739	1	7.85372				1		0.772375	0	0	0	0	0	0	0	0	0	0	0	0	0	0		-0.0200911	0.0985662	-0.0564909	-0.163875	0.089875	0.710079	1.30177	1.44324	0.799575	-0.322517
YBR016W		0.532854	0.995141	0.581924	0.855487	0.925314	-0.206982	0	6.08953		0.0498932	1.63077	0.0491842	1.71634	1.67356	1.18739	1	11.0397				1		0.772375	0	0	0	0	0	0	0	0	0	0	0	0	0	0		-0.259975	-0.242394	-0.177613	-0.0951342	-0.0240268	0.0236017	0.0576743	0.0895867	0.132851	0.216622
YBR017C		0.560059	0.982579	0.43914	1.05014	1.01636	-0.0535221	0	10.0395		0.0389875	1.70236	0.00402206	3.58171	2.64204	3.1817	1	11.0397				1		4.7136e-06	0	1	0	0	0	0	0	0	0	0	0	0	0	0		-0.466257	-0.338544	-0.146416	0.0260653	0.0961913	0.0337913	-0.123055	-0.331709	-0.53702	-0.591403
YBR018C		0.00844786	1.66254	0.564581	0.98717	1.32486	0.466439	0	10.0395		0.163146	1.48156	0.406714	1.09927	1.29042	0.398408	0	11.0397						0.0789154	0	0	0	0	0	0	0	0	0	1	0	0	0	0		-0.466257	-0.338544	-0.146416	0.0260653	0.0961913	0.0337913	-0.123055	-0.331709	-0.53702	-0.591403
YBR018C		#N/A	#N/A	#N/A	#N/A	#N/A	#N/A	#N/A	10.0395		0.163146	1.48156	0.406714	1.09927	1.29042	0.398408	0	11.0397							0	0	0	0	0	0	0	0	0	1	0	0	0	0		-0.466257	-0.338544	-0.146416	0.0260653	0.0961913	0.0337913	-0.123055	-0.331709	-0.53702	-0.591403
YBR018C		#N/A	#N/A	#N/A	#N/A	#N/A	#N/A	#N/A	10.0395		0.163146	1.48156	0.406714	1.09927	1.29042	0.398408	0	11.0397							0	0	0	0	0	0	0	0	0	1	0	0	0	0		-0.466257	-0.338544	-0.146416	0.0260653	0.0961913	0.0337913	-0.123055	-0.331709	-0.53702	-0.591403
YBR018C		#N/A	#N/A	#N/A	#N/A	#N/A	#N/A	#N/A	10.0395		0.163146	1.48156	0.406714	1.09927	1.29042	0.398408	0	11.0397							0	0	0	0	0	0	0	0	0	1	0	0	0	0		-0.466257	-0.338544	-0.146416	0.0260653	0.0961913	0.0337913	-0.123055	-0.331709	-0.53702	-0.591403
YBR018C		#N/A	#N/A	#N/A	#N/A	#N/A	#N/A	#N/A	10.0395		0.163146	1.48156	0.406714	1.09927	1.29042	0.398408	0	11.0397							0	0	0	0	0	0	0	0	0	1	0	0	0	0		-1.28428	-1.15756	-1.00021	-0.860597	-0.786041	-0.783209	-0.805954	-0.804597	-0.737073	-0.617573
YBR019C		0.439487	1.06562	0.229829	1.21138	1.1385	0.152341	0	10.0395		0.117223	1.44148	0.374726	1.1403	1.29089	0.399387	0	7.19844						0.0469387	0	0	0	0	0	0	0	0	0	0	0	0	0	0		-1.28428	-1.15756	-1.00021	-0.860597	-0.786041	-0.783209	-0.805954	-0.804597	-0.737073	-0.617573
YBR019C		#N/A	#N/A	#N/A	#N/A	#N/A	#N/A	#N/A	10.0395		0.117223	1.44148	0.374726	1.1403	1.29089	0.399387	0	7.19844							0	0	0	0	0	0	0	0	0	0	0	0	0	0		-1.28428	-1.15756	-1.00021	-0.860597	-0.786041	-0.783209	-0.805954	-0.804597	-0.737073	-0.617573
YBR019C		#N/A	#N/A	#N/A	#N/A	#N/A	#N/A	#N/A	10.0395		0.117223	1.44148	0.374726	1.1403	1.29089	0.399387	0	7.19844							0	0	0	0	0	0	0	0	0	0	0	0	0	0		-1.28428	-1.15756	-1.00021	-0.860597	-0.786041	-0.783209	-0.805954	-0.804597	-0.737073	-0.617573
YBR019C		#N/A	#N/A	#N/A	#N/A	#N/A	#N/A	#N/A	10.0395		0.117223	1.44148	0.374726	1.1403	1.29089	0.399387	0	7.19844							0	0	0	0	0	0	0	0	0	0	0	0	0	0		-1.28428	-1.15756	-1.00021	-0.860597	-0.786041	-0.783209	-0.805954	-0.804597	-0.737073	-0.617573
YBR019C		#N/A	#N/A	#N/A	#N/A	#N/A	#N/A	#N/A	10.0395		0.117223	1.44148	0.374726	1.1403	1.29089	0.399387	0	7.19844							0	0	0	0	0	0	0	0	0	0	0	0	0	0		-0.0154304	0.226021	0.496218	0.700044	0.74478	0.630847	0.479659	0.420717	0.560299	0.83306
YBR020W		0.439487	1.06562	0.229829	1.21138	1.1385	0.152341	0	10.0395		0.117223	1.44148	0.374726	1.1403	1.29089	0.399387	0	6.81142						0.0469387	0	0	0	0	0	0	0	0	0	0	0	0	0	0		-0.0154304	0.226021	0.496218	0.700044	0.74478	0.630847	0.479659	0.420717	0.560299	0.83306
YBR020W		#N/A	#N/A	#N/A	#N/A	#N/A	#N/A	#N/A	10.0395		0.117223	1.44148	0.374726	1.1403	1.29089	0.399387	0	6.81142							0	0	0	0	0	0	0	0	0	0	0	0	0	0		-0.0154304	0.226021	0.496218	0.700044	0.74478	0.630847	0.479659	0.420717	0.560299	0.83306
YBR020W		#N/A	#N/A	#N/A	#N/A	#N/A	#N/A	#N/A	10.0395		0.117223	1.44148	0.374726	1.1403	1.29089	0.399387	0	6.81142							0	0	0	0	0	0	0	0	0	0	0	0	0	0		-0.0154304	0.226021	0.496218	0.700044	0.74478	0.630847	0.479659	0.420717	0.560299	0.83306
YBR020W		#N/A	#N/A	#N/A	#N/A	#N/A	#N/A	#N/A	10.0395		0.117223	1.44148	0.374726	1.1403	1.29089	0.399387	0	6.81142							0	0	0	0	0	0	0	0	0	0	0	0	0	0		-0.0154304	0.226021	0.496218	0.700044	0.74478	0.630847	0.479659	0.420717	0.560299	0.83306
YBR020W		#N/A	#N/A	#N/A	#N/A	#N/A	#N/A	#N/A	10.0395		0.117223	1.44148	0.374726	1.1403	1.29089	0.399387	0	6.81142							0	0	0	0	0	0	0	0	0	0	0	0	0	0		-0.691482	-0.48907	-0.133128	0.124395	0.0376948	-0.400065	-0.885297	-1.09366	-0.762424	-0.0840473
YBR021W		0.626218	0.94433	0.516654	1.04208	0.993203	-0.0925559	0	10.0395		0.66751	0.923111	0.737848	0.850199	0.886655	-0.433025	0	6.52984						0.241569	0	0	0	0	0	0	0	0	0	0	0	0	0	0		-0.691482	-0.48907	-0.133128	0.124395	0.0376948	-0.400065	-0.885297	-1.09366	-0.762424	-0.0840473
YBR021W		#N/A	#N/A	#N/A	#N/A	#N/A	#N/A	#N/A	10.0395		0.66751	0.923111	0.737848	0.850199	0.886655	-0.433025	0	6.52984							0	0	0	0	0	0	0	0	0	0	0	0	0	0		-0.691482	-0.48907	-0.133128	0.124395	0.0376948	-0.400065	-0.885297	-1.09366	-0.762424	-0.0840473
YBR021W		#N/A	#N/A	#N/A	#N/A	#N/A	#N/A	#N/A	10.0395		0.66751	0.923111	0.737848	0.850199	0.886655	-0.433025	0	6.52984							0	0	0	0	0	0	0	0	0	0	0	0	0	0		-0.691482	-0.48907	-0.133128	0.124395	0.0376948	-0.400065	-0.885297	-1.09366	-0.762424	-0.0840473
YBR021W		#N/A	#N/A	#N/A	#N/A	#N/A	#N/A	#N/A	10.0395		0.66751	0.923111	0.737848	0.850199	0.886655	-0.433025	0	6.52984							0	0	0	0	0	0	0	0	0	0	0	0	0	0		-0.691482	-0.48907	-0.133128	0.124395	0.0376948	-0.400065	-0.885297	-1.09366	-0.762424	-0.0840473
YBR021W		#N/A	#N/A	#N/A	#N/A	#N/A	#N/A	#N/A	10.0395		0.66751	0.923111	0.737848	0.850199	0.886655	-0.433025	0	6.52984							0	0	0	0	0	0	0	0	0	0	0	0	0	0		-0.286006	-0.143475	-0.0196206	0.0929033	0.200956	0.292462	0.330748	0.277494	0.105526	-0.129998
YBR022W		0.75423	0.845557	0.433927	1.05792	0.951739	-0.162443	0	7.49169		0.574678	0.982759	0.862786	0.738046	0.860402	-0.487086	0	5.99196						0.591988	0	0	0	0	0	0	0	0	0	0	0	0	0	0		0.45845	0.503193	0.525077	0.518853	0.479734	0.4209	0.378872	0.391729	0.486161	0.604673
YBR023C		0.0855122	1.33379	0.400412	1.06847	1.20113	0.257903	0	10.0395		0.197747	1.29653	0.247172	1.25475	1.27564	0.367977	0	11.0397						0.344501	0	0	0	0	0	0	0	0	0	0	0	0	0	0		0.259121	0.4975	0.707522	0.800273	0.689356	0.386142	0.0290151	-0.235155	-0.284655	-0.183685
YBR024W		0.0855122	1.33379	0.400412	1.06847	1.20113	0.257903	0	7.49169		0.197747	1.29653	0.247172	1.25475	1.27564	0.367977	0	7.28314						0.344501	0	0	0	0	0	0	0	0	0	0	0	0	0	0		-1.33598	-1.12675	-0.737228	-0.469557	-0.618645	-1.19781	-1.85455	-2.21193	-1.95892	-1.27144
YBR025C*		#N/A	#N/A	#N/A	#N/A	#N/A	#N/A	#N/A	10.0395		#N/A	#N/A	#N/A	#N/A	#N/A		0	7.85372						NaN	0	0	0	0	0	0	0	0	0	0	0	0	0	1		1.26838	1.55669	1.84065	2.05194	2.12456	2.08144	2.06109	2.20976	2.62335	3.02577
YBR026C*		#N/A	#N/A	#N/A	#N/A	#N/A	#N/A	#N/A	#N/A		#N/A	#N/A	#N/A	#N/A	#N/A		0	#N/A						NaN	0	0	0	0	0	0	0	0	0	0	0	0	0	0		-0.0966418	0.117797	0.321726	0.507208	0.666054	0.78024	0.818969	0.75059	0.555494	0.303097
YBR027C*		#N/A	#N/A	#N/A	#N/A	#N/A	#N/A	#N/A	6.92273		#N/A	#N/A	#N/A	#N/A	#N/A		0	2.57348						NaN	0	0	0	0	0	0	0	0	0	0	0	0	0	0		0.00986139	0.0828548	0.155789	0.181365	0.113718	-0.0372403	-0.189147	-0.254794	-0.164027	0.0272962
YBR028C		0.880515	0.804617	0.67621	0.906462	0.85554	-0.324585	0	6.16819		0.705207	0.885192	0.397667	1.12711	1.00615	-0.186961	0	6.76433						0.03517	0	0	0	0	0	0	0	0	0	0	0	0	0	0		0.107849	0.183901	0.251493	0.272826	0.211368	0.0796674	-0.0459716	-0.0849818	0.0248422	0.210007
YBR029C		0.893877	0.658461	0.886579	0.782373	0.720417	-0.552332	0	10.0395		0.791912	0.834772	0.696205	0.880288	0.85753	-0.493001	0	7.79232						0.918604	0	0	0	0	0	0	0	0	0	0	0	0	0	0		-0.836429	-0.636951	-0.421663	-0.251966	-0.18782	-0.233148	-0.31908	-0.371883	-0.329601	-0.21734
YBR030W		0.893877	0.658461	0.886579	0.782373	0.720417	-0.552332	0	3.54173		0.791912	0.834772	0.696205	0.880288	0.85753	-0.493001	0	7.66259						0.918604	0	0	0	0	0	0	0	0	0	0	0	0	0	0		-2.25294	-2.02132	-1.84423	-1.83699	-2.11102	-2.62538	-3.14123	-3.40652	-3.22242	-2.78365
YBR031W		0.419647	1.09211	0.396028	1.45121	1.27166	0.376775	0	6.92273		0.530049	1.0144	0.14838	1.43107	1.22274	0.259041	0	3.15455						0.233645	0	0	0	0	0	0	0	0	0	0	0	0	0	0		-0.423353	-0.367421	-0.259765	-0.156944	-0.114334	-0.141402	-0.187972	-0.199883	-0.127765	0.0423619
YBR032W		0.187725	1.53529	0.581541	0.966205	1.25075	0.341533	0	6.92273		0.522902	1.01944	0.600285	0.948638	0.98404	-0.232488	0	11.0397						0.0332806	0	0	0	0	0	0	0	0	0	0	0	0	0	0		-0.407266	-0.346617	-0.140201	0.0450587	0.0453689	-0.18139	-0.519283	-0.84181	-1.03138	-1.03621
YBR033W		0.607151	0.849653	0.486392	1.149	0.999326	-0.0822353	0	6.92273		0.185423	1.36766	0.354581	1.17644	1.27205	0.36058	0	6.52984						0.337901	0	0	0	1	0	0	0	0	0	0	0	0	0	0		0.181795	0.123789	0.117174	0.129338	0.127627	0.0776858	-0.057054	-0.313308	-0.710668	-1.14219
YBR034C		0.257022	1.20346	0.526021	1.00735	1.1054	0.0965579	0	10.0395		0.795191	0.82966	0.7486	0.835803	0.832732	-0.544066	0	7.28314						0.45214	0	0	0	0	0	0	0	0	0	0	0	0	0	0		-1.0649	-0.873699	-0.452893	-0.0474496	0.102836	-0.041001	-0.257035	-0.305905	-0.00232932	0.439314
YBR035C		0.819334	0.823296	0.794297	0.795958	0.809627	-0.40197	0	7.49169		0.684192	0.909998	0.633139	0.92932	0.919659	-0.365063	0	11.0397						0.277254	0	0	0	0	1	0	0	0	0	0	0	0	0	0		0.313892	0.410202	0.363928	0.273143	0.234467	0.288082	0.40085	0.534732	0.6449	0.636326
YBR036C		0.727911	0.780657	0.565156	0.956825	0.868741	-0.302334	0	6.16819		0.457924	1.07098	0.219093	1.30105	1.18601	0.183418	0	6.52984						0.514067	0	0	0	0	0	0	0	0	0	0	0	0	0	0		1.27769	1.34804	1.26937	1.19015	1.2545	1.43766	1.49551	1.16925	0.277053	-0.794102
YBR037C*		#N/A	#N/A	#N/A	#N/A	#N/A	#N/A	#N/A	6.92273		#N/A	#N/A	#N/A	#N/A	#N/A		0	6.33009						NaN	0	0	0	0	0	0	0	0	0	0	0	0	0	0		-0.188237	-0.0423178	0.0825611	0.197876	0.31457	0.422923	0.486369	0.466547	0.335779	0.145334
YBR038W*		#N/A	#N/A	#N/A	#N/A	#N/A	#N/A	#N/A	6.92273		#N/A	#N/A	#N/A	#N/A	#N/A		0	7.64066						NaN	0	0	0	0	0	0	0	0	0	0	0	0	0	0		0.107092	0.316342	0.467857	0.579457	0.668371	0.72891	0.725613	0.62103	0.382526	0.0130649
YBR039W*		#N/A	#N/A	#N/A	#N/A	#N/A	#N/A	#N/A	6.92273		#N/A	#N/A	#N/A	#N/A	#N/A		0	7.98425						NaN	0	0	0	0	0	0	0	0	0	0	0	0	0	0		0.32278	0.241214	0.168443	0.141103	0.194521	0.31306	0.414884	0.413732	0.252145	0.0855143
YBR040W		0.502489	1.01238	0.189085	1.48629	1.24933	0.339146	0	6.92273		0.448153	1.08719	0.517227	1.01335	1.05027	-0.0961087	0	11.0397						0.691558	0	0	1	0	0	0	0	0	0	0	0	0	0	0		0.393311	0.00827673	-0.650481	-1.19732	-1.25476	-0.76243	-0.0719505	0.437547	0.441785	0.0219426
YBR041W		0.942458	0.68568	0.181961	1.30196	0.993822	-0.091513	0	10.0395				0.144817	1.4165	1.4165	0.65804	0	3.34382						0.00078119	0	1	0	0	0	0	0	0	0	0	0	0	0	0		-0.249682	-0.290471	-0.193597	-0.0689883	-0.024913	-0.105058	-0.26922	-0.471587	-0.664114	-0.782234
YBR042C		0.186029	2.45239			2.45239	2.36688	1	6.92273		0.626769	0.866953			0.866953	-0.473597	0	7.85372		1				0.415797	0	0	0	0	0	0	0	0	0	0	0	0	0	0		0.662588	1.17271	1.74714	2.21497	2.40839	2.27897	1.93337	1.48861	1.05302	0.67059
YBR043C		0.918166	0.540525	0.641116	0.946954	0.743739	-0.513023	0	10.0395		0.623062	0.952534	0.360932	1.14028	1.04641	-0.104059	0	7.79232						0.851097	0	0	0	0	0	0	0	0	0	0	0	0	0	0		0.668793	0.69885	0.607795	0.526021	0.580459	0.763648	0.893543	0.776428	0.280566	-0.267751
YBR044C		0.902619	0.774943	0.702888	0.919078	0.847011	-0.338961	0	10.0395		0.289676	1.19728	0.312062	1.18745	1.19236	0.196498	0	7.85372						0.44906	0	0	0	0	0	0	0	0	0	0	0	0	0	0		0.113648	0.19	0.209435	0.27209	0.475494	0.815712	1.15701	1.35486	1.31745	1.34278
YBR045C		0.000932419	2.09508	0.000199618	2.50403	2.29956	2.10928	1	10.0395		0.0131353	1.96188	0.0422107	1.77273	1.86731	1.58636	1	11.0397			1			0.0167933	0	0	1	1	0	0	0	0	1	0	0	0	0	0		0.182599	0.504028	0.835771	1.06517	1.08239	0.888107	0.626482	0.451281	0.489175	0.666614
YBR046C		0.666698	0.888051	0.427793	1.16855	1.0283	-0.0333988	0	6.18027		0.422406	1.4143	0.289969	1.23869	1.32649	0.472702	0	11.0397						0.413174	0	0	0	1	1	0	0	0	0	0	0	0	0	0		-0.143999	0.221602	0.553813	0.794637	0.887295	0.822524	0.65278	0.434647	0.217968	0.00277325
YBR047W		0.666698	0.888051	0.427793	1.16855	1.0283	-0.0333988	0	10.0395		0.422406	1.4143	0.289969	1.23869	1.32649	0.472702	0	6.52984						0.413174	0	0	0	0	0	0	0	0	0	0	0	0	0	0		-3.05199	-2.60188	-1.86623	-1.44304	-1.91601	-3.31178	-4.93341	-6.03556	-5.99066	-5.04115
YBR048W*		#N/A	#N/A	#N/A	#N/A	#N/A	#N/A	#N/A	4.37493		#N/A	#N/A	#N/A	#N/A	#N/A		0	6.76433						NaN	0	0	0	0	0	0	0	0	0	0	0	0	0	0		0.065825	0.460712	0.90931	1.25567	1.34648	1.13093	0.691388	0.119126	-0.483718	-0.934606
YBR049C		0.30686	1.13452	0.284175	1.13977	1.13714	0.150049	0	10.0395		0.901575	0.733265	0.867444	0.73763	0.735448	-0.744396	0	7.79232						0.697377	0	0	0	0	0	0	0	0	0	0	0	0	0	0		1.03851	1.60639	2.41072	3.12938	3.44623	3.27937	2.85113	2.40417	2.15176	2.08996
YBR050C		0.663267	0.8892	0.486619	1.02765	0.958424	-0.151175	0	#N/A				0.0382388	1.78734	1.78734	1.4217	1	#N/A				1		0.832622	0	0	0	1	0	0	0	0	0	0	0	0	0	0		0.0576102	0.147047	0.208572	0.290186	0.438664	0.653305	0.87173	1.02744	1.06474	1.00786
YBR051W		0.30686	1.13452	0.284175	1.13977	1.13714	0.150049	0	6.18027		0.901575	0.733265	0.867444	0.73763	0.735448	-0.744396	0	7.98425						0.697377	0	0	0	1	0	0	0	0	0	0	0	0	0	0		-0.022909	-0.106029	-0.433778	-0.77016	-0.883825	-0.724115	-0.47509	-0.336499	-0.47397	-0.800964
YBR052C		0.189025	1.94289			1.94289	1.50813	1	6.92273						#DIV/0!		0	7.98425		1				0.436988	0	0	0	0	0	0	0	0	0	0	0	0	0	0		-1.70107	-1.65041	-1.5347	-1.35747	-1.12324	-0.875249	-0.707002	-0.715368	-0.972074	-1.36305
YBR053C		0.583589	0.971519	0.366551	1.11141	1.04147	-0.0112098	0	10.0395		0.0957978	1.48239	0.0643728	1.64829	1.56534	0.964535	0	7.79232						0.570255	0	0	0	0	0	0	0	0	0	0	0	0	0	0		-0.980373	-1.11816	-1.17392	-1.21456	-1.30518	-1.44033	-1.52292	-1.44974	-1.15777	-0.881199
YBR054W		0.865664	0.810379	0.885812	0.812366	0.811372	-0.399028	0	10.0395		0.669772	0.921708			0.921708	-0.360843	0	4.60709						0.60711	0	0	0	0	0	0	0	0	0	0	0	0	0	0		-0.292944	-0.359255	-0.273032	-0.11476	0.0360352	0.137096	0.194574	0.21786	0.221269	0.255551
YBR055C		0.756493	0.825129	0.0370649	1.5441	1.18462	0.230067	0	6.92273		0.190254	1.314	0.549903	0.988805	1.1514	0.112147	0	7.98425						0.0834471	0	0	0	0	0	0	0	0	0	0	0	0	0	0		-0.0577762	-0.0771648	-0.105377	-0.146839	-0.205463	-0.265219	-0.284172	-0.218656	-0.0395458	0.174815
YBR056W		0.622249	0.926567	0.135845	1.40303	1.1648	0.196665	0	7.49169		0.24428	1.2521	0.740335	0.840671	1.04638	-0.104106	0	11.0397						0.0688771	0	0	0	0	0	0	0	0	0	0	0	0	0	0		-0.212985	-0.038073	0.1372	0.345895	0.620119	0.954955	1.29739	1.5912	1.78607	1.87532
YBR057C		4.12236e-08	3.79674	3.85667e-07	3.16777	3.48226	4.1027	1	7.49169		0.0309889	1.74129	0.00990319	2.21415	1.97772	1.81372	1	6.255			1			0.999274	0	0	0	0	0	0	0	0	0	0	0	0	0	0		-0.242051	-0.10787	-0.0137716	0.0410684	0.0574645	0.0358813	-0.0236713	-0.121214	-0.253081	-0.38836
YBR058C		0.349214	1.10052	0.377349	1.08674	1.09363	0.0767168	0	7.49169		0.129162	1.46564	0.939083	0.643	1.05432	-0.0877625	0	7.98425						0.505626	0	0	0	0	0	0	0	0	0	0	0	0	0	0
YBR058C-A		0.682259	0.921952	0.878243	0.814587	0.868269	-0.303129	0	#N/A		0.935621	0.687365	0.960775	0.598584	0.642974	-0.93482	0	#N/A						0.720357	0	0	0	0	0	0	0	0	0	0	0	0	0	0		0.838696	0.63907	0.502696	0.39377	0.277875	0.1745	0.173157	0.368042	0.816586	1.30455
YBR059C		0.682259	0.921952	0.878243	0.814587	0.868269	-0.303129	0	6.92273		0.935621	0.687365	0.960775	0.598584	0.642974	-0.93482	0	7.19844						0.720357	0	0	0	0	0	0	0	0	0	0	0	0	0	0		-0.303539	-0.134216	0.00412132	0.10293	0.153783	0.152719	0.101573	0.00257075	-0.138244	-0.28661
YBR060C		0.612506	0.953943	0.724841	0.908575	0.931259	-0.196961	0	6.92273		0.859547	0.776682	0.0101672	2.23571	1.50619	0.842744	0	11.0397						0.224075	0	0	0	0	0	0	0	0	0	0	0	0	0	0		0.0198807	-0.00925389	0.0597459	0.113893	0.0423468	-0.182312	-0.479135	-0.75993	-0.940262	-0.963451
YBR061C		0.186002	1.45291	0.150303	1.37131	1.41211	0.6135	0	6.57226		0.922906	0.690377	0.77208	0.801261	0.745819	-0.723039	0	6.52984						0.113042	0	0	0	0	0	0	0	0	0	0	0	0	0	0		-0.644004	-0.486388	-0.265228	0.042876	0.459735	0.945359	1.37947	1.63643	1.61222	1.36249
YBR062C		0.0989636	1.35116	0.9182	0.741641	1.0464	-0.002895	0	6.92273		0.886114	0.750598	0.936078	0.648212	0.699405	-0.818616	0	7.79232						0.530432	0	0	0	0	0	0	0	0	0	0	0	0	0	0		0.544706	0.384038	0.847704	1.32886	1.23365	0.472687	-0.388098	-0.73896	-0.0614479	1.48824
YBR063C		0.0232577	1.75633	0.342674	2.72252	2.23942	2.00793	1	#N/A		0.811895	0.818016	0.731381	0.855947	0.836982	-0.535314	0	#N/A		1				0.335004	0	0	0	1	0	0	0	0	0	1	0	0	0	0		-0.0642132	0.0288807	0.142704	0.242879	0.295873	0.301053	0.300526	0.339256	0.44924	0.566654
YBR064W		0.0989636	1.35116	0.9182	0.741641	1.0464	-0.002895	0	6.76016		0.886114	0.750598	0.936078	0.648212	0.699405	-0.818616	0	11.0397						0.530432	0	0	0	1	0	0	0	0	0	0	0	0	0	0		0.724321	0.705832	0.558438	0.407006	0.37397	0.487313	0.652321	0.766082	0.740536	0.597421
YBR065C		0.983978	0.645489	0.587974	0.965147	0.805318	-0.409233	0	6.92273		0.681133	0.897907	0.877117	0.707039	0.802473	-0.606376	0	7.66259						0.266291	0	0	0	0	0	0	0	0	0	0	0	0	0	0		0.00115919	0.38359	0.831905	1.17207	1.23307	0.961499	0.456748	-0.171601	-0.804764	-1.25602
YBR066C		0.821218	0.832302	0.800458	0.863327	0.847814	-0.337606	0	6.92273		0.677917	0.916219	0.442692	1.07018	0.9932	-0.213625	0	7.85372						0.598888	0	0	0	0	0	0	0	0	0	0	0	0	0	0		1.10686	2.10753	3.81123	5.10958	4.91935	3.13487	0.920304	-0.475301	-0.017042	1.74741
YBR067C		0.631021	0.92445	0.528744	1.00564	0.965047	-0.140013	0	7.49169		0.185826	1.31197	0.28657	1.21033	1.26115	0.338152	0	7.66259						0.790853	0	0	0	0	0	0	0	0	0	0	0	0	0	1		2.05512	1.83443	1.54275	1.10563	0.451747	-0.369183	-1.15018	-1.67375	-1.75981	-1.50469
YBR068C		0.776175	0.869087	0.539319	1.0005	0.934792	-0.191007	0	10.0395		0.0949471	1.48341	0.00575393	2.4012	1.9423	1.74079	1	7.98425				1		0.375667	0	0	0	0	0	0	0	0	0	0	0	0	0	0		0.58223	1.07423	2.12876	2.86726	2.43075	0.722013	-1.36673	-2.87709	-2.98389	-1.84635
YBR069C		0.112321	1.33078	0.10701	1.35404	1.34241	0.49603	0	10.0395		0.0739351	1.5349	0.567967	0.976124	1.25551	0.326537	0	7.85372						0.273243	0	0	0	0	0	0	0	0	0	0	0	1	0	0		-0.238562	0.188107	0.351455	0.524389	0.97264	1.68294	2.27956	2.3626	1.62579	0.455333
YBR070C		0.411981	1.06273	0.551779	0.994486	1.02861	-0.0328782	0	10.0395		0.508523	1.02968	0.710044	0.872671	0.951174	-0.300167	0	7.66259						0.602683	0	0	0	1	0	0	0	0	0	0	0	0	0	0		0.422484	0.48829	0.469962	0.458271	0.541042	0.691631	0.734695	0.484953	-0.178526	-0.901064
YBR071W		0.411981	1.06273	0.551779	0.994486	1.02861	-0.0328782	0	10.0395		0.508523	1.02968	0.710044	0.872671	0.951174	-0.300167	0	7.85372						0.602683	0	0	0	1	0	0	0	0	0	0	0	0	0	0		3.19548	2.16095	0.769874	-0.0505567	0.604103	2.75478	5.2747	6.96035	6.80103	5.21075
YBR072W		0.402844	1.06771	0.592465	0.975346	1.02153	-0.0448178	0	6.92273		0.553678	0.998306	0.744586	0.846697	0.922501	-0.35921	0	6.81142						0.894543	1	0	0	1	0	0	0	0	0	0	0	0	0	0		-0.757253	-0.475853	-0.169879	0.078709	0.189671	0.149624	0.0320381	-0.0838139	-0.128205	-0.101965
YBR073W		9.17266e-13	27.606	1.86962e-13	25.3443	26.4751	42.8568	1	6.92273		0.0346637	1.71567	0.000943263	3.24461	2.48014	2.84831	1	7.66259			1			0.700561	0	0	0	0	0	0	0	0	0	0	0	0	0	0		-1.26304	-1.01951	-0.572065	-0.212211	-0.224716	-0.631607	-1.11361	-1.32863	-0.999948	-0.333819
YBR074W		2.18321e-11	8.55846	1.35103e-12	12.8311	10.6948	16.2593	1	5.45875		0.54817	1.00201	0.648734	0.915073	0.958542	-0.284994	0	6.52984		1				0.421842	0	0	0	0	0	0	0	0	0	0	0	0	0	0		-0.960058	-0.659568	-0.168224	0.207681	0.16899	-0.306046	-0.87882	-1.18664	-0.931831	-0.297232
YBR075W		0.642783	0.904909	0.787444	0.807676	0.856293	-0.323316	0	6.92273		0.120537	1.41879	0.106553	1.49522	1.45701	0.741459	0	7.98425						0.369222	0	0	0	0	0	0	0	0	0	0	0	0	0	0		2.85756	2.64611	2.15696	1.68697	1.52724	1.74354	2.10898	2.37712	2.36551	2.36457
YBR076W		0.646556	0.942897	0.0483711	1.3966	1.16975	0.205005	0	5.40231		0.0613151	1.57838	0.00425446	2.50979	2.04409	1.95039	1	7.85372				1		0.00162059	0	1	0	1	0	0	0	0	1	0	0	0	0	0		0.747963	0.752386	0.628567	0.515459	0.548382	0.721355	0.844837	0.71702	0.203337	-0.333843
YBR077C		0.0565527	1.383	0.453253	1.0534	1.2182	0.286668	0	6.92273		0.179109	1.3214	0.539394	0.996992	1.1592	0.128197	0	6.52984						0.873949	0	0	0	1	0	0	0	0	0	0	0	0	0	0		-0.518995	-0.562608	-0.585968	-0.618872	-0.690724	-0.815628	-0.987816	-1.20019	-1.43721	-1.62096
YBR078W		0.0565527	1.383	0.453253	1.0534	1.2182	0.286668	0	6.76016		0.179109	1.3214	0.539394	0.996992	1.1592	0.128197	0	6.2789						0.873949	0	0	0	0	0	0	0	0	0	0	0	0	0	0		-0.791024	-0.53617	-0.0931807	0.267139	0.280133	-0.0797769	-0.527596	-0.757575	-0.520774	0.0118956
YBR079C		0.216275	1.28113	0.767254	0.87434	1.07773	0.0499197	0	6.76016		0.658205	0.915481	0.70978	0.870784	0.893133	-0.419687	0	6.76433						0.47685	0	0	0	0	0	0	0	0	0	0	0	0	0	0		-0.072846	-0.186663	-0.151206	-0.0182629	0.160634	0.343916	0.502957	0.609994	0.645821	0.654464
YBR080C		0.293002	1.1588	0.719025	0.90203	1.03041	-0.0298374	0	5.64075		0.571826	0.986275	0.387945	1.11729	1.05178	-0.092995	0	11.0397						0.0262332	0	0	0	0	0	0	0	0	0	0	0	0	0	0		-0.870082	-0.692723	-0.495206	-0.320852	-0.211995	-0.172591	-0.156746	-0.11523	-0.00857687	0.130549
YBR081C		0.518817	1.0054	0.0726706	1.36345	1.18443	0.229747	0	6.92273		0.603887	0.965145	0.778175	0.818804	0.891974	-0.422072	0	6.76433						0.310855	0	0	0	0	0	0	0	0	0	0	0	0	0	0		-2.06435	-1.79913	-1.42197	-1.06022	-0.838828	-0.788185	-0.815868	-0.821248	-0.718108	-0.526765
YBR082C		0.334747	1.10543	0.49778	1.02077	1.0631	0.0252524	0	6.92273		0.675001	0.918155	0.36123	1.13897	1.02856	-0.140803	0	7.98425						0.177459	0	0	0	0	0	0	0	0	0	0	0	0	0	0		0.625728	1.08152	1.51234	1.86522	2.08798	2.16019	2.10256	1.93859	1.69529	1.42583
YBR083W		0.603836	0.95481	0.776291	0.878639	0.916725	-0.221458	0	6.92273				0.375298	1.12589	1.12589	0.0596184	0	7.66259						0.723567	0	0	0	0	0	0	0	0	0	0	0	0	0	0		-2.28932	-1.44547	-0.710428	-0.441966	-0.987662	-2.29852	-3.81039	-4.9247	-5.13739	-4.64298
YBR084C-A		0.191409	1.22158	0.731841	0.903425	1.0625	0.0242495	0	#N/A		0.503495	1.03258	0.698297	0.881582	0.957081	-0.288003	0	#N/A						0.822402	0	0	0	0	0	0	0	0	0	0	0	0	0	0		-0.273489	-0.180608	-0.140998	-0.138532	-0.157307	-0.189992	-0.240391	-0.313053	-0.412805	-0.546501
YBR084W		0.05015	1.44474	0.864332	0.815538	1.13014	0.138244	0	6.92273		0.334335	1.21116	0.505988	1.02185	1.1165	0.0402817	0	3.05481						0.00154003	0	0	0	0	0	0	0	0	0	0	0	0	0	0
YBR085C-A		0.695202	0.912231	0.561339	0.990172	0.951202	-0.163348	0	#N/A				0.631886	0.930242	0.930242	-0.343271	0	#N/A						0.638957	0	0	0	0	0	0	0	0	0	0	0	0	0	0		-0.0190552	1.48659	3.23646	4.52931	4.67931	3.60017	1.98445	0.576748	0.0210672	0.217961
YBR085W		0.191409	1.22158	0.731841	0.903425	1.0625	0.0242495	0	7.49169		0.503495	1.03258	0.698297	0.881582	0.957081	-0.288003	0	7.28314						0.822402	0	0	0	0	0	0	0	0	0	0	0	0	0	0		-0.0866242	-0.308038	-0.538976	-0.724391	-0.810657	-0.799437	-0.764207	-0.783245	-0.917427	-1.09902
YBR086C		0.842238	0.718733	0.54305	0.998487	0.85861	-0.31941	0	6.92273		0.943612	0.672484	0.968806	0.57482	0.623652	-0.974608	0	7.19844						0.296172	0	0	0	0	0	0	0	0	0	0	0	0	0	0		-0.708046	-0.562873	-0.387364	-0.181634	0.0532582	0.279465	0.411354	0.360098	0.0591859	-0.392944
YBR087W		0.842238	0.718733	0.54305	0.998487	0.85861	-0.31941	0	10.0395		0.943612	0.672484	0.968806	0.57482	0.623652	-0.974608	0	7.66259						0.296172	0	0	0	0	0	0	0	0	0	0	0	0	0	0		-0.808328	-1.15366	-1.60466	-1.81034	-1.42875	-0.469232	0.602539	1.29039	1.17574	0.413564
YBR088C		0.757355	0.883186	0.529422	1.00689	0.945039	-0.173736	0	#N/A		0.222069	1.26845	0.284986	1.57763	1.42304	0.671519	0	#N/A						0.323551	0	0	0	0	0	0	0	0	0	0	0	0	0	0
YBR089C-A		0.513532	1.02371	0.714362	0.779438	0.901573	-0.246997	0	#N/A		0.0409116	1.69365	0.507091	1.02161	1.35763	0.536817	0	#N/A						0.478826	0	0	0	0	0	0	0	0	0	0	0	0	0	0		-2.85513	-2.07278	-1.31751	-0.952419	-1.33073	-2.4232	-3.70372	-4.61299	-4.68393	-4.13131
YBR089W		0.381858	1.1955			1.1955	0.248414	0	6.92273		0.853144	0.771942			0.771942	-0.669246	0	6.52984						0.183583	0	0	0	0	0	0	0	0	0	0	0	0	0	0		1.83355	1.61902	1.16656	0.791319	0.801352	1.22973	1.75233	2.02112	1.75058	1.11695
YBR090C		0.513532	1.02371	0.714362	0.779438	0.901573	-0.246997	0	5.86825		0.0409116	1.69365	0.507091	1.02161	1.35763	0.536817	0	3.06897						0.478826	0	0	0	0	0	0	0	0	0	0	0	0	0	0		-0.630202	-0.555612	-0.495852	-0.463575	-0.471034	-0.515021	-0.572243	-0.618065	-0.631243	-0.615614
YBR091C		0.804185	0.556101	0.903796	0.768216	0.662159	-0.650525	0	6.57226		0.685474	0.72548	0.603007	0.946031	0.835755	-0.53784	0	3.95102						0.326408	0	0	0	0	0	0	0	0	0	0	0	0	0	0		-1.213	-1.34971	-1.51187	-1.66053	-1.75786	-1.80896	-1.87478	-2.01995	-2.29006	-2.58972
YBR092C		0.969168	0.6165	0.571609	0.984019	0.800259	-0.417759	0	6.92273		0.779993	0.842238	0.665659	0.903703	0.87297	-0.461206	0	6.52984						0.330481	0	0	0	0	0	0	0	0	0	0	0	0	0	0		-0.228223	-0.299708	0.254096	0.707117	0.348565	-0.938227	-2.49814	-3.62448	-3.70914	-2.87271
YBR093C		0.384438	1.08932	0.57892	0.907519	0.998421	-0.0837603	0	10.0395		0.124906	1.44971			1.44971	0.726437	0	7.85372						0.482012	0	0	0	0	0	0	0	0	0	0	0	0	0	0		0.989762	0.554789	0.30718	0.291952	0.552291	1.06026	1.69555	2.33167	2.84864	3.17482
YBR094W		0.384438	1.08932	0.57892	0.907519	0.998421	-0.0837603	0	6.92273		0.124906	1.44971			1.44971	0.726437	0	6.52984						0.482012	0	0	0	0	0	0	0	0	0	0	0	0	0	0		1.05196	0.74736	1.09733	1.44013	1.1295	0.121916	-0.84323	-0.974212	0.356391	2.56172
YBR095C		0.902454	0.611481	0.711989	0.8971	0.754291	-0.495238	0	6.16819		0.940124	0.643482	0.928869	0.648247	0.645865	-0.928867	0	6.76433						0.554891	0	0	0	0	0	0	0	0	0	0	0	0	0	0		-0.769282	-0.708432	-0.635691	-0.525655	-0.35424	-0.148785	-0.00343087	-0.0167808	-0.263122	-0.63703
YBR096W		0.902454	0.611481	0.711989	0.8971	0.754291	-0.495238	0	6.92273		0.940124	0.643482	0.928869	0.648247	0.645865	-0.928867	0	2.64537						0.554891	0	0	0	0	0	0	0	0	0	0	0	0	0	0
YBR097W		0.82362	0.696873	0.493313	1.03236	0.864618	-0.309283	0	4.65972		0.860062	0.759295	0.900512	0.658608	0.708951	-0.798958	0	6.52984						0.318422	0	0	0	0	0	0	0	0	0	0	0	0	0	0		0.864084	0.839418	0.673933	0.510099	0.487642	0.639633	0.860594	1.03579	1.06433	0.947827
YBR098W		0.323723	1.74151	0.634617	0.919852	1.33068	0.476253	0	#N/A		0.746064	0.821548	0.69198	0.835143	0.828346	-0.553098	0	#N/A						0.610849	0	0	0	0	0	0	0	0	0	0	0	0	0	0		-0.268807	-0.145175	-0.055607	0.0355794	0.163207	0.328661	0.489891	0.60194	0.627432	0.584985
YBR099C		0.663375	0.918814	0.376519	1.09464	1.00673	-0.0697607	0	#N/A		0.858763	0.749468	0.776832	0.716934	0.733201	-0.749022	0	#N/A						0.0285706	0	0	0	0	0	0	0	0	0	0	0	0	0	0		-0.701081	-0.473055	-0.0810208	0.20514	0.122087	-0.339179	-0.857259	-1.08868	-0.753814	-0.0450349
YBR100W		0.323723	1.74151	0.634617	0.919852	1.33068	0.476253	0	6.76016		0.746064	0.821548	0.69198	0.835143	0.828346	-0.553098	0	2.81138						0.610849	0	0	0	0	0	0	0	0	0	0	0	0	0	0		-0.971096	-0.649933	-0.265041	0.0999716	0.362717	0.48806	0.502251	0.435644	0.319483	0.191595
YBR101C		0.320627	1.1261	0.411655	1.10767	1.11689	0.115911	0	6.92273		0.352635	1.15147	0.33685	1.31139	1.23143	0.276936	0	7.28314						0.586759	0	0	0	0	0	0	0	0	0	0	0	0	0	0		-0.581224	-0.510074	-0.371191	-0.246461	-0.216153	-0.297524	-0.42598	-0.531455	-0.548725	-0.448337
YBR102C		1.28685e-05	2.70438	0.000365669	2.07789	2.39114	2.26364	1	6.92273		0.902406	0.732296	0.833255	0.771414	0.751855	-0.71061	0	6.52984		1				0.999152	0	0	0	0	0	0	0	0	0	0	0	0	0	0		0.000423438	-0.0182218	0.0344385	0.10719	0.149164	0.122974	0.00874508	-0.212228	-0.544622	-0.889448
YBR103W		1.28685e-05	2.70438	0.000365669	2.07789	2.39114	2.26364	1	6.76016		0.902406	0.732296	0.833255	0.771414	0.751855	-0.71061	0	7.64066		1				0.999152	0	0	0	0	0	0	0	0	0	0	0	0	0	0		-0.273151	-0.268748	-0.148926	-0.0616937	-0.152103	-0.45014	-0.836318	-1.18117	-1.36621	-1.3543
YBR104W		0.847584	0.725114	0.607355	0.964972	0.845043	-0.342277	0	7.49169				0.922224	0.662186	0.662186	-0.895258	0	7.98425						0.705833	0	0	0	0	0	0	0	0	0	0	0	0	0	0		-0.0498443	-0.0914323	-0.125838	-0.16628	-0.225636	-0.303426	-0.38182	-0.441829	-0.464121	-0.426834
YBR105C		0.320893	1.57541			1.57541	0.888738	1	10.0395		0.413394	1.29745			1.29745	0.412895	0	7.98425		1				0.256445	0	0	0	0	0	0	0	0	0	0	0	0	0	0		-2.73978	-2.19859	-1.31069	-0.520003	-0.261219	-0.610667	-1.17912	-1.54624	-1.36278	-0.804834
YBR106W		0.320893	1.57541			1.57541	0.888738	1	10.0395		0.413394	1.29745			1.29745	0.412895	0	7.98425		1				0.256445	0	0	0	0	0	0	0	0	0	0	0	0	0	0		1.02112	1.04433	0.634363	0.216863	0.208259	0.666843	1.18568	1.32672	0.745171	-0.214878
YBR107C		0.0716647	1.48526	0.620737	0.958175	1.22172	0.292605	0	5.64075		0.897551	0.737447	0.959673	0.600529	0.668988	-0.881252	0	4.58516						0.670312	0	0	0	0	0	0	0	0	0	0	0	0	0	0		-0.361037	-0.0748707	0.367051	0.715606	0.727599	0.390228	-0.0100217	-0.166661	0.166389	0.788738
YBR108W		0.0716647	1.48526	0.620737	0.958175	1.22172	0.292605	0	6.92273		0.897551	0.737447	0.959673	0.600529	0.668988	-0.881252	0	6.81142						0.670312	0	0	0	0	0	0	0	0	0	0	0	0	0	0		0.664327	1.02662	1.39141	1.74699	2.0811	2.3609	2.5268	2.51743	2.2851	1.88344
YBR109C		0.898742	0.763764	0.595974	0.942235	0.853	-0.328866	0	6.92273		0.826089	0.770579	0.937985	0.643939	0.707259	-0.802443	0	7.66259						0.786715	0	0	0	0	0	0	0	0	0	0	0	0	0	0		0.364107	0.491343	0.544112	0.56391	0.591392	0.634466	0.658508	0.626048	0.503223	0.282796
YBR110W		0.898742	0.763764	0.595974	0.942235	0.853	-0.328866	0	6.92273		0.826089	0.770579	0.937985	0.643939	0.707259	-0.802443	0	7.64066						0.786715	0	0	0	0	0	0	0	0	0	0	0	0	0	0		0.210202	0.273866	0.235435	0.224522	0.368239	0.696545	1.11319	1.51348	1.7911	1.82772
YBR111C		0.491338	1.01717	0.294764	1.29259	1.15488	0.179946	0	6.92273		0.564457	0.991193	0.825378	0.779134	0.885163	-0.436098	0	7.66259						0.485519	0	0	0	0	0	0	0	0	0	0	0	0	0	0		-0.334574	-0.128915	0.128495	0.350251	0.451026	0.426241	0.376207	0.408248	0.606827	0.887458
YBR112C		0.185261	1.2238	0.20324	1.19311	1.20846	0.270248	0	#N/A		0.508613	1.02837	0.634545	0.928294	0.978331	-0.244243	0	#N/A						0.976873	0	0	0	0	0	0	0	0	0	0	0	0	0	0		0.595206	0.54867	0.374385	0.202662	0.161367	0.283197	0.477223	0.644258	0.697694	0.643933
YBR113W		0.491338	1.01717	0.294764	1.29259	1.15488	0.179946	0	10.0395		0.564457	0.991193	0.825378	0.779134	0.885163	-0.436098	0	7.64066						0.485519	0	0	0	0	0	0	0	0	0	0	0	0	0	0		-0.833923	-0.882148	-0.759166	-0.601807	-0.544653	-0.63499	-0.806707	-0.986111	-1.10169	-1.09798
YBR114W		0.185261	1.2238	0.20324	1.19311	1.20846	0.270248	0	2.97277		0.508613	1.02837	0.634545	0.928294	0.978331	-0.244243	0	11.0397						0.976873	0	0	0	0	0	0	0	0	0	0	0	0	0	0		-0.247531	-0.378617	-0.505989	-0.609309	-0.668918	-0.691526	-0.718106	-0.791918	-0.94303	-1.10402
YBR115C		0.660302	0.833364	0.538769	1.0009	0.917133	-0.22077	0	5.84561		0.807979	0.817984	0.474529	1.04871	0.933346	-0.336878	0	7.66259						0.660993	0	0	0	0	0	0	0	0	0	0	0	0	0	0		4.66366	3.36061	1.4543	0.0282455	0.140827	1.87339	4.03808	5.36219	4.77233	2.66777
YBR116C		0.886867	0.793027	0.459655	1.04136	0.917195	-0.220666	0	#N/A		0.105757	1.45596	0.372799	1.12806	1.29201	0.401692	0	#N/A						0.196486	0	0	0	1	0	0	0	0	0	0	0	0	0	1		-0.0132797	0.0782472	0.0899389	0.0515018	-0.00785204	-0.0781352	-0.174333	-0.313101	-0.508428	-0.754608
YBR117C		0.886867	0.793027	0.459655	1.04136	0.917195	-0.220666	0	10.0395		0.105757	1.45596	0.372799	1.12806	1.29201	0.401692	0	7.85372						0.196486	0	0	0	0	0	0	0	0	0	0	0	0	0	1		1.59537	2.26538	2.97714	3.35747	3.04255	2.0335	0.805455	-0.134771	-0.355181	0.0232528
YBR118W		0.886867	0.793027	0.459655	1.04136	0.917195	-0.220666	0	6.92273		0.105757	1.45596	0.372799	1.12806	1.29201	0.401692	0	4.45463						0.196486	0	0	0	0	0	0	0	0	0	0	0	0	0	0		-0.728267	-0.398858	0.0022442	0.431255	0.844446	1.20015	1.4594	1.58337	1.54322	1.38342
YBR119W		0.624435	0.833853	0.572196	0.975668	0.90476	-0.241625	0	6.08953		0.00129107	2.68224	0.0184423	2.64444	2.66334	3.22557	1	2.90174				1		0.0173105	0	0	0	0	0	0	0	0	0	0	0	0	0	0		0.461255	0.545363	0.585249	0.545163	0.390752	0.142044	-0.110286	-0.270844	-0.263137	-0.150393
YBR120C		0.630604	0.941964	0.261505	1.15815	1.05006	0.00327019	0	7.49169		0.881439	0.753849	0.880807	0.717078	0.735463	-0.744363	0	3.90598						0.316418	0	0	0	0	0	0	0	0	0	0	0	0	0	0		-3.88638	-2.98027	-1.04865	0.654741	0.902868	-0.494313	-2.37974	-3.5063	-2.84157	-0.939517
YBR121C		0.453221	1.03987	0.879203	0.789863	0.914865	-0.224593	0	7.49169		0.813823	0.816335	0.953716	0.611233	0.713784	-0.789006	0	6.81142						0.847533	0	0	0	0	0	0	0	0	0	0	0	0	0	0		0.146143	0.502353	0.89506	1.17424	1.19266	0.910896	0.429623	-0.141128	-0.682615	-1.01173
YBR122C		0.682367	0.834811	0.626876	0.8736	0.854206	-0.326834	0	6.76016		0.457186	1.06412	0.451614	1.06468	1.0644	-0.067013	0	6.81142						0.336049	0	0	0	0	0	0	0	0	0	0	0	0	0	0		-0.0442401	0.0652633	0.131181	0.17977	0.236616	0.301281	0.339523	0.31484	0.200439	0.0412912
YBR123C		0.744296	0.862624	0.49998	1.02114	0.94188	-0.179061	0	#N/A		0.954665	0.653393	0.972921	0.565275	0.609334	-1.00409	0	#N/A						0.0866371	0	0	0	0	0	0	0	0	0	0	0	0	0	0		-0.106405	-0.135496	-0.156218	-0.197172	-0.28622	-0.42242	-0.567419	-0.680361	-0.721274	-0.656687
YBR124W		0.682367	0.834811	0.626876	0.8736	0.854206	-0.326834	0	6.16819		0.457186	1.06412	0.451614	1.06468	1.0644	-0.067013	0	5.86688						0.336049	0	0	0	0	0	0	0	0	0	0	0	0	0	0		-0.371087	-0.235674	-0.127728	-0.0462768	0.00963142	0.0401612	0.0444549	0.0215865	-0.0261463	-0.0726222
YBR125C		0.416839	1.06307	0.486307	1.02725	1.04516	-0.00497979	0	6.92273		0.578088	0.982171	0.199186	1.31918	1.15067	0.110648	0	7.19844						0.599511	0	0	0	0	0	0	0	0	0	0	0	0	0	0		-0.936567	-0.77844	-0.60267	-0.457202	-0.389001	-0.4068	-0.469676	-0.533385	-0.559861	-0.556691
YBR126C		0.158616	1.83988	0.543549	0.973044	1.40646	0.603989	0	7.49169		0.0574927	1.68041	0.134133	1.48296	1.58168	0.998195	0	7.85372						0.539657	0	0	0	0	0	0	0	0	0	0	0	0	0	0		-1.53459	-1.24145	-0.977242	-0.80828	-0.798634	-0.925335	-1.05235	-1.0361	-0.767722	-0.395051
YBR127C		0.799408	0.785666	0.575591	0.981118	0.883392	-0.277641	0	5.34379		0.94647	0.668306	0.988644	0.49045	0.579378	-1.06578	0	6.52984						0.775363	0	0	0	0	0	0	0	0	0	0	0	0	0	0		0.0799166	0.230797	0.422926	0.588966	0.662405	0.608758	0.435147	0.151476	-0.213485	-0.491509
YBR128C		0.451183	1.08696	0.461252	1.05457	1.07076	0.0381672	0	5.57383		0.646654	0.934802	0.503086	1.02538	0.980092	-0.240618	0	6.76433						0.0882129	0	0	0	0	0	0	0	0	0	0	0	0	0	0		-0.211894	-0.0607141	0.0601619	0.180009	0.327293	0.499068	0.65158	0.738347	0.722508	0.638283
YBR129C		0.856427	0.651519	0.552694	0.984408	0.817963	-0.387919	0	6.16819				0.783616	0.813459	0.813459	-0.583753	0	6.52984						0.628727	0	0	0	0	0	0	0	0	0	0	0	0	0	0		-1.69988	-1.59867	-1.44738	-1.29238	-1.17963	-1.13917	-1.18037	-1.31119	-1.5294	-1.7572
YBR130C		0.71836	0.866692	0.842205	0.813009	0.83985	-0.351029	0	10.0395		0.799201	0.829188	0.670365	0.902252	0.86572	-0.476136	0	6.76433						0.567371	0	0	0	0	0	0	0	0	0	0	0	0	0	0		0.800731	0.610795	0.241953	-0.0442815	0.00751278	0.415841	0.891449	1.12451	0.862263	0.273575
YBR131W		0.71836	0.866692	0.842205	0.813009	0.83985	-0.351029	0	6.92273		0.799201	0.829188	0.670365	0.902252	0.86572	-0.476136	0	7.28314						0.567371	0	0	0	0	0	0	0	0	0	0	0	0	0	0		2.69995	3.00386	3.19225	3.26224	3.21126	3.04642	2.7875	2.45512	2.07147	1.6703
YBR132C		0.536844	0.990953	0.529234	1.02203	1.00649	-0.0701584	0	6.92273				0.286573	1.21122	1.21122	0.235331	0	6.81142						0.624201	0	0	0	0	0	0	0	0	0	0	0	0	0	0		-0.217734	-0.0896143	0.0135568	0.102877	0.189106	0.269837	0.325562	0.335631	0.286127	0.21292
YBR133C		0.269852	1.27735	0.235774	1.17786	1.22761	0.302529	0	#N/A		0.479191	1.04866	0.111979	1.48738	1.26802	0.352294	0	#N/A						0.362488	0	0	0	0	0	0	0	0	0	0	0	0	0	0		-0.186002	0.0932341	0.254717	0.301169	0.236164	0.0963885	-0.0384639	-0.0858237	0.0125646	0.135262
YBR134W		0.536844	0.990953	0.529234	1.02203	1.00649	-0.0701584	0	5.34379				0.286573	1.21122	1.21122	0.235331	0	7.98425						0.624201	0	0	0	1	0	0	0	0	0	0	0	0	0	0		-0.319722	-0.33236	-0.304774	-0.260915	-0.224418	-0.206494	-0.202225	-0.205612	-0.207145	-0.171358
YBR135W		0.269852	1.27735	0.235774	1.17786	1.22761	0.302529	0	6.92273		0.479191	1.04866	0.111979	1.48738	1.26802	0.352294	0	6.52984						0.362488	0	0	0	0	0	0	0	0	0	0	0	0	0	0		0.294756	0.491621	0.601803	0.639783	0.61999	0.554877	0.454334	0.328077	0.183867	0.015002
YBR136W		0.567441	0.955477	0.274346	1.16423	1.05986	0.019785	0	6.92273				0.642724	0.597342	0.597342	-1.02879	0	7.98425						0.649339	0	0	0	0	0	0	0	0	0	0	0	0	0	0		-0.450513	-0.5973	-0.784338	-0.91382	-0.890485	-0.717928	-0.52817	-0.461813	-0.631851	-0.947251
YBR137W		0.370552	1.12803	0.423725	1.06535	1.09669	0.0818636	0	6.57226		0.612472	0.959546	0.65767	0.910791	0.935169	-0.333125	0	2.85591						0.576975	0	0	0	0	0	0	0	0	0	0	0	0	0	0
YBR138C		0.196059	1.32041	0.240125	1.17597	1.24819	0.337219	0	6.92273		0.831638	0.800155	0.765217	0.827769	0.813962	-0.582716	0	7.66259						0.853173	0	0	0	0	0	0	0	1	0	0	0	0	0	0		1.39935	1.49238	1.53999	1.54928	1.52707	1.46923	1.3574	1.17229	0.901432	0.583002
YBR139W		0.196059	1.32041	0.240125	1.17597	1.24819	0.337219	0	10.0395		0.831638	0.800155	0.765217	0.827769	0.813962	-0.582716	0	6.52984						0.853173	0	0	0	0	0	0	0	0	0	0	0	0	0	0		-0.247283	-0.283321	-0.306003	-0.334814	-0.389004	-0.478621	-0.601754	-0.755695	-0.930603	-1.06391
YBR140C		0.911105	0.668686	0.53071	1.00496	0.836823	-0.356132	0	5.57383		0.41088	1.09799	0.926078	0.662074	0.880033	-0.446662	0	3.5783						0.410298	0	0	0	0	0	0	0	0	0	0	0	0	0	0		-0.646818	-0.441693	-0.233418	-0.054465	0.0631882	0.106709	0.0881384	0.0211775	-0.0786022	-0.181816
YBR141C		0.547741	0.971142	0.364506	1.11616	1.04365	-0.00753027	0	10.0395		0.588754	0.974954	0.689096	0.886259	0.930606	-0.34252	0	6.52984						0.483295	0	0	0	0	0	0	0	0	0	0	0	0	0	0		-0.385796	-0.250064	-0.100643	-0.0510062	-0.21178	-0.5829	-1.02051	-1.37116	-1.49823	-1.38976
YBR142W		0.547741	0.971142	0.364506	1.11616	1.04365	-0.00753027	0	6.92273		0.588754	0.974954	0.689096	0.886259	0.930606	-0.34252	0	6.52984						0.483295	0	0	0	0	0	0	0	0	0	0	0	0	0	0		-0.159431	-0.216289	-0.215359	-0.21196	-0.260799	-0.392763	-0.607797	-0.903779	-1.26714	-1.59967
YBR143C		0.97922	0.674562	0.878134	0.818259	0.746411	-0.50852	0	10.0395		0.428983	1.08441	0.551082	0.988415	1.03641	-0.124638	0	7.85372						0.254685	0	0	0	0	0	0	0	0	0	0	0	0	0	0		-2.50091	-1.40789	-0.351365	0.244042	-0.0350127	-1.16293	-2.54393	-3.5441	-3.63277	-3.04221
YBR144C		0.955476	0.3386	0.719075	0.900657	0.619629	-0.722209	0	6.92273		0.271974	1.21725	0.0911876	1.57079	1.39402	0.611745	0	11.0397						0.102713	0	0	0	0	0	0	0	0	0	0	0	0	0	0
YBR145W		0.955476	0.3386	0.719075	0.900657	0.619629	-0.722209	0	6.76016		0.271974	1.21725	0.0911876	1.57079	1.39402	0.611745	0	6.40198						0.102713	0	0	0	0	0	0	0	0	0	0	0	0	0	0		0.00548069	0.262019	0.551158	0.750438	0.739449	0.477647	0.0282265	-0.538683	-1.13922	-1.58801
YBR146W		0.694416	0.879176	0.366545	1.11222	0.995697	-0.0883517	0	6.92273				0.669075	0.866454	0.866454	-0.474624	0	7.98425						0.269672	0	0	0	0	1	0	0	0	0	0	0	0	0	0		0.742081	0.888037	0.758794	0.704562	1.06696	1.85367	2.63855	2.96649	2.47248	1.45748
YBR147W		0.872555	0.780132	0.341804	1.10627	0.943203	-0.176831	0	10.0395				0.513483	1.01628	1.01628	-0.166097	0	11.0397						0.329575	0	0	0	1	0	0	0	0	0	0	0	0	0	0		0.436526	0.436755	0.324629	0.248538	0.353533	0.654954	0.999639	1.22316	1.21344	1.24513
YBR148W		0.000545369	2.23622	0.0741203	1.71471	1.97546	1.56303	1	6.57226		0.000278329	3.2647	0.014662	2.07534	2.67002	3.23933	1	5.86688			1			2.31328e-06	1	1	0	1	0	0	0	0	0	1	0	0	0	0		0.715858	0.807491	0.742434	0.641121	0.621942	0.723879	0.88276	1.02752	1.08682	0.987391
YBR149W		0.623897	0.927533	0.345019	1.10787	1.0177	-0.0512646	0	6.92273		0.8587	0.777877	0.751635	0.840591	0.809234	-0.592453	0	6.52984						0.262748	0	0	0	0	0	1	0	0	0	0	0	0	0	0		-0.345484	-0.311176	-0.339945	-0.397976	-0.451961	-0.488358	-0.519303	-0.558647	-0.620501	-0.720912
YBR150C		0.410476	1.07244	0.590618	0.975929	1.02418	-0.0403385	0	7.49169		0.578292	0.96308	0.879108	0.72332	0.8432	-0.52251	0	4.01242						0.366731	0	0	0	0	0	0	0	0	0	0	0	0	0	0		0.0939938	0.15818	0.236256	0.31812	0.394095	0.470881	0.576464	0.740248	0.978635	1.21192
YBR151W		0.410476	1.07244	0.590618	0.975929	1.02418	-0.0403385	0	6.92273		0.578292	0.96308	0.879108	0.72332	0.8432	-0.52251	0	4.39323						0.366731	0	0	0	0	0	0	0	0	0	0	0	0	0	0		-0.400315	-0.374095	-0.280372	-0.15747	-0.043297	0.0403879	0.0928068	0.114584	0.111947	0.13254
YBR152W		0.229313	1.19777	0.269313	1.17214	1.18496	0.230639	0	10.0395		0.858819	0.771123	0.62543	0.737065	0.754094	-0.705999	0	3.44183						0.153048	0	0	0	0	0	0	0	0	0	0	0	0	0	0		-0.696631	-0.644973	-0.41676	-0.165741	-0.0431658	-0.102945	-0.272548	-0.470994	-0.619968	-0.660855
YBR153W		0.00379787	2.09069	0.734324	0.883681	1.48719	0.740046	0	6.76016		0.515775	1.02407	0.375033	1.12962	1.07685	-0.0413809	0	7.79232						0.737658	0	0	0	0	0	0	0	0	0	0	0	0	0	0		-2.2841	-1.77559	-1.22857	-0.827476	-0.751965	-0.995088	-1.30751	-1.4237	-1.12705	-0.562531
YBR154C		0.415551	1.05835	0.223649	1.18637	1.12236	0.125133	0	10.0395		0.756189	0.861542	0.791961	0.807729	0.834636	-0.540145	0	7.85372						0.0975585	0	0	0	0	0	0	0	0	0	0	0	0	0	0		-1.07252	-0.961568	-0.749927	-0.55457	-0.49025	-0.585665	-0.757713	-0.915826	-0.975827	-0.900806
YBR155W		0.415551	1.05835	0.223649	1.18637	1.12236	0.125133	0	7.49169		0.756189	0.861542	0.791961	0.807729	0.834636	-0.540145	0	7.98425						0.0975585	0	0	0	0	0	0	0	0	0	0	0	0	0	0		-0.293396	-0.21034	-0.120901	0.0247657	0.274904	0.615438	0.951344	1.18218	1.222	1.09177
YBR156C		0.574266	0.973719	0.515929	1.13544	1.05458	0.0108935	0	6.92273		0.528229	1.02003	0.77795	0.819125	0.91958	-0.365226	0	7.28314						0.303136	0	0	0	0	0	0	0	1	0	0	0	0	0	0		0.288674	0.609493	0.61657	0.632681	0.972788	1.64807	2.2751	2.44406	1.83645	0.808596
YBR157C		0.628554	0.945076	0.552496	0.979394	0.962235	-0.144752	0	10.0395		0.725066	0.88403	0.733836	0.855112	0.869571	-0.468206	0	7.85372						0.916306	0	0	0	0	0	0	0	0	0	0	0	0	0	0		-0.835611	-0.566831	-0.286447	-0.0849562	-0.0507716	-0.19124	-0.408401	-0.597257	-0.666552	-0.626594
YBR158W		0.289424	1.14767	0.294686	1.20741	1.17754	0.218143	0	10.0395		0.281442	1.20496	0.293517	1.20327	1.20412	0.220697	0	7.66259						0.74175	0	0	0	0	0	0	0	0	0	0	0	0	0	0		-0.647022	-0.614792	-0.524185	-0.437043	-0.413893	-0.464297	-0.531608	-0.554753	-0.478531	-0.291123
YBR159W		0.0656006	1.3648	0.55894	0.990454	1.17763	0.218289	0	6.92273		0.87165	0.754229	0.984826	0.516921	0.635575	-0.950056	0	3.28242						0.231595	0	0	0	0	0	0	0	0	0	0	0	0	0	0		-0.193891	0.0542871	0.359973	0.62074	0.73616	0.683519	0.541056	0.393756	0.329467	0.457174
YBR160W		0.597928	0.916059			0.916059	-0.222581	0	6.92273		0.948241	0.646343	0.909899	0.656911	0.651627	-0.917002	0	11.0397						0.395891	0	0	0	1	0	0	0	0	0	0	0	0	0	0		0.352773	0.225392	-0.0246503	-0.240543	-0.268715	-0.0815167	0.185123	0.384344	0.389427	0.222514
YBR161W		0.849039	0.752183	0.868129	0.785597	0.76889	-0.470631	0	6.92273		0.574079	0.984116	0.860877	0.744133	0.864125	-0.479421	0	7.79232						0.502448	0	0	0	0	0	0	0	0	0	0	0	0	0	0		-0.833841	-0.501902	-0.483124	-0.585967	-0.623675	-0.595524	-0.742452	-1.32155	-2.51104	-3.90624
YBR162C		0.990553	0.591401	0.670832	0.931936	0.761668	-0.482804	0	10.0395		0.758671	0.859997	0.877512	0.727096	0.793547	-0.624757	0	7.19844						0.493431	0	0	0	0	0	0	0	0	0	0	0	0	0	0		-0.532282	-0.499818	-0.419077	-0.357414	-0.380772	-0.500399	-0.656482	-0.78446	-0.823125	-0.736036
YBR162W-A		0.990553	0.591401	0.670832	0.931936	0.761668	-0.482804	0	#N/A		0.758671	0.859997	0.877512	0.727096	0.793547	-0.624757	0	#N/A						0.493431	0	0	0	0	0	0	0	0	0	0	0	0	0	0		-0.693477	-0.57621	-0.448672	-0.311736	-0.166677	-0.0304965	0.0593817	0.0641669	-0.0439417	-0.211527
YBR163W		0.255858	1.1652	0.753284	0.887622	1.02641	-0.0365824	0	6.92273		0.948363	0.66604	0.847744	0.757712	0.711876	-0.792935	0	6.76433						0.243389	0	0	0	1	0	0	0	0	0	0	0	0	0	0		-1.27736	-0.946003	-0.321047	0.204404	0.245829	-0.247268	-0.891472	-1.27437	-1.0531	-0.398762
YBR164C		0.351814	1.11756	0.613042	0.957078	1.03732	-0.0181977	0	10.0395		0.948116	0.660651	0.941574	0.623843	0.642247	-0.936317	0	6.76433						0.29981	0	0	0	0	0	0	0	0	0	0	0	0	0	0		0.41415	0.545854	0.600773	0.648389	0.756752	0.938286	1.13315	1.27668	1.31438	1.26702
YBR165W		0.351814	1.11756	0.613042	0.957078	1.03732	-0.0181977	0	10.0395		0.948116	0.660651	0.941574	0.623843	0.642247	-0.936317	0	11.0397						0.29981	0	0	0	0	0	0	0	0	0	0	0	0	0	0		-0.493647	-0.380746	-0.202576	-0.0294653	0.0692284	0.0618602	-0.0342241	-0.198404	-0.395371	-0.481257
YBR166C		0.592392	0.953809	0.180975	1.25918	1.10649	0.0983945	0	6.92273		0.939165	0.679225	0.95567	0.60478	0.642002	-0.936821	0	7.98425						0.312837	0	0	0	1	0	0	0	0	0	0	0	0	0	0		-0.122621	-0.00417799	0.17558	0.35514	0.473536	0.491189	0.396298	0.178915	-0.149703	-0.421628
YBR167C		0.0565955	1.8232	0.333185	1.2502	1.5367	0.8235	1	6.76016		0.87366	0.762156	0.900076	0.70006	0.731108	-0.753332	0	6.76433		1				0.233365	0	0	0	1	0	0	0	0	0	0	0	0	0	0		0.691205	0.569002	0.322147	0.134944	0.186736	0.46402	0.702777	0.622247	0.016924	-0.76251
YBR168W		0.0565955	1.8232	0.333185	1.2502	1.5367	0.8235	1	10.0395		0.87366	0.762156	0.900076	0.70006	0.731108	-0.753332	0	3.43426		1				0.233365	1	0	0	1	0	0	0	0	0	0	0	0	0	0		0.646216	0.556073	0.269413	-0.0264491	-0.147153	-0.0231171	0.266133	0.631109	0.975676	1.15458
YBR169C		0.608971	0.952851	0.860524	0.80352	0.878185	-0.286416	0	6.92273		0.512025	1.02674	0.981978	0.527231	0.776984	-0.658863	0	6.255						0.500995	0	0	0	1	0	0	0	0	0	0	0	0	0	0		-0.658974	-0.494047	-0.312331	-0.115891	0.0928865	0.299196	0.472101	0.579584	0.597137	0.55574
YBR170C		0.69202	0.863662	0.792979	0.847303	0.855482	-0.324682	0	6.92273		0.898851	0.728622	0.918045	0.666008	0.697315	-0.82292	0	7.79232						0.508034	0	0	0	0	0	0	0	0	0	0	0	0	0	0		-0.420925	-0.297416	-0.124088	0.029199	0.0941679	0.0641853	0.0126921	0.018481	0.144175	0.332891
YBR171W		0.69202	0.863662	0.792979	0.847303	0.855482	-0.324682	0	6.18027		0.898851	0.728622	0.918045	0.666008	0.697315	-0.82292	0	6.76433						0.508034	0	0	0	0	0	0	0	0	0	0	0	0	0	0		0.0219697	0.0417406	0.0573422	0.0577253	0.0325279	-0.0018898	0.00554517	0.108226	0.342112	0.614325
YBR172C		0.632638	0.894425	0.525214	1.0089	0.951664	-0.16257	0	6.04223		0.394453	1.11411	0.376556	1.14339	1.12875	0.0654985	0	11.0397						0.190937	0	0	0	0	0	0	0	0	0	0	0	0	0	0		-0.193854	-0.0884864	0.0295005	0.216699	0.527783	0.942766	1.34468	1.61009	1.63365	1.44394
YBR173C		0.479811	1.05242	0.904801	0.75381	0.903115	-0.244397	0	6.76016		0.244572	1.24556	0.182099	1.34701	1.29629	0.410499	0	7.79232						0.152834	0	0	0	0	0	0	0	0	0	0	0	0	0	0		0.0373897	0.0332446	0.0293615	0.0141276	-0.0235536	-0.0746946	-0.104219	-0.0753048	0.0373832	0.174309
YBR174C		0.643632	0.918145	0.774814	0.871026	0.894585	-0.258774	0	#N/A		0.693141	0.905919	0.761872	0.832707	0.869313	-0.468737	0	#N/A						0.329972	0	0	0	0	0	0	0	0	0	0	0	0	0	0		-0.0109166	-0.0984782	-0.187075	-0.268299	-0.333847	-0.379387	-0.405749	-0.414109	-0.403352	-0.355437
YBR175W		0.479811	1.05242	0.904801	0.75381	0.903115	-0.244397	0	5.5828		0.244572	1.24556	0.182099	1.34701	1.29629	0.410499	0	6.52984						0.152834	0	0	0	0	0	0	0	0	0	0	0	0	0	0		0.572089	0.658352	0.708956	0.704999	0.628665	0.504429	0.411699	0.433558	0.632727	0.921467
YBR176W		0.643632	0.918145	0.774814	0.871026	0.894585	-0.258774	0	7.49169		0.693141	0.905919	0.761872	0.832707	0.869313	-0.468737	0	7.66259						0.329972	0	0	0	0	0	0	0	0	0	0	0	0	0	0		0.396609	0.427924	0.543639	0.596356	0.442705	0.0958825	-0.22753	-0.297357	0.0621918	0.62499
YBR177C		0.520627	1.00743	0.340733	1.15847	1.08295	0.0587169	0	#N/A				0.526938	1.00818	1.00818	-0.182773	0	#N/A						0.369786	0	0	0	0	0	1	0	0	0	0	0	0	0	0		-0.307978	-0.227732	-0.187308	-0.171627	-0.165938	-0.1682	-0.192887	-0.255579	-0.365103	-0.480402
YBR178W		0.468436	1.07695	0.480572	1.04099	1.05897	0.0182892	0	3.06351				0.436703	1.08105	1.08105	-0.0327206	0	6.52984						0.0934864	0	0	0	0	0	0	0	0	0	0	0	0	0	0		-3.2631	-2.42637	-1.56321	-1.056	-1.2766	-2.18622	-3.21269	-3.74821	-3.28809	-2.08996
YBR179C		0.0033842	1.79252	0.476985	1.03283	1.41267	0.614454	0	10.0395		0.00180496	2.56541	0.0136297	2.09602	2.33072	2.54062	1	11.0397				1		0.000131841	0	1	0	0	0	0	0	0	0	0	0	0	0	0		-2.16764	-2.14944	-2.0745	-1.94707	-1.77198	-1.57713	-1.42036	-1.3615	-1.42227	-1.34252
YBR180W		0.0033842	1.79252	0.476985	1.03283	1.41267	0.614454	0	5.34379		0.00180496	2.56541	0.0136297	2.09602	2.33072	2.54062	1	2.46779				1		0.000131841	1	1	1	1	0	0	0	0	1	0	0	0	0	0		-3.68699	-2.48712	-1.17791	-0.270467	-0.263924	-1.19154	-2.48137	-3.52105	-3.79044	-3.45133
YBR181C		0.710788	0.895622	0.508333	1.01665	0.956134	-0.155035	0	10.0395		0.689139	0.908267	0.751568	0.841201	0.874734	-0.457574	0	7.64066						0.265173	0	0	0	0	0	0	0	0	0	0	0	0	0	0		0.0604939	-0.13795	-0.239956	-0.300943	-0.37561	-0.490479	-0.635473	-0.798069	-0.959936	-1.05982
YBR182C		0.78325	0.84378	0.542363	0.998965	0.921373	-0.213624	0	6.92273		0.522811	1.01888	0.247619	1.36521	1.19204	0.195833	0	7.85372						0.392185	0	0	0	0	0	0	0	0	0	0	0	0	0	0		0.133665	-0.0606024	-0.226515	-0.415206	-0.675748	-0.977055	-1.18391	-1.15413	-0.785877	-0.275272
YBR183W		0.78325	0.84378	0.542363	0.998965	0.921373	-0.213624	0	10.0395		0.522811	1.01888	0.247619	1.36521	1.19204	0.195833	0	6.52984						0.392185	0	0	0	0	0	0	0	0	0	0	0	0	0	0		0.825382	1.00657	0.90802	0.88472	1.28287	2.1076	2.92094	3.25533	2.73325	1.64268
YBR184W		0.512063	1.01002	0.597335	0.962425	0.986222	-0.104322	0	6.16819				0.660382	0.893101	0.893101	-0.419752	0	3.28242						0.420104	0	0	0	1	0	0	0	1	0	0	0	0	0	0		0.207763	0.120694	0.0609559	-0.0524649	-0.297763	-0.643577	-0.91623	-0.932534	-0.555883	0.0060527
YBR185C		0.311645	1.13837	0.686289	0.926993	1.03268	-0.0260141	0	10.0395		0.6543	0.931682	0.767397	0.8268	0.879241	-0.448294	0	11.0397						0.476529	0	0	0	0	0	0	0	0	0	0	0	0	0	0		-1.2758	-1.07419	-0.854517	-0.596175	-0.278746	0.111251	0.578279	1.1262	1.73898	2.25354
YBR186W		0.311645	1.13837	0.686289	0.926993	1.03268	-0.0260141	0	10.0395		0.6543	0.931682	0.767397	0.8268	0.879241	-0.448294	0	7.64066						0.476529	0	0	0	1	0	0	0	1	0	0	0	0	0	0		-0.86684	-0.736312	-0.538512	-0.251486	0.14547	0.624315	1.0937	1.45803	1.63531	1.64387
YBR187W		0.826488	0.649476	0.6053	0.963684	0.80658	-0.407106	0	6.92273		0.215214	1.27855	0.137399	1.42796	1.35326	0.527813	0	5.99196						0.415739	0	0	0	0	0	0	0	1	0	0	0	0	0	0		-2.51883	-2.29373	-1.70747	-1.18217	-1.13104	-1.62115	-2.26986	-2.6645	-2.461	-1.8223
YBR188C		0.59755	0.951278	0.664084	0.873844	0.912561	-0.228477	0	6.76016		0.492057	1.03992	0.729159	0.856214	0.948067	-0.306564	0	6.2789						0.391071	0	0	0	0	0	0	0	0	0	0	0	0	0	0		-2.44724	-1.67921	-0.919134	-0.47746	-0.656369	-1.43653	-2.38096	-3.02477	-2.98271	-2.45806
YBR189W		0.59755	0.951278	0.664084	0.873844	0.912561	-0.228477	0	6.76016		0.492057	1.03992	0.729159	0.856214	0.948067	-0.306564	0	7.98425						0.391071	0	0	0	0	0	0	0	0	0	0	0	0	0	0		-2.1173	-1.92735	-1.42882	-1.03422	-1.147	-1.81782	-2.63908	-3.17253	-3.05335	-2.45918
YBR190W		0.968928	0.664503	0.557448	0.990533	0.827518	-0.371815	0	#N/A		0.64721	0.936416	0.668936	0.896074	0.916245	-0.372094	0	#N/A						0.398065	0	0	0	0	0	0	0	0	0	0	0	0	0	0		-2.08592	-1.21078	-0.413346	-0.0581127	-0.499153	-1.68488	-3.03673	-3.94095	-3.88655	-3.1224
YBR191W		0.968928	0.664503	0.557448	0.990533	0.827518	-0.371815	0	6.92273		0.64721	0.936416	0.668936	0.896074	0.916245	-0.372094	0	7.98425						0.398065	0	0	0	0	0	0	0	0	0	0	0	0	0	0		-1.23535	-1.20102	-0.983051	-0.770688	-0.749552	-0.964851	-1.27939	-1.54377	-1.6226	-1.48382
YBR192W		0.939349	0.722556	0.314526	1.12794	0.92525	-0.207089	0	6.92273		0.871955	0.764692	0.934378	0.649573	0.707133	-0.802703	0	6.43902						0.321732	0	0	0	0	0	0	0	0	0	0	0	0	0	0		-0.106747	-0.0952171	-0.0672691	-0.0330742	-0.00236471	0.0321594	0.0999242	0.231834	0.44617	0.667909
YBR193C		0.879636	0.653953	0.607753	0.960032	0.806992	-0.406411	0	6.92273		0.849168	0.78458	0.901006	0.694641	0.739611	-0.735823	0	3.27459						0.384885	0	0	0	0	0	0	0	0	0	0	0	0	0	0		-0.316588	-0.1401	0.0128824	0.139023	0.234923	0.29472	0.309349	0.269535	0.171003	0.0464399
YBR194W		0.879636	0.653953	0.607753	0.960032	0.806992	-0.406411	0	5.57383		0.849168	0.78458	0.901006	0.694641	0.739611	-0.735823	0	6.81142						0.384885	0	0	0	1	0	0	0	0	0	0	0	0	0	0		-0.360593	-0.306828	-0.204142	-0.101506	-0.0468819	-0.0488148	-0.0646533	-0.0483239	0.0429082	0.227103
YBR195C		0.0392935	1.51609	0.0176495	1.64145	1.57877	0.894407	1	6.76016		0.619518	0.954878	0.637625	0.925149	0.940013	-0.323149	0	7.28314		1				0.111752	0	0	0	0	0	0	0	0	0	0	0	0	0	0		-0.550977	-0.872874	-0.970893	-0.975783	-1.01632	-1.14442	-1.31214	-1.46489	-1.56265	-1.67336
YBR196C		0.737639	0.897454	0.753031	0.819258	0.858356	-0.319838	0	6.92273				0.812755	0.783149	0.783149	-0.646168	0	11.0397						0.503503	0	0	0	0	0	0	0	0	0	0	0	0	0	0		-2.61584	-2.51302	-2.04418	-1.58273	-1.49435	-1.84289	-2.30014	-2.51168	-2.18508	-1.48586
YBR197C		0.84628	0.590863	0.627241	0.949981	0.770422	-0.46805	0	6.76016		0.50863	1.02847	0.381916	1.15756	1.09301	-0.00809151	0	7.85372						0.466848	0	0	0	0	0	0	0	0	0	0	0	0	0	0		-1.1294	-0.892308	-0.475649	-0.156531	-0.205399	-0.633469	-1.11521	-1.30259	-0.915295	-0.17353
YBR198C		0.782018	0.787403	0.878214	0.796635	0.792019	-0.431648	0	6.92273		0.552994	0.998751	0.761594	0.828037	0.913394	-0.377964	0	11.0397						0.541574	0	0	0	0	0	0	0	0	0	0	0	0	0	0		-0.727084	-0.842633	-0.855776	-0.870544	-0.987957	-1.19218	-1.31557	-1.18034	-0.655012	0.0496139
YBR199W		0.782018	0.787403	0.878214	0.796635	0.792019	-0.431648	0	10.0395		0.552994	0.998751	0.761594	0.828037	0.913394	-0.377964	0	11.0397						0.541574	0	0	0	0	0	0	0	0	0	0	0	0	0	0		-1.06241	-0.737842	-0.376482	-0.096183	-0.0123057	-0.143232	-0.381366	-0.610694	-0.72959	-0.742781
YBR200W		0.55493	0.943188	0.159229	1.23908	1.09113	0.0725013	0	10.0395		0.738809	0.751563	0.682915	0.698238	0.7249	-0.766115	0	7.98425						0.465661	0	0	0	0	0	0	0	0	0	0	0	0	0	0		-1.138	-0.856761	-0.832956	-0.82216	-0.586088	-0.125223	0.249788	0.207568	-0.501039	-1.51751
YBR201W		0.118184	1.26653	0.651373	0.948453	1.10749	0.100071	0	10.0395		0.4026	1.10341	0.255686	1.25671	1.18006	0.171158	0	11.0397						0.0334891	0	0	0	0	0	0	0	0	0	0	0	0	0	0		3.03818	2.52998	1.78133	1.07133	0.673692	0.652958	0.801905	0.895152	0.73725	0.353955
YBR202W		0.31481	1.44197			1.44197	0.663836	0	7.49169		0.388418	1.241			1.241	0.296646	0	6.2789						0.351834	0	0	0	0	0	0	0	0	0	0	0	0	0	0		0.690998	0.734912	0.726094	0.655756	0.516029	0.334729	0.186037	0.147228	0.276896	0.495558
YBR203W		0.389195	1.0927	0.386074	1.07906	1.08588	0.0636473	0	6.92273		0.156315	1.36383	0.167471	1.38461	1.37422	0.57098	0	6.52984						0.53886	0	0	0	0	0	0	0	0	0	0	0	0	0	0		0.390083	0.482794	0.203657	-0.0607668	0.0672143	0.620383	1.18347	1.31128	0.655454	-0.41646
YBR204C		0.428458	1.1346	0.78676	0.784402	0.9595	-0.149362	0	5.86825		0.678333	0.915132	0.47685	1.06356	0.989348	-0.221558	0	4.41516						0.713532	0	0	0	0	0	0	0	0	0	0	0	0	0	0		-1.27957	-0.92997	-0.36837	0.0713545	0.0629757	-0.422408	-1.02747	-1.36906	-1.13061	-0.487606
YBR205W		0.428458	1.1346	0.78676	0.784402	0.9595	-0.149362	0	#N/A		0.678333	0.915132	0.47685	1.06356	0.989348	-0.221558	0	#N/A						0.713532	0	0	0	0	0	0	0	0	0	0	0	0	0	0		-0.598968	-0.339064	-0.0774567	0.125608	0.211014	0.163497	0.0247663	-0.159666	-0.343148	-0.470631
YBR206W		0.428458	1.1346	0.78676	0.784402	0.9595	-0.149362	0	10.0395		0.678333	0.915132	0.47685	1.06356	0.989348	-0.221558	0	6.33009						0.713532	0	0	0	0	0	0	0	0	0	0	0	0	0	0		0.326854	0.524797	0.651436	0.766123	0.926182	1.11015	1.1942	1.04767	0.591533	0.128244
YBR207W		0.0975894	1.47993	0.140854	1.27915	1.37954	0.558613	0	6.16819		0.637562	0.94264	0.314282	1.20647	1.07455	-0.046099	0	3.5783						0.493829	0	0	0	1	0	0	0	0	0	0	0	0	0	0		-0.0540764	-0.11157	-0.36755	-0.5668	-0.459898	-0.0227203	0.476192	0.748736	0.554102	0.000987068
YBR208C		0.277652	1.17921	0.954272	0.718872	0.949039	-0.166993	0	6.57226		0.67718	0.915567	0.904881	0.686588	0.801078	-0.609249	0	7.66259						0.226826	0	0	0	0	0	0	0	0	0	0	0	0	0	0		-0.623157	-0.605521	-0.524671	-0.428882	-0.365607	-0.35017	-0.356169	-0.35441	-0.315233	-0.205511
YBR209W		0.277652	1.17921	0.954272	0.718872	0.949039	-0.166993	0	6.92273		0.67718	0.915567	0.904881	0.686588	0.801078	-0.609249	0	2.41369						0.226826	0	0	0	0	0	0	0	0	0	0	0	0	0	0		-0.307517	-0.303654	-0.271951	-0.255049	-0.294749	-0.400263	-0.538462	-0.673392	-0.768476	-0.782537
YBR210W		0.787124	0.798399	0.345052	1.13517	0.966786	-0.137081	0	10.0395		0.791406	0.830629	0.783235	0.80539	0.81801	-0.574382	0	7.19844						0.268405	0	0	0	0	0	0	0	0	0	0	0	0	0	0		0.348115	0.224949	-0.0442075	-0.247888	-0.179707	0.169129	0.550734	0.70007	0.405859	-0.145838
YBR211C		0.237942	1.17354	0.328457	1.11315	1.14335	0.160511	0	10.0395		0.943457	0.674883	0.615124	0.942251	0.808567	-0.593827	0	6.76433						0.695314	0	0	0	1	0	0	0	0	0	0	0	0	0	0		0.692546	0.923989	1.05028	1.11184	1.14847	1.17654	1.18195	1.14854	1.0627	0.92946
YBR212W		0.237942	1.17354	0.328457	1.11315	1.14335	0.160511	0	7.49169		0.943457	0.674883	0.615124	0.942251	0.808567	-0.593827	0	7.85372						0.695314	0	0	0	0	0	0	0	0	0	0	0	0	0	0		-0.407811	-0.521726	-0.492262	-0.439679	-0.481357	-0.62283	-0.724337	-0.636409	-0.250785	0.23622
YBR213W		0.208868	1.25635	0.361419	1.10565	1.181	0.223974	0	7.49169		0.344955	1.15001	0.734654	0.846835	0.998424	-0.202868	0	3.43426						0.275335	0	0	0	1	0	0	0	0	0	0	0	0	0	0		0.830364	0.94867	0.873626	0.70723	0.550322	0.458689	0.429595	0.456392	0.521005	0.520912
YBR214W		0.332566	1.27586	0.670938	0.837474	1.05667	0.0144121	0	7.49169		0.00192043	2.51761	0.15545	1.38912	1.95337	1.76358	1	7.28314				1		0.739352	0	0	0	0	0	0	0	0	0	0	0	0	0	0		0.0372435	0.0985239	0.166097	0.211432	0.206878	0.158954	0.118574	0.139617	0.260838	0.409204
YBR215W		0.60202	0.950183	0.386781	1.09536	1.02277	-0.0427204	0	6.76016		0.711817	0.890868	0.539818	0.99667	0.943769	-0.315415	0	7.98425						0.319725	0	0	0	0	0	0	0	0	0	0	0	0	0	0		-1.03655	-1.00914	-1.00893	-0.970322	-0.828804	-0.562902	-0.207021	0.2007	0.613155	0.916976
YBR216C		0.492198	1.02797	0.681027	0.802357	0.915164	-0.224089	0	6.76016		0.680219	0.914101	0.840173	0.739465	0.826783	-0.556316	0	6.76433						0.666763	0	0	0	0	0	0	0	0	0	0	0	0	0	0		-0.60476	-0.448897	-0.250387	-0.00104752	0.306504	0.648582	0.961141	1.17744	1.2429	1.19288
YBR217W		0.492198	1.02797	0.681027	0.802357	0.915164	-0.224089	0	6.92273		0.680219	0.914101	0.840173	0.739465	0.826783	-0.556316	0	6.76433						0.666763	0	0	0	1	0	0	0	0	0	0	0	0	0	0		0.987747	0.697197	0.206113	-0.243172	-0.412784	-0.238229	0.119768	0.485427	0.701209	0.744383
YBR218C		0.902509	0.588828	0.237716	1.23246	0.910645	-0.231706	0	6.92273		0.175708	1.32884	0.066227	1.64487	1.48686	0.802922	0	6.81142						0.280261	0	0	0	1	0	0	0	0	0	0	0	0	0	0		0.34662	0.451509	0.481964	0.584434	0.900875	1.39868	1.81845	1.88566	1.38624	0.552969
YBR219C		0.961619	0.651681	0.656831	0.936877	0.794279	-0.427838	0	#N/A		0.548454	1.00178	0.441349	1.36355	1.18266	0.176519	0	#N/A						0.0435	0	0	0	0	0	0	0	0	0	0	0	0	0	0		-0.0282098	-0.0637168	0.0284742	0.112186	0.0546873	-0.142776	-0.304919	-0.244825	0.176877	0.74817
YBR220C		0.961619	0.651681	0.656831	0.936877	0.794279	-0.427838	0	7.49169		0.548454	1.00178	0.441349	1.36355	1.18266	0.176519	0	6.52984						0.0435	0	0	0	0	0	0	0	0	0	0	0	0	0	0		1.02281	1.33795	1.63918	1.8416	1.86198	1.68201	1.36768	0.990628	0.618299	0.287161
YBR221C		0.596947	0.957165	0.782784	0.863061	0.910113	-0.232602	0	6.16819		0.521766	1.01956	0.627084	0.933453	0.976506	-0.248002	0	7.85372						0.879546	0	0	0	0	0	0	0	0	0	0	0	0	0	0		1.04638	0.963906	0.846604	0.736911	0.677463	0.718621	0.920782	1.34501	2.00929	2.61309
YBR222C		0.858879	0.573727	0.597137	0.968342	0.771035	-0.467017	0	6.57226		0.172697	1.34053	0.373375	1.17799	1.25926	0.334257	0	3.62539						0.883473	0	0	0	0	0	0	0	0	0	0	0	0	0	0		-0.657598	-0.566211	-0.476576	-0.401504	-0.3534	-0.328887	-0.304092	-0.25377	-0.158315	-0.0397787
YBR223C		0.340111	1.25763	0.402189	1.10117	1.1794	0.221277	0	#N/A		0.916544	0.709742	0.759477	0.816291	0.763017	-0.687625	0	#N/A						0.486217	0	0	0	0	0	0	0	0	0	0	0	0	0	0		-0.230005	-0.393169	-0.488708	-0.586146	-0.752689	-0.965394	-1.08421	-0.961271	-0.49132	0.115836
YBR224W		0.858879	0.573727	0.597137	0.968342	0.771035	-0.467017	0	#N/A		0.172697	1.34053	0.373375	1.17799	1.25926	0.334257	0	#N/A						0.883473	0	0	0	0	0	0	0	0	0	0	0	0	0	0		0.237021	0.230385	0.224402	0.204617	0.156991	0.0836564	0.00775225	-0.0461788	-0.0542931	0.00208631
YBR225W		0.858879	0.573727	0.597137	0.968342	0.771035	-0.467017	0	#N/A		0.172697	1.34053	0.373375	1.17799	1.25926	0.334257	0	#N/A						0.883473	0	0	0	0	0	0	0	0	0	0	0	0	0	0		-0.374168	-0.316362	-0.2026	-0.0955198	-0.0566677	-0.105105	-0.204703	-0.315644	-0.397096	-0.400703
YBR226C		0.340111	1.25763	0.402189	1.10117	1.1794	0.221277	0	#N/A		0.916544	0.709742	0.759477	0.816291	0.763017	-0.687625	0	#N/A						0.486217	0	0	0	0	0	0	0	0	0	0	0	0	0	0		-1.24946	-1.06075	-0.8249	-0.618623	-0.516962	-0.529219	-0.579295	-0.585387	-0.4777	-0.275216
YBR227C		0.340111	1.25763	0.402189	1.10117	1.1794	0.221277	0	6.92273		0.916544	0.709742	0.759477	0.816291	0.763017	-0.687625	0	7.19844						0.486217	0	0	0	0	0	0	0	0	0	0	0	0	0	0		-0.112923	-0.131288	-0.319469	-0.426784	-0.208487	0.349344	0.960782	1.31986	1.17055	0.625844
YBR228W		0.340111	1.25763	0.402189	1.10117	1.1794	0.221277	0	5.57383		0.916544	0.709742	0.759477	0.816291	0.763017	-0.687625	0	7.98425						0.486217	0	0	0	0	0	0	0	0	0	0	0	0	0	0		-0.47394	0.340818	1.40726	2.22815	2.31691	1.60263	0.554338	-0.322863	-0.59667	-0.372857
YBR229C		0.79059	0.815732	0.304307	1.15929	0.987509	-0.102154	0	7.49169		0.581602	0.979861	0.492553	1.0355	1.00768	-0.183806	0	6.52984						0.795757	0	0	0	0	0	0	0	0	0	0	0	0	0	0		1.05157	1.40757	1.79774	2.14532	2.37559	2.49409	2.61059	2.84185	3.26023	3.60999
YBR230C		0.582501	0.962215	0.54114	0.998841	0.980528	-0.11392	0	7.49169		0.0525513	1.61458	0.0570583	1.66655	1.64057	1.11945	1	6.81142				1		0.595579	0	0	0	0	0	0	0	0	0	0	0	0	0	0		-0.080349	-0.0237007	0.0846248	0.211699	0.324484	0.385671	0.352403	0.181453	-0.144254	-0.44852
YBR231C		0.338911	1.21263	0.656177	0.937505	1.07507	0.0454277	0	6.92273		0.879797	0.756771	0.327605	1.16958	0.963177	-0.275451	0	3.82129						0.900098	0	0	0	1	0	0	0	1	0	0	0	0	0	0		-0.543109	-0.461031	-0.385915	-0.298877	-0.181763	-0.044721	0.0653333	0.099028	0.018418	-0.12999
YBR232C		0.227846	1.17776	0.741369	0.891382	1.03457	-0.0228317	0	#N/A		0.87836	0.665467	0.949631	0.621921	0.643694	-0.933338	0	#N/A						0.854328	0	0	0	1	0	0	0	0	0	0	0	0	0	0		-0.383647	-0.378939	-0.422817	-0.396693	-0.18545	0.191171	0.538247	0.649144	0.375768	0.00265399
YBR233W		0.338911	1.21263	0.656177	0.937505	1.07507	0.0454277	0	6.92273		0.879797	0.756771	0.327605	1.16958	0.963177	-0.275451	0	7.66259						0.900098	0	0	0	1	0	0	0	0	0	0	0	0	0	0		-0.245544	-0.294067	-0.267632	-0.271896	-0.409459	-0.6639	-0.864187	-0.828956	-0.42363	0.140579
YBR234C		0.0333358	1.58408	0.724081	0.75913	1.1716	0.208136	0	6.92273		0.716288	0.890018	0.818957	0.784138	0.837078	-0.535116	0	11.0397						0.786513	0	0	0	0	0	0	0	0	0	0	0	0	0	0		-0.598248	-0.642701	-0.652453	-0.652474	-0.667393	-0.708536	-0.769947	-0.844519	-0.920198	-0.948394
YBR235W		0.0333358	1.58408	0.724081	0.75913	1.1716	0.208136	0	2.76289		0.716288	0.890018	0.818957	0.784138	0.837078	-0.535116	0	2.77323						0.786513	0	0	0	0	0	0	0	0	0	0	0	0	0	0		-1.26171	-1.0988	-0.887838	-0.668094	-0.478797	-0.357549	-0.339839	-0.461014	-0.741067	-1.08651
YBR236C		0.840227	0.490518	0.395458	1.0964	0.793461	-0.429217	0	5.34379		0.738055	0.869978	0.693479	0.878342	0.87416	-0.458757	0	11.0397						0.644456	0	0	0	0	0	0	0	0	0	0	0	0	0	0		0.17839	0.107174	0.0646027	0.00288718	-0.124927	-0.333286	-0.59441	-0.877693	-1.1478	-1.33444
YBR237W		0.840227	0.490518	0.395458	1.0964	0.793461	-0.429217	0	6.92273		0.738055	0.869978	0.693479	0.878342	0.87416	-0.458757	0	7.28314						0.644456	0	0	0	0	0	0	0	0	0	0	0	0	0	0		-0.229639	-0.0232904	0.292928	0.475372	0.286725	-0.264429	-0.850068	-1.12082	-0.794157	-0.081524
YBR238C		0.71374	0.879711	0.561614	0.988685	0.934198	-0.192008	0	10.0395		0.197403	1.31429	0.388533	1.11466	1.21447	0.242029	0	7.79232						0.936792	0	0	0	0	0	0	0	0	0	0	0	0	0	0		0.345891	0.268332	0.199038	0.0437222	-0.288363	-0.750242	-1.11604	-1.14792	-0.663965	0.104571
YBR239C		0.530136	0.99591	0.346369	1.11446	1.05519	0.011917	0	6.92273		0.833035	0.798033	0.876883	0.72098	0.759507	-0.694853	0	7.28314						0.705155	0	0	0	0	0	0	0	0	0	0	0	0	0	0		1.2538	1.04299	0.892043	0.725874	0.471787	0.149204	-0.102774	-0.13705	0.163517	0.694682
YBR240C		0.793755	0.863855	0.227353	1.17314	1.0185	-0.0499212	0	6.76016		0.306226	1.1821	0.0586409	1.6873	1.4347	0.695523	0	7.85372						0.558169	0	0	0	0	0	0	0	0	0	0	0	0	0	0		0.291753	0.463383	0.613064	0.78647	1.02782	1.32484	1.59185	1.73826	1.68839	1.4768
YBR241C		0.65627	0.917546	0.788656	0.84218	0.879863	-0.283589	0	6.16819		0.700997	0.900512	0.628436	0.932485	0.916498	-0.371571	0	6.2789						0.563417	0	0	0	0	0	0	0	0	0	0	0	0	0	0		-0.219638	0.0113791	0.225612	0.393869	0.487496	0.498726	0.446917	0.353241	0.241275	0.152363
YBR242W		0.65627	0.917546	0.788656	0.84218	0.879863	-0.283589	0	6.08953		0.700997	0.900512	0.628436	0.932485	0.916498	-0.371571	0	4.14295						0.563417	0	0	0	0	0	0	0	0	0	0	0	0	0	0		-0.944239	-0.702632	-0.415077	-0.129214	0.107847	0.269451	0.355521	0.367758	0.313767	0.2448
YBR243C		0.265435	1.15839	0.350115	1.10041	1.1294	0.137001	0	10.0395		0.920653	0.708814	0.633312	0.928615	0.818715	-0.572931	0	7.79232						0.470547	0	0	0	0	0	0	0	0	0	0	0	0	0	0		-0.235398	-0.411752	-0.814379	-1.15959	-1.16958	-0.796257	-0.289844	0.079479	0.0827402	-0.204506
YBR244W		0.265435	1.15839	0.350115	1.10041	1.1294	0.137001	0	3.06351		0.920653	0.708814	0.633312	0.928615	0.818715	-0.572931	0	2.02667						0.470547	0	0	0	1	0	0	0	0	0	0	0	0	0	0		-1.42755	-1.25832	-0.875659	-0.55697	-0.573195	-0.943763	-1.36139	-1.49694	-1.08425	-0.322458
YBR245C		0.60194	0.941072	0.504687	1.06491	1.00299	-0.0760617	0	#N/A		0.642027	0.937138	0.749015	0.82733	0.882234	-0.442129	0	#N/A						0.29508	0	0	0	0	0	0	0	0	0	0	0	0	0	0		0.499735	0.441891	0.423697	0.42557	0.427637	0.398563	0.292132	0.0611339	-0.323775	-0.759884
YBR246W		0.331258	1.22519			1.22519	0.298459	0	6.16819		0.152606	1.59529			1.59529	1.02621	0	6.2789						0.46443	0	0	0	0	0	0	0	0	0	0	0	0	0	0		-1.34395	-1.11058	-0.670324	-0.321414	-0.355099	-0.792031	-1.30133	-1.52864	-1.18433	-0.457288
YBR247C		0.777085	0.794644	0.0928931	1.36344	1.07904	0.0521268	0	6.57226		0.825795	0.807185	0.683188	0.892305	0.849745	-0.509032	0	7.98425						0.54536	0	0	0	0	0	0	0	0	0	0	0	0	0	0		-1.44107	-1.17706	-0.699194	-0.321945	-0.352513	-0.814904	-1.36526	-1.63512	-1.32198	-0.610599
YBR248C		0.758464	0.85376	0.580397	0.978114	0.915937	-0.222787	0	6.92273		0.622814	0.951801	0.232547	1.28148	1.11664	0.0405651	0	6.52984						0.495142	0	0	0	0	0	0	0	0	0	0	0	0	0	0		-2.37539	-1.85139	-1.28942	-0.874629	-0.787554	-1.02747	-1.3582	-1.52784	-1.33224	-0.920104
YBR249C		1.4428e-06	2.96487	2.37407e-05	2.4544	2.70963	2.80046	1	10.0395		0.329988	1.16126	0.121014	1.4577	1.30948	0.437667	0	11.0397		1				0.141682	0	0	0	0	0	0	0	0	0	0	0	0	0	0		-0.128514	-0.270295	0.272104	0.875268	0.928386	0.31063	-0.462321	-0.832247	-0.326443	0.895811
YBR250W		1.4428e-06	2.96487	2.37407e-05	2.4544	2.70963	2.80046	1	6.92273		0.329988	1.16126	0.121014	1.4577	1.30948	0.437667	0	6.52984		1				0.141682	1	0	1	1	0	0	0	0	0	1	0	0	0	0		0.0226613	0.261647	0.691232	0.997202	0.872488	0.287861	-0.424988	-0.910247	-0.8732	-0.47068
YBR251W		0.648594	0.940465	0.708916	0.913536	0.927001	-0.204139	0	6.92273		0.833379	0.800863	0.810177	0.6931	0.746981	-0.720646	0	3.34382						0.291699	0	0	0	0	0	0	0	0	0	0	0	0	0	0		-0.309802	-0.24985	-0.0506284	0.136269	0.162005	-0.0151568	-0.297825	-0.57931	-0.761517	-0.809885
YBR252W		0.365381	1.14309	0.617899	0.955996	1.04954	0.00240607	0	5.45875		0.238616	1.25069	0.447062	1.07178	1.16123	0.132396	0	7.85372						NaN	0	0	0	0	0	0	0	0	0	0	0	0	0	0		-0.514168	-0.319416	-0.106164	0.11679	0.340294	0.541363	0.679035	0.71115	0.608086	0.432875
YBR253W		0.429374	1.1379	0.850786	0.803927	0.970915	-0.130122	0	6.92273		0.264172	1.22492	0.464992	1.05352	1.13922	0.0870653	0	2.30152						0.336172	0	0	0	0	0	0	0	0	0	0	0	0	0	0		-0.358308	-0.219689	-0.11711	-0.0566877	-0.044444	-0.0827868	-0.169429	-0.301769	-0.473165	-0.647112
YBR254C		0.93914	0.521945	0.302644	1.49883	1.01039	-0.0635921	0	6.76016		0.777645	0.844813	0.0967999	1.55152	1.19817	0.208447	0	3.1995						0.45294	0	0	0	0	0	0	0	0	0	0	0	0	0	0		-0.611709	-0.518957	-0.358838	-0.216047	-0.17368	-0.252744	-0.39358	-0.531145	-0.603373	-0.57025
YBR255W		0.93914	0.521945	0.302644	1.49883	1.01039	-0.0635921	0	10.0395		0.777645	0.844813	0.0967999	1.55152	1.19817	0.208447	0	11.0397						0.45294	0	0	0	0	0	1	0	0	0	0	0	0	0	0		-0.505396	-0.145923	0.294631	0.768825	1.22893	1.61628	1.85794	1.88006	1.62698	1.17768
YBR256C		0.479261	1.02591	0.357105	1.15418	1.09004	0.0706642	0	10.0395		0.8518	0.784256	0.558919	0.982715	0.883486	-0.439552	0	7.19844						NaN	0	0	0	0	0	1	0	0	0	0	0	0	0	0		0.405408	0.182665	0.205959	0.433066	0.821789	1.33098	1.92087	2.55176	3.17689	3.69728
YBR257W		0.479261	1.02591	0.357105	1.15418	1.09004	0.0706642	0	#N/A		0.8518	0.784256	0.558919	0.982715	0.883486	-0.439552	0	#N/A						NaN	0	0	0	0	0	0	0	0	0	0	0	0	0	0		-0.202134	-0.0118857	0.161038	0.318805	0.463305	0.58558	0.662589	0.670346	0.592432	0.468321
YBR258C		0.762662	0.712585	0.342498	1.20191	0.957245	-0.153162	0	6.92273		0.861437	0.745317	0.552936	0.839911	0.792614	-0.626678	0	2.93647						0.326457	0	0	0	0	0	0	0	0	0	0	0	0	0	0		-0.643146	-0.449795	-0.24205	-0.0627866	0.0460659	0.0793052	0.0794406	0.0921698	0.154208	0.235882
YBR259W		0.762662	0.712585	0.342498	1.20191	0.957245	-0.153162	0	6.16819		0.861437	0.745317	0.552936	0.839911	0.792614	-0.626678	0	4.14295						0.326457	0	0	0	0	0	0	0	0	0	0	0	0	0	0		-1.53761	-1.26644	-0.909674	-0.574408	-0.365775	-0.312992	-0.34666	-0.39079	-0.378172	-0.306495
YBR260C		0.552962	0.972404	0.366905	1.11131	1.04186	-0.0105479	0	10.0395		0.666794	0.911854	0.778202	0.812822	0.862338	-0.4831	0	7.85372						0.456221	0	0	0	0	0	0	0	0	0	1	0	0	0	0		-1.4269	-1.2594	-0.871775	-0.524597	-0.472637	-0.744301	-1.07394	-1.17627	-0.822845	-0.20546
YBR261C		0.811833	0.639096	0.59724	0.966688	0.802892	-0.413322	0	6.76016		0.526359	1.01658	0.291959	1.20796	1.11227	0.0315614	0	7.98425						0.338262	0	0	0	0	0	0	0	0	0	0	0	0	0	0		-0.268304	0.0455402	0.0498186	0.012632	0.195617	0.609098	0.936936	0.841177	0.0695563	-0.996851
YBR262C		0.38345	1.30206			1.30206	0.428021	0	#N/A		0.834712	0.773342			0.773342	-0.666364	0	#N/A						0.483945	0	0	0	0	0	0	0	0	0	0	0	0	0	0		-0.380557	-0.405346	-0.28122	-0.132926	-0.0832328	-0.178045	-0.363416	-0.578729	-0.761876	-0.83975
YBR263W		0.811833	0.639096	0.59724	0.966688	0.802892	-0.413322	0	#N/A		0.526359	1.01658	0.291959	1.20796	1.11227	0.0315614	0	#N/A						0.338262	0	0	0	0	0	0	0	0	0	0	0	0	0	0		-0.498967	-0.197331	-0.17734	-0.164423	0.109214	0.6479	1.11372	1.14587	0.471359	-0.534077
YBR264C		0.38345	1.30206			1.30206	0.428021	0	6.92273		0.834712	0.773342			0.773342	-0.666364	0	6.52984						0.483945	0	0	0	0	0	0	0	0	0	0	0	0	0	0		-0.413821	-0.381548	-0.104914	0.204661	0.33979	0.249799	0.0875967	0.0196942	0.185788	0.527393
YBR265W		0.38345	1.30206			1.30206	0.428021	0	6.18027		0.834712	0.773342			0.773342	-0.666364	0	6.52984						0.483945	0	0	0	0	0	0	0	0	0	0	0	0	0	0		-0.234706	-0.141895	-0.0101346	0.0922459	0.0983706	-0.00216616	-0.146413	-0.266516	-0.298629	-0.208529
YBR266C		0.209616	1.3395	0.504693	1.0195	1.1795	0.221445	0	#N/A		0.764338	0.852557	0.730244	0.852798	0.852677	-0.502993	0	#N/A						0.27152	0	0	0	0	0	0	0	0	0	0	0	0	0	0		-0.288374	-0.0500269	0.221443	0.39576	0.345558	0.0565603	-0.338603	-0.697485	-0.879346	-0.756082
YBR267W		0.87515	0.679212	0.214502	1.22848	0.953844	-0.158895	0	10.0395		0.905938	0.727021	0.921471	0.667573	0.697297	-0.822957	0	7.19844						0.484375	0	0	0	0	0	0	0	0	0	0	0	0	0	0		-0.251661	-0.0313552	0.148351	0.299337	0.432484	0.519973	0.483708	0.242233	-0.236412	-0.618383
YBR268W		0.209616	1.3395	0.504693	1.0195	1.1795	0.221445	0	10.0395		0.764338	0.852557	0.730244	0.852798	0.852677	-0.502993	0	6.81142						0.27152	0	0	0	1	0	0	0	0	0	0	0	0	0	0		1.32973	1.44122	1.41497	1.37407	1.43912	1.63401	1.85702	1.99804	1.9635	1.78222
YBR269C		0.591148	0.87642	0.559748	0.979017	0.927718	-0.202929	0	6.76016				0.0674728	1.71082	1.71082	1.26411	1	7.79232				1		0.394361	0	0	0	1	0	0	0	0	0	0	0	0	0	0		-0.794743	-0.720719	-0.611017	-0.444582	-0.201232	0.105283	0.417132	0.673537	0.822958	0.882108
YBR270C		0.704634	0.894138	0.605755	0.814388	0.854263	-0.326737	0	6.76016		0.957383	0.648279	0.987416	0.503791	0.576035	-1.07266	0	7.19844						0.831335	0	0	0	0	0	0	0	0	0	0	0	0	0	0		0.137353	-0.0302298	-0.151889	-0.236893	-0.295039	-0.356764	-0.47932	-0.721746	-1.12242	-1.56702
YBR271W		0.704634	0.894138	0.605755	0.814388	0.854263	-0.326737	0	6.92273		0.957383	0.648279	0.987416	0.503791	0.576035	-1.07266	0	4.03571						0.831335	0	0	0	0	0	0	0	0	0	0	0	0	0	0		-0.301959	-0.0725183	0.153478	0.359623	0.529662	0.653261	0.727781	0.751098	0.725035	0.680609
YBR272C		0.655638	0.783407	0.497639	1.66859	1.226	0.299821	0	6.92273		0.97538	0.581147	0.853225	0.732431	0.656789	-0.906372	0	2.93647						0.383334	0	0	0	1	0	0	0	0	0	0	0	0	0	0		0.169235	0.102937	-0.117434	-0.348045	-0.447427	-0.366056	-0.173842	0.0513195	0.230565	0.277869
YBR273C		0.789635	0.693173	0.616298	0.953685	0.823429	-0.378707	0	5.57383		0.950328	0.660018	0.744969	0.840808	0.750413	-0.713579	0	6.76433						0.581472	0	0	0	0	0	0	0	0	0	0	0	0	0	0		-0.134215	0.182745	0.17669	0.132039	0.32658	0.780442	1.17904	1.18542	0.544223	-0.39701
YBR274W		0.789635	0.693173	0.616298	0.953685	0.823429	-0.378707	0	6.92273		0.950328	0.660018	0.744969	0.840808	0.750413	-0.713579	0	7.98425						0.581472	0	0	0	0	0	0	0	0	0	0	0	0	0	0		0.902267	0.724507	0.490149	0.267092	0.122134	0.0792696	0.106896	0.169694	0.238882	0.334011
YBR275C		0.194663	1.25635	0.00243555	1.86835	1.56235	0.866735	1	10.0395		0.742367	0.870838	0.811837	0.788889	0.829864	-0.549972	0	7.85372		1				0.0667379	0	0	0	0	0	0	0	0	0	1	0	0	0	0		-0.0106579	0.158095	0.276305	0.340669	0.348077	0.303028	0.2199	0.113732	0.00162253	-0.0841036
YBR276C		0.504535	1.0335	0.604119	0.94465	0.989074	-0.0995156	0	6.92273		0.661947	0.926166	0.721909	0.861394	0.89378	-0.418353	0	6.76433						0.546367	0	0	0	0	0	0	0	0	0	0	0	0	0	0		0.0185256	0.0101462	0.0171476	0.0192329	-0.00353221	-0.0569859	-0.128655	-0.204842	-0.267832	-0.270218
YBR277C		0.540177	0.989161			0.989161	-0.0993688	0	#N/A		0.980121	0.565491	0.347196	1.1577	0.861594	-0.484631	0	#N/A						0.28546	0	0	0	0	0	0	0	0	0	0	0	0	0	0		-0.47008	-0.212175	0.118951	0.519372	0.984085	1.46618	1.86429	2.07342	2.00788	1.72449
YBR278W		0.504535	1.0335	0.604119	0.94465	0.989074	-0.0995156	0	6.92273		0.661947	0.926166	0.721909	0.861394	0.89378	-0.418353	0	7.66259						0.546367	0	0	0	0	0	0	0	0	0	0	0	0	0	0		0.667675	0.586591	0.304534	-0.0159969	-0.2148	-0.220964	-0.0795669	0.156561	0.42488	0.591093
YBR279W		0.540177	0.989161			0.989161	-0.0993688	0	6.16819		0.980121	0.565491	0.347196	1.1577	0.861594	-0.484631	0	7.98425						0.28546	0	0	0	0	0	0	0	0	0	0	0	0	0	0		1.32997	1.41378	1.65655	1.93518	2.12878	2.20295	2.23561	2.3122	2.49932	2.72423
YBR280C		0.711955	0.797821	0.98516	0.625852	0.711836	-0.566794	0	6.92273		0.6515	0.932987	0.528039	1.00544	0.969215	-0.263016	0	3.05481						0.499345	0	0	0	1	0	0	0	0	0	0	0	0	0	0		-0.0170936	0.381604	0.684804	0.871474	0.921739	0.860866	0.772754	0.745222	0.840639	0.933279
YBR281C		0.563173	0.976112	0.722294	0.87509	0.925601	-0.206498	0	7.49169		0.566491	0.98825	0.884686	0.717886	0.853068	-0.50219	0	7.85372						0.616702	0	0	0	0	0	0	0	0	0	0	0	0	0	0		0.19311	0.298214	0.315211	0.306867	0.333975	0.380663	0.331469	0.0642748	-0.484731	-0.948446
YBR282W		0.563173	0.976112	0.722294	0.87509	0.925601	-0.206498	0	6.92273		0.566491	0.98825	0.884686	0.717886	0.853068	-0.50219	0	6.76433						0.616702	0	0	0	0	0	0	0	0	0	0	0	0	0	0		0.249611	-0.0281582	-0.358256	-0.651994	-0.822497	-0.853327	-0.819544	-0.802325	-0.867585	-0.968454
YBR283C		0.184031	1.22333	0.187328	1.20316	1.21324	0.278315	0	10.0395		0.773592	0.846402	0.767376	0.828542	0.837472	-0.534305	0	7.79232						0.933608	0	0	0	0	0	0	0	0	0	0	0	0	0	0		-0.157875	-0.0804825	-0.00754448	0.109454	0.317639	0.610148	0.909987	1.13547	1.21791	1.18457
YBR284W		0.184031	1.22333	0.187328	1.20316	1.21324	0.278315	0	10.0395		0.773592	0.846402	0.767376	0.828542	0.837472	-0.534305	0	7.66259						0.933608	0	0	0	0	0	0	0	0	0	0	0	0	0	0		2.11919	1.9167	1.49307	1.13466	1.12138	1.48069	1.91223	2.09367	1.78451	1.3486
YBR285W						#N/A	#N/A	#N/A	6.92273		0.964715	0.547714			0.547714	-1.13098	0	7.98425						NaN	1	0	0	1	0	0	0	0	0	0	0	0	0	0		0.986224	1.14171	0.888424	0.602277	0.65055	1.06537	1.4435	1.35259	0.459619	-0.834429
YBR286W		0.374101	1.28519			1.28519	0.399581	0	7.49169		0.137752	1.49743			1.49743	0.824706	0	6.52984						NaN	0	0	0	0	0	0	0	0	0	0	0	0	0	1		0.226702	0.367548	0.129803	-0.146325	-0.128357	0.215704	0.52752	0.422668	-0.393161	-1.54827
YBR287W		0.285839	1.22352	0.355767	1.10685	1.16518	0.197315	0	5.57383		0.711861	0.696875	0.547042	0.950457	0.823666	-0.562734	0	2.68854						0.712901	0	0	0	0	0	0	0	0	0	0	0	0	0	0		-0.684957	-0.51343	-0.341925	-0.215634	-0.178607	-0.230472	-0.313155	-0.364721	-0.332669	-0.234186
YBR288C		0.818255	0.64992	0.875652	0.769327	0.709624	-0.570524	0	10.0395		0.982719	0.575257	0.815399	0.776387	0.675822	-0.867179	0	4.41516						0.683837	0	0	0	0	0	0	0	0	0	0	0	0	0	0		-1.21218	-0.538921	0.0970244	0.505855	0.503391	0.123992	-0.314095	-0.47365	-0.0810222	0.667606
YBR289W		0.818255	0.64992	0.875652	0.769327	0.709624	-0.570524	0	6.08953		0.982719	0.575257	0.815399	0.776387	0.675822	-0.867179	0	3.28242						0.683837	0	0	0	0	0	0	0	0	0	0	0	0	0	0		0.374661	0.445257	0.527453	0.593248	0.614818	0.571177	0.450225	0.240454	-0.0487917	-0.254071
YBR290W		0.488041	1.06415	0.628694	0.943982	1.00407	-0.0742426	0	5.45875		0.926059	0.694765	0.758179	0.824041	0.759403	-0.695066	0	2.77323						0.303687	0	0	0	1	0	0	0	0	0	0	0	0	0	0		0.645331	0.574677	0.5838	0.613622	0.605833	0.531836	0.40163	0.227798	0.0311963	-0.10615
YBR291C		0.36376	1.20549	0.558707	0.988633	1.09706	0.0824927	0	5.45875		0.877536	0.715167			0.715167	-0.786158	0	11.0397						0.41796	0	0	0	0	0	0	0	0	0	0	0	0	0	0		0.0874447	0.192574	0.332744	0.452665	0.497545	0.431891	0.245282	-0.0710311	-0.503097	-0.869232
YBR292C		0.364759	1.10392	0.58737	0.904424	1.00417	-0.0740657	0	10.0395		0.850627	0.781936	0.683624	0.88785	0.834893	-0.539615	0	7.28314						0.368719	0	0	0	0	0	0	0	0	0	0	0	0	0	1		-0.113334	0.0156309	0.110462	0.222369	0.401106	0.639847	0.85827	0.971139	0.908214	0.710085
YBR293W		0.198759	1.20923	0.546899	0.996783	1.103	0.0925131	0	10.0395				0.602112	0.950696	0.950696	-0.301152	0	11.0397						0.263562	0	0	0	0	0	0	0	0	0	0	0	0	0	0		0.614051	0.883755	1.12403	1.35491	1.59554	1.83143	2.00441	2.05336	1.92988	1.67945
YBR294W		0.0141372	1.58877	0.21382	1.22834	1.40855	0.607509	0	7.49169				0.737845	0.851915	0.851915	-0.504564	0	7.98425						0.291698	0	0	0	0	0	0	0	0	0	0	0	0	0	0		0.247083	0.201755	0.146002	0.0740918	-0.0194715	-0.130905	-0.244371	-0.343229	-0.407412	-0.391553
YBR295W		0.873344	0.805191	0.466495	1.28107	1.04313	-0.00840826	0	6.92273		0.892598	0.742819	0.969482	0.429807	0.586313	-1.0515	0	6.33009						0.370908	0	0	0	0	0	0	0	0	0	0	0	0	0	0		-0.460305	0.640935	2.19963	3.67874	4.55073	4.6594	4.3308	3.92326	3.75033	3.79488
YBR296C		0.84037	0.8175	0.252821	1.16175	0.989623	-0.0985906	0	10.0395		0.0800737	1.51899	0.0468018	1.74771	1.63335	1.10459	1	11.0397				1		0.297739	0	0	0	1	0	0	0	0	0	0	0	0	0	0		-0.0704697	0.224712	0.534865	0.848958	1.15563	1.43092	1.63446	1.72483	1.66881	1.49409
YBR297W		0.524553	1.00074	0.347559	1.09816	1.04945	0.0022521	0	10.0395		0.118515	1.42226	0.0538633	1.68758	1.55492	0.943092	0	7.79232						0.269675	0	0	0	0	0	0	0	0	0	0	0	0	0	0		-0.113156	-0.154938	-0.153165	-0.0999872	0.0115026	0.151603	0.243056	0.205426	-0.0116068	-0.235782
YBR298C		0.812328	0.845111	0.953429	0.734789	0.78995	-0.435135	0	10.0395		0.797601	0.830255	0.839884	0.737028	0.783641	-0.645154	0	7.28314						0.802037	0	0	0	0	0	0	0	0	0	0	0	0	0	0		0.686984	0.767353	0.79295	0.751645	0.632309	0.46268	0.320982	0.288816	0.428795	0.663219
YBR299W		0.812328	0.845111	0.953429	0.734789	0.78995	-0.435135	0	10.0395		0.797601	0.830255	0.839884	0.737028	0.783641	-0.645154	0	7.98425						0.802037	0	0	0	0	0	0	0	0	0	0	0	0	0	0		-0.385483	-0.215458	-0.0385978	0.146516	0.340805	0.525967	0.658726	0.69414	0.599678	0.434582
YBR300C		0.818695	0.798653	0.776092	0.884574	0.841614	-0.348057	0	#N/A		0.581321	0.978066	0.471898	1.05014	1.0141	-0.170587	0	#N/A						0.472834	0	0	0	0	0	0	0	0	0	0	0	0	0	0		0.424375	0.58348	0.752201	0.854963	0.817655	0.622954	0.32731	-0.00789797	-0.31264	-0.45297
YBR301W		0.622567	0.951444	0.519109	1.01024	0.980842	-0.11339	0	10.0395		0.498017	1.03555	0.114156	1.47779	1.25667	0.328921	0	7.98425						0.505164	0	0	0	0	0	0	0	0	0	0	0	0	0	0		-0.644101	-0.609581	-0.505114	-0.395824	-0.345705	-0.374922	-0.446698	-0.520454	-0.554915	-0.503704
YCL001W		0.477835	1.06478	0.282506	1.18275	1.12377	0.127505	0	6.92273		0.360985	1.14552	0.539358	0.987224	1.06637	-0.0629518	0	7.85372						0.416416	0	0	0	0	0	0	0	0	0	0	0	0	0	0
YCL001W-A		0.477835	1.06478	0.282506	1.18275	1.12377	0.127505	0	#N/A		0.360985	1.14552	0.539358	0.987224	1.06637	-0.0629518	0	#N/A							0	0	0	0	0	0	0	0	0	0	0	0	0	0		0.653205	0.970844	1.17789	1.28695	1.31015	1.23975	1.04225	0.682442	0.167041	-0.187186
YCL002C		0.0335481	1.45009	0.734537	0.742315	1.0962	0.08105	0	6.92273		0.368542	1.12989	0.506017	1.02206	1.07598	-0.0431695	0	6.40198						0.0571869	0	0	0	0	0	0	0	0	0	0	0	0	0	0		0.324214	0.358234	0.373382	0.35356	0.283463	0.178529	0.094133	0.0883198	0.205165	0.385507
YCL004W		0.477835	1.06478	0.282506	1.18275	1.12377	0.127505	0	6.76016		0.360985	1.14552	0.539358	0.987224	1.06637	-0.0629518	0	11.0397						0.416416	0	0	0	0	0	0	0	0	0	0	0	0	0	0		0.0597263	0.195692	0.308235	0.436799	0.61976	0.853815	1.08153	1.24184	1.2827	1.21874
YCL005W		0.477835	1.06478	0.282506	1.18275	1.12377	0.127505	0	7.49169		0.360985	1.14552	0.539358	0.987224	1.06637	-0.0629518	0	4.09711						0.416416	0	0	0	0	0	0	0	0	0	0	0	0	0	0		-0.454143	-0.166354	-0.186348	-0.243133	-0.0721657	0.340538	0.68347	0.62337	-0.0913882	-1.10912
YCL006C		0.0335481	1.45009	0.734537	0.742315	1.0962	0.08105	0	#N/A		0.368542	1.12989	0.506017	1.02206	1.07598	-0.0431695	0	#N/A						0.0571869	0	0	0	0	0	0	0	0	0	0	0	0	0	0		-0.473924	-0.234415	-0.298221	-0.367675	-0.15217	0.364496	0.842061	0.916438	0.308521	-0.632761
YCL007C		0.0335481	1.45009	0.734537	0.742315	1.0962	0.08105	0	5.64075		0.368542	1.12989	0.506017	1.02206	1.07598	-0.0431695	0	7.79232						0.0571869	0	0	0	0	0	0	0	0	0	0	0	0	0	0		-0.412953	-0.27832	-0.152278	0.00878271	0.247054	0.549577	0.831759	1.00422	0.991128	0.81692
YCL008C		0.0335481	1.45009	0.734537	0.742315	1.0962	0.08105	0	10.0395		0.368542	1.12989	0.506017	1.02206	1.07598	-0.0431695	0	6.52984						0.0571869	0	0	0	0	0	0	0	0	0	0	0	0	0	0		-0.6232	-0.237876	0.223497	0.573593	0.62873	0.34697	-0.129498	-0.646179	-1.04995	-1.19786
YCL009C		0.0335481	1.45009	0.734537	0.742315	1.0962	0.08105	0	5.34379		0.368542	1.12989	0.506017	1.02206	1.07598	-0.0431695	0	7.85372						0.0571869	0	0	0	0	0	0	0	0	0	0	0	0	0	0		0.0540075	0.305505	0.234581	0.156045	0.377145	0.911238	1.3899	1.41921	0.696859	-0.402211
YCL010C		0.0335481	1.45009	0.734537	0.742315	1.0962	0.08105	0	6.76016		0.368542	1.12989	0.506017	1.02206	1.07598	-0.0431695	0	7.64066						0.0571869	0	0	0	1	0	0	0	0	0	0	0	0	0	0		-0.279158	-0.293496	-0.299695	-0.320344	-0.377091	-0.455023	-0.491734	-0.421644	-0.196363	0.105447
YCL011C		0.477835	1.06478	0.282506	1.18275	1.12377	0.127505	0	6.18027		0.360985	1.14552	0.539358	0.987224	1.06637	-0.0629518	0	6.76433						0.416416	0	0	0	0	0	0	0	0	0	0	0	0	0	0		-0.665199	-0.533597	-0.381898	-0.208074	-0.0109933	0.175729	0.273337	0.200057	-0.102057	-0.514875
YCL012W		0.429479	1.15222	0.546769	0.995854	1.07404	0.0436863	0	6.92273		0.696192	0.892991	0.291314	1.72068	1.30684	0.432221	0	7.85372						0.7355	0	0	0	0	0	0	0	0	0	0	0	0	0	0		-0.436794	-0.243033	-0.0649005	0.0751952	0.155324	0.172162	0.146561	0.100985	0.0584522	0.0460643
YCL014W		0.429479	1.15222	0.546769	0.995854	1.07404	0.0436863	0	#N/A		0.696192	0.892991	0.291314	1.72068	1.30684	0.432221	0	#N/A						0.7355	0	0	0	0	0	0	0	0	0	0	0	0	0	0		-0.173215	0.0357494	0.234463	0.412648	0.559953	0.663224	0.70566	0.670216	0.548082	0.39128
YCL016C		0.477835	1.06478	0.282506	1.18275	1.12377	0.127505	0	6.92273		0.360985	1.14552	0.539358	0.987224	1.06637	-0.0629518	0	7.98425						0.416416	0	0	0	0	0	0	0	0	0	0	0	0	0	0		0.0200359	0.0651599	0.0377386	0.0100332	0.0528049	0.1785	0.32381	0.420365	0.410396	0.314492
YCL017C		0.477835	1.06478	0.282506	1.18275	1.12377	0.127505	0	10.0395		0.360985	1.14552	0.539358	0.987224	1.06637	-0.0629518	0	7.28314						0.416416	0	0	0	0	0	0	0	0	0	0	0	0	0	0		-1.30718	-0.905815	-0.761475	-0.693075	-0.524124	-0.256845	-0.125619	-0.380341	-1.19915	-2.22984
YCL018W		0.429479	1.15222	0.546769	0.995854	1.07404	0.0436863	0	10.0395		0.696192	0.892991	0.291314	1.72068	1.30684	0.432221	0	6.2789						0.7355	0	0	0	0	0	0	0	0	0	0	0	0	0	0		1.27435	0.994324	0.736075	0.511786	0.334305	0.242605	0.309585	0.610414	1.18372	1.7981
YCL019W		0.705848	0.881271	0.152873	1.28191	1.08159	0.056419	0	#N/A		0.951434	0.656297	0.783795	0.806339	0.731318	-0.7529	0	#N/A						0.20712	0	0	0	0	0	0	0	0	0	0	0	0	0	0		6.46448	6.04095	5.99746	5.9083	5.35912	4.3773	3.56397	3.55865	4.85485	6.86717
YCL020W		0.705848	0.881271	0.152873	1.28191	1.08159	0.056419	0	#N/A		0.951434	0.656297	0.783795	0.806339	0.731318	-0.7529	0	#N/A						0.20712	0	0	0	0	0	0	0	0	0	0	0	0	0	0		0.191857	0.181364	0.22978	0.292428	0.324833	0.290413	0.162831	-0.0835629	-0.45879	-0.857374
YCL022C		0.705848	0.881271	0.152873	1.28191	1.08159	0.056419	0	6.92273		0.951434	0.656297	0.783795	0.806339	0.731318	-0.7529	0	6.76433						0.20712	0	0	0	0	0	0	0	0	0	0	0	0	0	0		-0.459327	-0.379021	-0.246898	-0.135698	-0.116725	-0.205651	-0.345871	-0.47595	-0.537141	-0.490556
YCL023C		0.705848	0.881271	0.152873	1.28191	1.08159	0.056419	0	#N/A		0.951434	0.656297	0.783795	0.806339	0.731318	-0.7529	0	#N/A						0.20712	0	0	0	0	0	0	0	0	0	0	0	0	0	0		-0.662819	-0.542446	-0.439236	-0.389778	-0.429611	-0.553437	-0.702904	-0.816119	-0.838923	-0.774351
YCL024W		0.476447	1.02937	0.458885	1.04243	1.0359	-0.0205918	0	#N/A		0.222171	1.2669	0.451403	1.11458	1.19074	0.193152	0	#N/A						0.940149	0	0	0	0	0	0	0	0	0	0	0	0	0	0		0.729301	0.904413	1.74003	2.41105	2.11151	0.779284	-0.681463	-1.302	-0.297254	1.76044
YCL025C		0.476447	1.02937	0.458885	1.04243	1.0359	-0.0205918	0	6.92273		0.222171	1.2669	0.451403	1.11458	1.19074	0.193152	0	7.85372						0.940149	0	0	0	0	0	0	0	0	0	0	0	0	0	0
YCL026C-A		0.28904	1.13427	0.0369128	1.43612	1.2852	0.399594	0	#N/A		0.0419335	1.66945	0.0461823	1.74558	1.70752	1.25731	1	#N/A				1			0	0	1	0	0	0	0	0	0	0	0	0	0	0		0.000593821	0.27805	0.594751	0.831743	0.872157	0.680301	0.325933	-0.114143	-0.552895	-0.827724
YCL027W		0.554555	0.975317	0.648233	0.929445	0.952381	-0.161361	0	10.0395		0.00304461	2.50227	0.012419	2.14192	2.32209	2.52286	1	7.66259				1		0.118697	0	0	0	0	0	0	0	0	0	0	0	0	0	0		-0.207189	0.196666	0.563372	0.803566	0.829926	0.634309	0.311432	-0.0371154	-0.321036	-0.5335
YCL028W		0.669727	0.677192	0.389024	1.09552	0.886356	-0.272645	0	6.92273		0.60706	0.963145	0.0263459	1.9215	1.44232	0.711221	0	11.0397						0.775705	0	0	0	0	0	0	0	0	0	0	0	0	0	0		-0.673906	-0.324557	-0.250601	-0.213188	0.0204758	0.447647	0.759614	0.627218	-0.195627	-1.34105
YCL029C		0.669727	0.677192	0.389024	1.09552	0.886356	-0.272645	0	6.92273		0.60706	0.963145	0.0263459	1.9215	1.44232	0.711221	0	6.40198						0.775705	0	0	0	0	0	0	0	0	0	0	0	0	0	1		-1.39368	-0.912267	-0.51439	-0.349502	-0.562489	-1.12094	-1.76211	-2.20787	-2.22844	-1.95142
YCL030C		0.702325	0.818173	0.890925	0.778364	0.798269	-0.421115	0	7.49169		0.739603	0.871131	0.751064	0.831657	0.851394	-0.505637	0	6.33009						0.715991	0	0	0	0	0	0	0	0	0	0	0	0	0	0		-0.625384	-0.603405	-0.546172	-0.526543	-0.615623	-0.816376	-1.04325	-1.20477	-1.21801	-1.06313
YCL031C		0.966455	0.443986	0.732182	0.896779	0.670382	-0.636665	0	6.92273		0.720469	0.887177	0.455044	1.06053	0.973854	-0.253464	0	6.76433						0.562841	0	0	0	0	0	0	0	0	0	0	0	0	0	0		1.32476	1.25774	1.03354	0.849213	0.896709	1.16935	1.40248	1.31416	0.69982	-0.073575
YCL032W		0.714941	0.544008	0.652413	0.869075	0.706541	-0.575719	0	4.65972		0.825332	0.772175	0.392027	1.13295	0.952562	-0.297309	0	6.76433						0.847918	0	0	0	0	0	0	0	0	0	0	0	0	0	0		0.804353	0.82829	0.736332	0.652209	0.696964	0.887128	1.10347	1.2177	1.12164	0.856014
YCL033C		0.714941	0.544008	0.652413	0.869075	0.706541	-0.575719	0	6.16819		0.825332	0.772175	0.392027	1.13295	0.952562	-0.297309	0	7.19844						0.847918	0	0	0	0	0	0	0	0	0	0	0	0	0	0		0.629262	0.823717	0.664717	0.527681	0.779002	1.43423	2.05315	2.1651	1.40177	0.151347
YCL034W		0.864144	0.764185	0.853789	0.807335	0.78576	-0.442197	0	#N/A		0.435748	1.07914	0.151204	1.39624	1.23769	0.289838	0	#N/A						0.462368	0	0	0	0	0	0	0	0	0	0	0	0	0	0		0.882561	0.881398	0.765431	0.680497	0.769081	1.04337	1.34629	1.50946	1.39005	1.03414
YCL035C		0.864144	0.764185	0.853789	0.807335	0.78576	-0.442197	0	6.18027		0.435748	1.07914	0.151204	1.39624	1.23769	0.289838	0	11.0397						0.462368	0	0	0	1	0	0	0	0	0	0	0	0	0	0		-1.20399	-1.19021	-1.15437	-1.08804	-0.983615	-0.866066	-0.802704	-0.863669	-1.09861	-1.40581
YCL036W		0.89767	0.448937	0.595444	0.878937	0.663937	-0.647528	0	7.49169		0.795126	0.829084	0.759277	0.826795	0.82794	-0.553934	0	2.64537						0.83391	0	0	0	0	0	0	0	0	0	0	0	0	0	0		-0.243926	-0.240865	-0.0792886	-0.0296959	-0.355801	-1.0576	-1.79252	-2.19509	-1.9649	-1.28244
YCL037C		0.89767	0.448937	0.595444	0.878937	0.663937	-0.647528	0	6.76016		0.795126	0.829084	0.759277	0.826795	0.82794	-0.553934	0	6.52984						0.83391	0	0	0	0	0	0	0	0	0	0	0	0	0	0		0.991531	1.01184	0.907382	0.820007	0.888433	1.12952	1.40185	1.55341	1.45456	1.14082
YCL038C		0.724002	0.882444	0.412574	1.06988	0.976163	-0.121277	0	10.0395		0.667082	0.920619	0.680053	0.888858	0.904739	-0.395788	0	6.76433						0.214016	0	0	0	0	0	0	0	0	0	0	0	0	0	0		0.438401	0.49702	0.463981	0.43913	0.520282	0.726206	0.97299	1.16986	1.23716	1.17746
YCL039W		0.713851	0.76159	0.657119	0.933388	0.847489	-0.338154	0	#N/A		0.176646	1.32808	0.103036	1.52808	1.42808	0.681896	0	#N/A						0.628666	0	0	0	0	0	0	0	0	0	0	0	0	0	0		0.464103	0.266087	-0.23014	-0.552992	-0.24287	0.693669	1.64452	1.9571	1.1052	-0.503531
YCL040W		0.766401	0.782989	0.57481	0.981707	0.882348	-0.2794	0	10.0395		0.675828	0.917635	0.291806	1.21499	1.06632	-0.0630653	0	6.0462						0.227331	0	0	0	1	0	0	0	0	0	0	0	0	0	0		0.227391	0.432878	0.645459	0.772973	0.724995	0.478579	0.0984292	-0.344888	-0.770123	-1.01704
YCL041C		0.713851	0.76159	0.657119	0.933388	0.847489	-0.338154	0	#N/A		0.176646	1.32808	0.103036	1.52808	1.42808	0.681896	0	#N/A						0.628666	0	0	0	0	0	0	0	0	0	0	0	0	0	0		1.24936	1.06654	0.632413	0.175119	-0.0809837	-0.0583772	0.129702	0.357271	0.502065	0.469326
YCL042W		0.766401	0.782989	0.57481	0.981707	0.882348	-0.2794	0	#N/A		0.675828	0.917635	0.291806	1.21499	1.06632	-0.0630653	0	#N/A						0.227331	0	0	0	0	0	0	0	0	0	0	0	0	0	0		-0.572896	-0.322891	-0.0585472	0.174617	0.33168	0.39088	0.360544	0.251009	0.0783264	-0.0992376
YCL043C		0.713851	0.76159	0.657119	0.933388	0.847489	-0.338154	0	#N/A		0.176646	1.32808	0.103036	1.52808	1.42808	0.681896	0	#N/A						0.628666	0	0	0	0	0	0	0	0	0	0	0	0	0	0		0.448639	0.421386	0.361883	0.285178	0.206411	0.144454	0.123027	0.16617	0.287489	0.423456
YCL044C		0.766401	0.782989	0.57481	0.981707	0.882348	-0.2794	0	5.45875		0.675828	0.917635	0.291806	1.21499	1.06632	-0.0630653	0	7.66259						0.227331	0	0	0	0	0	0	0	0	0	0	0	0	0	0		-1.46054	-1.22008	-0.770275	-0.413971	-0.446943	-0.890521	-1.40952	-1.64493	-1.30422	-0.586084
YCL045C		0.790976	0.473542	0.527041	1.06579	0.769668	-0.46932	0	#N/A		0.916491	0.699765	0.810147	0.788791	0.744278	-0.726212	0	#N/A						0.210993	0	0	0	0	0	0	0	0	0	0	0	0	0	0		-0.0647225	0.112693	0.369518	0.630599	0.8211	0.878491	0.756237	0.408869	-0.17766	-0.785163
YCL046W		0.248638	1.27444	0.664591	0.932682	1.10356	0.0934534	0	3.06351		0.0456044	1.66129	0.191783	1.34904	1.50516	0.840626	0	2.77323						0.0670128	0	0	0	0	0	0	0	0	0	0	0	0	0	0		-0.165828	-0.211495	-0.236941	-0.259877	-0.297779	-0.359099	-0.440567	-0.538128	-0.641961	-0.699634
YCL047C		0.248638	1.27444	0.664591	0.932682	1.10356	0.0934534	0	3.06351		0.0456044	1.66129	0.191783	1.34904	1.50516	0.840626	0	3.38353						0.0670128	0	0	0	0	0	0	0	0	0	0	0	0	0	0		0.754593	0.681225	0.460844	0.259942	0.242167	0.460639	0.824898	1.23489	1.62834	2.22225
YCL048W		0.791216	0.862968	0.276254	1.1436	1.00328	-0.0755679	0	6.92273		0.00561764	2.21914	0.00204895	2.94154	2.58034	3.05465	1	2.25442				1		0.000108501	0	1	0	1	0	0	0	0	1	0	0	0	0	0		0.955501	1.1749	1.30013	1.41636	1.60594	1.8418	1.95474	1.76606	1.15969	0.482403
YCL049C		0.791216	0.862968	0.276254	1.1436	1.00328	-0.0755679	0	10.0395		0.00561764	2.21914	0.00204895	2.94154	2.58034	3.05465	1	11.0397				1		0.000108501	0	0	0	0	0	0	0	0	0	0	0	0	0	0		-3.07719	-3.18043	-2.38411	-1.58595	-1.66373	-2.72169	-3.85912	-4.10816	-2.68743	-0.193539
YCL050C		0.125319	1.28322	0.188216	1.21133	1.24728	0.33568	0	10.0395				0.482706	1.0391	1.0391	-0.119116	0	6.76433						0.0549595	0	0	0	0	0	0	0	0	0	0	0	0	0	0		-0.242256	-0.491102	-0.74387	-0.938912	-1.0161	-0.974445	-0.889777	-0.843062	-0.898114	-0.991993
YCL051W		0.93672	0.673167	0.790988	0.864632	0.7689	-0.470615	0	6.76016		0.508629	1.02839	0.353642	1.14604	1.08722	-0.0200241	0	3.13075						0.614993	0	0	0	0	0	0	0	0	0	0	0	0	0	0		0.825821	0.685883	0.611526	0.559555	0.488413	0.420074	0.459041	0.715335	1.25765	1.84925
YCL052C		0.93672	0.673167	0.790988	0.864632	0.7689	-0.470615	0	6.18027		0.508629	1.02839	0.353642	1.14604	1.08722	-0.0200241	0	3.47435						0.614993	0	0	0	0	0	1	0	0	0	0	0	0	0	0		-0.741825	-0.668091	-0.424252	-0.209991	-0.221155	-0.50467	-0.914004	-1.2897	-1.48537	-1.45139
YCL054W		0.262775	1.44537	0.355093	1.15178	1.29858	0.422146	0	6.92273		0.479035	1.07057	0.67294	0.873286	0.97193	-0.257426	0	6.255						NaN	0	0	0	0	0	0	0	0	0	0	0	0	0	0		-0.269209	-0.02129	0.256857	0.57308	0.934501	1.32009	1.67226	1.93096	2.04451	2.02285
YCL055W		0.757036	0.84806	0.334537	1.11339	0.980725	-0.113587	0	6.92273		0.831948	0.801284	0.733756	0.85374	0.827512	-0.554814	0	11.0397						0.515343	0	0	0	0	0	0	0	1	0	0	0	0	0	0		-0.367489	-0.180001	0.020422	0.233864	0.460039	0.684363	0.873677	0.99358	1.01668	0.967335
YCL056C		0.757036	0.84806	0.334537	1.11339	0.980725	-0.113587	0	6.92273		0.831948	0.801284	0.733756	0.85374	0.827512	-0.554814	0	11.0397						0.515343	0	0	0	0	0	0	0	0	0	0	0	0	0	0		-0.0421055	-0.130117	-0.0795121	0.0237995	0.0961548	0.141233	0.276174	0.625701	1.26942	1.95348
YCL057W		0.809858	0.795229	0.72613	0.900654	0.847942	-0.337391	0	#N/A		0.303394	1.18449	0.46794	1.05039	1.11744	0.0422114	0	#N/A						0.464148	0	0	0	0	0	0	0	0	0	0	0	0	0	0		0.630038	0.95285	1.24738	1.42258	1.38998	1.16099	0.876746	0.687082	0.71443	0.87882
YCL058C		0.809858	0.795229	0.72613	0.900654	0.847942	-0.337391	0	10.0395		0.303394	1.18449	0.46794	1.05039	1.11744	0.0422114	0	11.0397						0.464148	0	0	0	0	0	0	0	0	0	0	0	0	0	0		-1.59449	-1.32371	-0.846943	-0.496667	-0.597638	-1.17347	-1.85657	-2.25323	-2.04031	-1.41639
YCL059C		0.731402	0.634271	0.304663	1.26361	0.948939	-0.167162	0	10.0395		0.903091	0.728672	0.498663	1.02786	0.878267	-0.450298	0	7.66259						0.548945	0	0	0	0	0	0	0	0	0	0	0	0	0	0		-0.250898	-0.0835919	0.0722867	0.21947	0.360253	0.479919	0.541652	0.507161	0.349203	0.122199
YCL061C		0.523531	1.00157	0.792608	0.855384	0.928479	-0.201647	0	10.0395		0.792977	0.834142	0.578422	0.968615	0.901378	-0.402707	0	7.79232						0.89742	0	0	0	0	0	0	0	0	0	0	0	0	0	0		0.151696	0.350874	0.502278	0.607775	0.669164	0.685621	0.652912	0.566577	0.427739	0.278777
YCL063W		0.713822	0.73922	0.630002	0.92706	0.83314	-0.36234	0	6.92273		0.354515	1.14131	0.427938	1.08639	1.11385	0.0348204	0	7.85372						0.514307	0	0	0	0	0	0	0	0	0	0	0	0	0	0		0.787636	0.744518	0.647447	0.52514	0.406435	0.324961	0.320566	0.433515	0.68928	1.00399
YCL064C		0.713822	0.73922	0.630002	0.92706	0.83314	-0.36234	0	6.08953		0.354515	1.14131	0.427938	1.08639	1.11385	0.0348204	0	7.98425						0.514307	0	0	0	0	0	0	0	0	0	0	0	0	0	1		-1.12633	-0.932651	-0.567805	-0.33828	-0.543084	-1.1903	-1.9101	-2.30737	-2.05656	-1.34594
YCL065W		0.844887	0.579251	0.118903	1.37496	0.977104	-0.119691	0	6.92273		0.352414	1.14311	0.660554	0.894803	1.01896	-0.160589	0	7.85372						0.120811	0	0	0	0	0	0	0	0	0	0	0	0	0	0		0.88104	0.920511	0.851778	0.772188	0.77737	0.896296	1.07135	1.23912	1.34203	1.36558
YCL066W		0.844887	0.579251	0.118903	1.37496	0.977104	-0.119691	0	#N/A		0.352414	1.14311	0.660554	0.894803	1.01896	-0.160589	0	#N/A						0.120811	0	0	0	0	0	0	0	0	0	0	0	0	0	0		0.210137	0.283932	0.275672	0.255354	0.291637	0.401281	0.53363	0.633518	0.654154	0.610597
YCL067C		0.844887	0.579251	0.118903	1.37496	0.977104	-0.119691	0	6.16819		0.352414	1.14311	0.660554	0.894803	1.01896	-0.160589	0	3.1995						0.120811	0	0	0	0	0	0	0	0	0	0	0	0	0	0		-1.36903	-1.23351	-1.03745	-0.842105	-0.707636	-0.651631	-0.636369	-0.620436	-0.567147	-0.474818
YCL068C		0.73465	0.865696	0.436999	1.14197	1.00384	-0.0746356	0	7.49169				0.54869	0.990225	0.990225	-0.219752	0	7.66259						0.403085	0	0	0	0	0	0	0	0	0	0	0	0	0	0		-0.0626129	0.132273	0.29529	0.422655	0.510471	0.550572	0.529237	0.432376	0.254211	0.0503892
YCL069W		0.712921	0.892686	0.581354	0.958226	0.925456	-0.206743	0	6.92273		0.0520493	1.62457	0.535044	1.00019	1.31238	0.443635	0	6.52984						NaN	0	0	0	0	0	0	0	0	0	0	0	0	0	0		-0.581335	-0.450714	-0.309324	-0.154597	0.0155561	0.184771	0.312703	0.357407	0.288364	0.159525
YCL073C		0.712921	0.892686	0.581354	0.958226	0.925456	-0.206743	0	6.92273		0.0520493	1.62457	0.535044	1.00019	1.31238	0.443635	0	11.0397						NaN	0	0	0	0	0	0	0	0	0	0	0	0	0	0		0.703497	0.305213	-0.178641	-0.582181	-0.742997	-0.633605	-0.401798	-0.207085	-0.182655	-0.26717
YCL074W		0.788438	0.650082	0.564829	0.985225	0.817654	-0.388441	0	10.0395		0.36603	1.13418	0.362325	1.16269	1.14843	0.106036	0	7.79232						0.604456	0	0	0	0	0	0	0	0	0	0	0	0	0	0		0.110587	0.1369	0.167768	0.173732	0.125902	0.0176559	-0.128713	-0.288978	-0.435785	-0.518672
YCR001W		0.477835	1.06478	0.282506	1.18275	1.12377	0.127505	0	6.92273		0.360985	1.14552	0.539358	0.987224	1.06637	-0.0629518	0	7.28314						0.416416	0	0	0	0	0	0	0	0	0	0	0	0	0	0		-0.132024	-0.28766	0.227384	0.76968	0.709172	-0.0643795	-0.985952	-1.4454	-0.921867	0.445441
YCR002C		0.0335481	1.45009	0.734537	0.742315	1.0962	0.08105	0	10.0395		0.368542	1.12989	0.506017	1.02206	1.07598	-0.0431695	0	6.40198						0.0571869	0	0	0	1	0	0	0	0	0	1	0	0	0	0		0.0935962	0.232615	0.383426	0.464353	0.395254	0.155574	-0.197838	-0.602956	-0.987151	-1.1994
YCR003W		0.477835	1.06478	0.282506	1.18275	1.12377	0.127505	0	6.92273		0.360985	1.14552	0.539358	0.987224	1.06637	-0.0629518	0	6.2789						0.416416	0	0	0	0	0	0	0	0	0	0	0	0	0	0		0.611414	0.778387	0.818436	0.781329	0.716146	0.645303	0.556572	0.435411	0.272735	0.099798
YCR004C		0.0335481	1.45009	0.734537	0.742315	1.0962	0.08105	0	6.76016		0.368542	1.12989	0.506017	1.02206	1.07598	-0.0431695	0	5.99196						0.0571869	0	0	0	0	0	0	0	0	0	0	0	0	0	0		0.96892	2.24375	3.79576	5.05631	5.46834	4.92301	3.89383	2.89321	2.36639	2.26213
YCR005C		0.0335481	1.45009	0.734537	0.742315	1.0962	0.08105	0	6.92273		0.368542	1.12989	0.506017	1.02206	1.07598	-0.0431695	0	7.64066						0.0571869	0	0	0	0	0	0	0	0	0	0	0	0	0	0		0.860061	0.811767	0.842632	0.903026	0.943818	0.935308	0.873035	0.754227	0.585468	0.442506
YCR006C		0.0335481	1.45009	0.734537	0.742315	1.0962	0.08105	0	7.49169		0.368542	1.12989	0.506017	1.02206	1.07598	-0.0431695	0	7.66259						0.0571869	0	0	0	0	0	0	0	0	0	0	0	0	0	0		-0.703347	-0.58255	-0.454999	-0.342431	-0.266121	-0.229206	-0.21127	-0.190324	-0.149217	-0.106587
YCR007C		0.335962	1.19079	0.500548	1.02074	1.10576	0.0971606	0	10.0395		0.114481	1.4334	0.193917	1.33589	1.38464	0.592442	0	11.0397						0.698509	0	0	0	1	0	0	0	0	0	0	0	0	0	0		0.976361	0.916412	0.690657	0.447146	0.331219	0.382731	0.504508	0.590219	0.547934	0.392145
YCR008W		0.0335481	1.45009	0.734537	0.742315	1.0962	0.08105	0	6.92273		0.368542	1.12989	0.506017	1.02206	1.07598	-0.0431695	0	5.99196						0.0571869	0	0	0	0	0	0	1	0	0	0	0	0	0	0		-1.02456	-0.88534	-1.05313	-1.2374	-1.15434	-0.781705	-0.436977	-0.46035	-1.11132	-2.053
YCR009C		0.335962	1.19079	0.500548	1.02074	1.10576	0.0971606	0	6.92273		0.114481	1.4334	0.193917	1.33589	1.38464	0.592442	0	7.79232						0.698509	0	0	0	0	0	0	0	0	0	0	0	0	0	0		5.10337	6.48341	7.86004	8.76999	8.76181	7.84387	6.62191	5.74158	5.76039	6.58443
YCR010C		0.335962	1.19079	0.500548	1.02074	1.10576	0.0971606	0	10.0395		0.114481	1.4334	0.193917	1.33589	1.38464	0.592442	0	7.28314						0.698509	1	0	0	1	0	0	0	0	0	0	0	0	0	0		1.60352	1.26382	0.813836	0.424451	0.263158	0.36506	0.593288	0.799481	0.852791	0.751833
YCR011C		0.335962	1.19079	0.500548	1.02074	1.10576	0.0971606	0	7.49169		0.114481	1.4334	0.193917	1.33589	1.38464	0.592442	0	11.0397						0.698509	0	0	0	0	0	0	0	0	0	0	0	0	0	0		0.247961	-0.00429191	-0.190701	-0.438928	-0.873062	-1.47821	-2.05896	-2.40781	-2.35286	-1.9853
YCR012W		0.0335481	1.45009	0.734537	0.742315	1.0962	0.08105	0	#N/A		0.368542	1.12989	0.506017	1.02206	1.07598	-0.0431695	0	#N/A						0.0571869	0	0	0	0	0	0	0	0	0	0	0	0	0	0		-2.13349	-2.49289	-2.88494	-3.02578	-2.63954	-1.7631	-0.839503	-0.338963	-0.653603	-1.59847
YCR013C		0.335962	1.19079	0.500548	1.02074	1.10576	0.0971606	0	6.92273		0.114481	1.4334	0.193917	1.33589	1.38464	0.592442	0	2.30152						0.698509	0	0	0	0	0	0	0	0	0	0	0	0	0	0		-0.249931	-0.236497	-0.18134	-0.116323	-0.0727942	-0.0619174	-0.0686397	-0.076156	-0.0647873	0.00638388
YCR014C		0.335962	1.19079	0.500548	1.02074	1.10576	0.0971606	0	6.18027		0.114481	1.4334	0.193917	1.33589	1.38464	0.592442	0	11.0397						0.698509	0	0	0	0	0	0	0	0	0	0	0	0	0	0		-1.20615	-0.91491	-0.544968	-0.186143	0.0731794	0.200376	0.235263	0.222497	0.202818	0.18799
YCR015C		0.335962	1.19079	0.500548	1.02074	1.10576	0.0971606	0	10.0395		0.114481	1.4334	0.193917	1.33589	1.38464	0.592442	0	6.2789						0.698509	0	0	0	0	0	0	0	0	0	0	0	0	0	0		-0.972954	-0.759072	-0.368473	-0.083998	-0.181733	-0.675165	-1.23666	-1.51578	-1.22682	-0.562545
YCR016W		0.335962	1.19079	0.500548	1.02074	1.10576	0.0971606	0	#N/A		0.114481	1.4334	0.193917	1.33589	1.38464	0.592442	0	#N/A						0.698509	0	0	0	0	0	0	0	0	0	0	0	0	0	0
YCR017C		0.982527	0.614775	0.207302	1.19507	0.904922	-0.241351	0	6.92273		0.663898	0.925565	0.721156	0.864029	0.894797	-0.41626	0	7.85372						0.347748	0	0	0	0	0	0	0	0	0	0	0	0	0	0
YCR018C		0.0323911	2.47091	0.556107	0.700884	1.5859	0.906423	1	10.0395		0.43025	1.08305	0.863983	0.733222	0.908136	-0.388791	0	11.0397		1				0.450165	0	0	0	0	0	0	0	0	0	0	0	0	0	0
YCR018C-A		0.104565	1.30808	0.0093153	1.65524	1.48166	0.730726	0	#N/A		0.863864	0.769292	0.930024	0.657925	0.713609	-0.789367	0	#N/A						0.489498	0	0	0	0	0	0	0	0	0	0	0	0	0	0		-0.138964	-0.0404777	0.0518696	0.193589	0.438542	0.776452	1.11373	1.3512	1.40406	1.2934
YCR019W		0.104565	1.30808	0.0093153	1.65524	1.48166	0.730726	0	6.92273		0.863864	0.769292	0.930024	0.657925	0.713609	-0.789367	0	2.81138						0.489498	0	0	0	0	0	0	0	0	0	0	0	0	0	0		1.02037	1.14017	1.1596	1.1618	1.22837	1.37891	1.55258	1.68315	1.71282	1.64592
YCR020C						#N/A	#N/A	#N/A	6.92273		0.00393468	2.32608			2.32608	2.53108	1	6.255				1		0.531545	0	0	0	0	0	0	0	0	0	0	0	0	0	0		-0.20505	-0.246529	-0.143055	-0.0284984	-0.0334493	-0.16093	-0.248249	-0.121641	0.345779	0.934421
YCR020C-A		0.686912	0.864643	0.279354	1.19232	1.02848	-0.0330972	0	#N/A		0.989535	0.536328	0.971397	0.559776	0.548052	-1.13029	0	#N/A						0.741388	0	0	0	0	0	0	0	0	0	0	0	0	0	0
YCR020W-B		0.686912	0.864643	0.279354	1.19232	1.02848	-0.0330972	0	#N/A		0.989535	0.536328	0.971397	0.559776	0.548052	-1.13029	0	#N/A							0	0	0	0	0	0	0	0	0	0	0	0	0	0		0.471897	0.420833	0.332744	0.221289	0.100298	-0.00981199	-0.0800659	-0.0809176	0.0147187	0.215744
YCR021C		0.564275	0.962312	0.541732	0.999109	0.98071	-0.113612	0	6.92273				0.767073	0.825558	0.825558	-0.558839	0	6.255						0.897207	0	0	0	0	0	0	0	0	0	0	0	0	0	0		0.601734	0.489358	0.310566	0.109663	-0.0693481	-0.194092	-0.247298	-0.212706	-0.0843334	0.0678511
YCR022C		0.74174	0.874761	0.698814	0.909964	0.892362	-0.262521	0	6.92273		0.870896	0.766277	0.942874	0.636707	0.701492	-0.814318	0	6.76433						0.943634	0	0	0	0	0	0	0	0	0	0	0	0	0	0		-0.831399	-0.624201	-0.39234	-0.192776	-0.0813179	-0.0691099	-0.109272	-0.151046	-0.150518	-0.114344
YCR023C		0.986383	0.527736	0.703633	0.918483	0.723109	-0.547794	0	6.92273		0.577325	0.982701	0.79622	0.786598	0.88465	-0.437155	0	7.98425						0.343402	0	0	0	0	0	0	0	0	0	0	0	0	0	0		-0.946462	-0.860424	-0.769347	-0.672018	-0.567654	-0.472368	-0.424217	-0.462724	-0.613973	-0.804743
YCR024C		0.55067	0.988095	0.777779	0.881077	0.934586	-0.191354	0	7.49169		0.0899823	1.4879	0.45344	1.06165	1.27478	0.366208	0	6.81142						0.10664	0	0	0	0	0	0	0	0	0	0	0	0	0	0		0.287196	-0.157958	-0.759536	-1.22961	-1.28631	-0.883245	-0.279961	0.243573	0.432413	0.216609
YCR024C-A		0.987575	0.538457	0.0882073	1.40847	0.973466	-0.125823	0	#N/A		0.594933	0.970762	0.418372	1.16042	1.06559	-0.0645564	0	#N/A						0.286473	0	0	0	0	0	0	0	0	0	0	0	0	0	0		0.463758	0.39559	0.295269	0.166565	0.0134873	-0.150699	-0.300703	-0.410428	-0.453303	-0.399219
YCR025C		0.767053	0.81292	0.558078	0.933989	0.873454	-0.29439	0	#N/A				0.419972	1.0894	1.0894	-0.0155265	0	#N/A						0.361608	0	0	0	0	0	0	0	0	0	0	0	0	0	0		0.305602	0.432542	0.543383	0.591057	0.529995	0.372798	0.207625	0.12769	0.205861	0.364654
YCR026C		0.938636	0.72197	0.461789	1.03891	0.880439	-0.282618	0	10.0395		0.826291	0.805111	0.825903	0.774568	0.789839	-0.632391	0	11.0397						0.259334	0	0	0	0	0	0	0	0	0	0	0	0	0	0		-0.455892	-0.261956	-0.0777209	0.0835256	0.208542	0.285779	0.305889	0.259673	0.142765	-0.0134521
YCR027C		0.514622	1.01066	0.320493	1.17426	1.09246	0.0747412	0	6.92273		0.754818	0.862001	0.716625	0.866272	0.864136	-0.479397	0	6.52984						0.10042	0	0	0	0	0	0	0	0	0	0	0	0	0	0		0.724635	1.26914	2.05182	2.74738	3.03742	2.86992	2.53896	2.36173	2.60855	3.20318
YCR028C		0.815317	0.840859	0.499244	1.0203	0.93058	-0.198106	0	6.92273		0.993434	0.510038	0.974436	0.559192	0.534615	-1.15796	0	6.255						0.23435	0	0	0	0	0	0	0	0	0	0	0	0	0	0
YCR028C-A		0.669065	0.879364	0.0442953	1.47074	1.17505	0.213946	0	#N/A		0.681319	0.892843	0.896405	0.703349	0.798096	-0.615388	0	#N/A							0	0	0	0	0	0	0	0	0	0	0	0	0	0		0.575196	0.193901	-0.48271	-1.07676	-1.21822	-0.843093	-0.284819	0.0965681	-0.00473388	-0.493787
YCR030C		0.734616	0.891673	0.404294	1.06799	0.979833	-0.115091	0	6.92273		0.499975	1.03433	0.755165	0.837502	0.935914	-0.331591	0	7.19844						0.683153	0	0	0	0	0	0	0	0	0	0	0	0	0	0
YCR031C		0.0897058	1.44108	0.53	1.00547	1.22328	0.295231	0	6.92273		0.203364	1.2946	0.464212	1.05431	1.17445	0.159617	0	7.28314						0.607762	0	0	0	0	0	0	0	0	0	0	0	0	0	0		0.51469	0.954592	1.43946	1.81271	1.92013	1.70058	1.21381	0.527652	-0.272564	-0.972086
YCR032W		0.88346	0.789001	0.921628	0.748478	0.768739	-0.470885	0	#N/A		0.853523	0.775002	0.78571	0.81351	0.794256	-0.623297	0	#N/A						0.684304	0	0	0	0	0	0	0	0	0	0	0	0	0	0		1.01082	1.36831	1.66412	1.94365	2.24974	2.52515	2.58265	2.22629	1.32946	0.277863
YCR033W		0.356445	1.10753	0.694458	0.920989	1.01426	-0.057062	0	6.92273		0.948583	0.664995	0.846732	0.758453	0.711724	-0.793248	0	11.0397						0.944148	0	0	0	0	0	0	0	0	0	0	0	0	0	0		-1.62514	-1.24711	-1.10287	-1.01012	-0.791304	-0.453885	-0.245659	-0.430484	-1.1983	-2.19277
YCR034W		0.458333	1.04199	0.852351	0.822403	0.932197	-0.195381	0	6.16819		0.0600421	1.72958	0.122771	1.47819	1.60388	1.04391	0	6.255						0.0710648	0	0	0	0	0	0	0	0	0	0	0	0	0	0		0.203905	0.481051	0.522681	0.616032	1.04076	1.7818	2.44126	2.59564	1.91056	0.710113
YCR035C		0.168284	1.34	0.693928	0.912361	1.12618	0.131578	0	10.0395		0.897146	0.735463	0.78546	0.810275	0.772869	-0.667337	0	6.76433						0.559963	0	0	0	0	0	0	0	0	0	0	0	0	0	0		0.253565	0.308884	0.29415	0.267937	0.287607	0.363562	0.445198	0.477832	0.416793	0.291389
YCR036W		0.168284	1.34	0.693928	0.912361	1.12618	0.131578	0	6.76016		0.897146	0.735463	0.78546	0.810275	0.772869	-0.667337	0	3.36524						0.559963	0	0	0	0	0	0	0	0	0	0	0	0	0	0		0.567477	0.663056	0.71025	0.691423	0.590005	0.430862	0.292688	0.257774	0.388864	0.604248
YCR037C						#N/A	#N/A	#N/A	10.0395		0.0506381	1.65139			1.65139	1.14174	1	6.52984				1		0.506641	0	0	0	0	0	0	0	0	0	0	0	0	0	0		0.246196	0.415452	0.618251	0.782705	0.837754	0.744586	0.506274	0.128692	-0.360165	-0.768824
YCR038C		0.714336	0.881905	0.167116	1.23247	1.05719	0.015285	0	7.49169		0.75556	0.862282	0.612782	0.944051	0.903166	-0.399026	0	7.66259						0.61059	0	0	0	0	0	0	0	0	0	0	0	0	0	0		0.660933	0.743652	0.730894	0.714875	0.785843	0.957467	1.14394	1.25282	1.20741	1.04758
YCR039C		0.644176	0.902016	0.0601428	1.52289	1.21245	0.276988	0	6.16819		0.283261	1.22407	0.474772	1.04579	1.13493	0.0782286	0	3.1995						0.262013	0	0	0	1	0	0	0	0	0	0	0	0	0	0		0.631956	0.809606	1.00192	1.16833	1.26862	1.27487	1.17518	0.958721	0.634792	0.361543
YCR040W		0.644176	0.902016	0.0601428	1.52289	1.21245	0.276988	0	#N/A		0.283261	1.22407	0.474772	1.04579	1.13493	0.0782286	0	#N/A						0.262013	0	0	0	1	0	0	0	0	0	0	0	0	0	0		0.121233	0.036511	-0.0685301	-0.190216	-0.324859	-0.468254	-0.615521	-0.761737	-0.896765	-0.971929
YCR041W		0.644176	0.902016	0.0601428	1.52289	1.21245	0.276988	0	#N/A		0.283261	1.22407	0.474772	1.04579	1.13493	0.0782286	0	#N/A						0.262013	0	0	0	0	0	0	0	0	0	0	0	0	0	0		0.573077	0.669513	0.792183	0.85791	0.785002	0.549477	0.202323	-0.20046	-0.598396	-0.897898
YCR042C		0.547775	0.988756	0.321627	1.11726	1.05301	0.00824239	0	6.92273				0.510421	1.02033	1.02033	-0.157755	0	11.0397						0.325307	0	0	0	0	0	0	0	0	0	0	0	0	0	0		0.104858	0.498605	0.915268	1.18121	1.12666	0.732149	0.173442	-0.360642	-0.687956	-0.675667
YCR043C		0.320686	1.21058	0.616723	0.955443	1.08301	0.0588138	0	10.0395		0.90277	0.722431			0.722431	-0.7712	0	7.85372						0.261428	0	0	0	0	0	0	0	0	0	0	0	0	0	0		-0.587666	-0.271465	-0.268238	-0.335596	-0.236869	0.0423581	0.227783	0.0258081	-0.779586	-1.83107
YCR044C		0.534509	0.990273	0.567543	0.86077	0.925521	-0.206632	0	5.34379		0.436259	1.07973	0.508401	1.04017	1.05995	-0.0761775	0	7.79232						0.408015	0	0	0	0	0	0	0	0	0	0	0	0	0	0		0.312519	0.494549	0.587374	0.615255	0.601863	0.54792	0.42434	0.200042	-0.1147	-0.203996
YCR045C		0.0978694	1.61262	0.116468	1.50409	1.55836	0.860002	1	10.0395		0.333735	1.23135	0.178914	1.34919	1.29027	0.398106	0	4.58516		1				0.0777788	0	0	0	0	0	0	0	0	1	0	0	0	0	0		-0.145557	0.129666	0.64498	1.12507	1.30018	1.11672	0.801933	0.601813	0.724077	1.0935
YCR046C		0.478908	1.04031	0.473745	1.03548	1.03789	-0.0172294	0	7.49169		0.385749	1.1164	0.373199	1.13625	1.12632	0.0605067	0	6.40198						0.647602	0	0	0	0	0	0	0	0	0	0	0	0	0	0		-0.45525	0.203663	0.965255	1.56278	1.73478	1.42613	0.849639	0.236066	-0.194862	-0.304805
YCR047C		0.668163	0.842826	0.568564	0.907173	0.875	-0.291785	0	5.40231		0.731853	0.879171	0.610662	0.828034	0.853603	-0.501088	0	11.0397						0.750287	0	0	0	0	0	0	0	0	0	0	0	0	0	0		-0.668578	-0.625387	-0.610066	-0.627719	-0.682996	-0.762739	-0.830665	-0.848945	-0.786954	-0.667308
YCR048W		0.668163	0.842826	0.568564	0.907173	0.875	-0.291785	0	#N/A		0.731853	0.879171	0.610662	0.828034	0.853603	-0.501088	0	#N/A						0.750287	0	0	0	0	0	0	0	0	0	0	0	0	0	0		0.864608	0.783852	1.29203	1.74123	1.49712	0.453738	-0.808568	-1.66356	-1.57761	-0.701331
YCR049C		0.675248	0.798458	0.530847	1.00556	0.902008	-0.246264	0	#N/A		0.711439	0.893115	0.460084	1.05673	0.974921	-0.251266	0	#N/A						0.757782	0	0	0	0	0	0	0	0	0	0	0	0	0	0		-0.716422	-0.384799	0.00232352	0.390252	0.724792	0.97109	1.11942	1.16172	1.09507	0.954247
YCR050C		0.675248	0.798458	0.530847	1.00556	0.902008	-0.246264	0	6.92273		0.711439	0.893115	0.460084	1.05673	0.974921	-0.251266	0	11.0397						0.757782	0	0	0	0	0	0	0	0	0	0	0	0	0	0		0.352731	0.470788	0.616238	0.746592	0.819457	0.796254	0.643365	0.327499	-0.157857	-0.621345
YCR051W		0.675248	0.798458	0.530847	1.00556	0.902008	-0.246264	0	10.0395		0.711439	0.893115	0.460084	1.05673	0.974921	-0.251266	0	6.52984						0.757782	0	0	0	0	0	0	0	0	0	0	0	0	0	0		-0.791222	-0.513679	-0.0595728	0.27911	0.217175	-0.266579	-0.850414	-1.18967	-1.00117	-0.456041
YCR052W		0.659774	0.793948	0.932914	0.692988	0.743468	-0.51348	0	6.76016		0.255978	1.23076	0.171312	1.36203	1.2964	0.410722	0	6.43902						0.887787	0	0	0	0	0	0	0	0	0	0	0	0	0	0		-1.22085	-0.792527	-0.166745	0.288878	0.215272	-0.414498	-1.19592	-1.69563	-1.55481	-0.965484
YCR053W		0.46126	1.06322	0.423538	1.06969	1.06645	0.0309052	0	2.52399		0.716187	0.887652	0.505671	1.02314	0.955398	-0.291468	0	2.25442						0.525722	0	0	0	0	0	0	0	0	0	0	0	0	0	0		-0.212734	0.0468888	-0.015162	-0.106388	0.0588706	0.500496	0.89311	0.888261	0.221037	-0.756048
YCR054C		0.55073	0.985127	0.533843	1.00433	0.99473	-0.0899815	0	#N/A		0.738181	0.874173	0.872216	0.731484	0.802828	-0.605644	0	#N/A						0.514327	0	0	0	0	0	0	0	0	0	1	0	0	0	0		0.0391911	0.111274	0.183597	0.200188	0.106595	-0.0923702	-0.314916	-0.474103	-0.493047	-0.36916
YCR057C		0.771182	0.591639	0.617637	0.953753	0.772696	-0.464217	0	6.92273		0.422981	1.08988	0.364857	1.13969	1.11479	0.0367462	0	6.2789						0.663796	0	0	0	0	0	0	0	0	0	0	0	0	0	0		0.0782292	0.253924	0.390678	0.499013	0.589051	0.655438	0.672718	0.614093	0.460711	0.25247
YCR059C		0.800086	0.595843	0.480762	1.07786	0.836852	-0.356082	0	5.5828		0.437362	1.08696	0.460419	1.0701	1.07853	-0.0379134	0	6.255						0.455129	0	0	0	0	0	0	0	0	0	0	0	0	0	0		0.0487224	0.109486	0.13417	0.193015	0.354119	0.602438	0.814914	0.861271	0.637531	0.234074
YCR060W		0.800086	0.595843	0.480762	1.07786	0.836852	-0.356082	0	7.49169		0.437362	1.08696	0.460419	1.0701	1.07853	-0.0379134	0	7.79232						0.455129	0	0	0	0	0	0	0	0	0	0	0	0	0	0		0.397642	0.269534	-0.000164063	-0.205053	-0.142865	0.228107	0.740993	1.21498	1.47963	1.44106
YCR061W		0.725016	0.904536	0.755615	0.882177	0.893357	-0.260845	0	#N/A		0.0701256	1.54694	0.26223	1.23726	1.3921	0.607799	0	#N/A						0.372137	0	0	0	1	0	0	0	0	0	0	0	0	0	0		0.541029	0.878666	1.3334	1.81896	2.25055	2.60113	2.91869	3.2562	3.63521	3.84473
YCR062W		0.725016	0.904536	0.755615	0.882177	0.893357	-0.260845	0	10.0395		0.0701256	1.54694	0.26223	1.23726	1.3921	0.607799	0	7.85372						0.372137	0	0	0	0	0	0	0	0	0	0	0	0	0	0		0.212497	0.443297	0.617123	0.751247	0.862486	0.949833	0.989136	0.954695	0.827023	0.632559
YCR063W		0.778748	0.831001	0.455105	1.08432	0.957662	-0.15246	0	6.92273		0.218764	1.27294	0.319162	1.18625	1.2296	0.273173	0	5.99196						0.372848	0	0	0	0	0	0	0	0	0	0	0	0	0	0		-1.37102	-1.14741	-0.857148	-0.591723	-0.440841	-0.424537	-0.472343	-0.507745	-0.464856	-0.356357
YCR064C		0.835947	0.787256	0.847139	0.718694	0.752975	-0.497456	0	#N/A		0.269722	1.21759	0.797081	0.800961	1.00927	-0.180527	0	#N/A						0.551978	0	0	0	0	0	0	0	0	0	0	0	0	0	0		0.0833648	0.236365	0.342519	0.425675	0.509053	0.59151	0.640258	0.620392	0.505234	0.328889
YCR065W		0.835947	0.787256	0.847139	0.718694	0.752975	-0.497456	0	6.92273		0.269722	1.21759	0.797081	0.800961	1.00927	-0.180527	0	7.79232						0.551978	0	0	0	0	0	0	0	0	0	0	0	0	0	0		0.245847	0.228444	0.19011	0.128951	0.0435259	-0.0499856	-0.112516	-0.103466	0.00589709	0.156625
YCR066W		0.339844	1.14398	0.237781	1.18624	1.16511	0.197192	0	10.0395		0.927635	0.698125	0.712573	0.870952	0.784538	-0.643307	0	6.76433						0.542691	0	0	0	0	0	0	0	0	0	0	0	0	0	0		-0.306163	-0.166756	0.0258783	0.182268	0.214286	0.0861465	-0.169945	-0.517237	-0.902657	-1.15248
YCR067C		0.904114	0.786022	0.682575	0.93137	0.858696	-0.319266	0	7.49169		0.69238	0.90622	0.833265	0.76928	0.83775	-0.533732	0	11.0397						NaN	0	0	0	1	0	0	0	0	0	0	0	0	0	0		0.338676	0.161908	-0.243281	-0.550465	-0.440622	0.117479	0.781217	1.18299	1.0114	0.370529
YCR068W		0.904114	0.786022	0.682575	0.93137	0.858696	-0.319266	0	10.0395		0.69238	0.90622	0.833265	0.76928	0.83775	-0.533732	0	7.66259						NaN	0	0	0	1	0	0	0	0	0	0	0	0	0	0		1.45325	1.21554	0.777132	0.448406	0.533402	1.09022	1.85749	2.55247	2.91502	2.8521
YCR069W		0.772479	0.87157	0.609397	0.966854	0.919212	-0.217267	0	#N/A		0.158724	1.35204	0.0791653	1.74599	1.54902	0.930924	0	#N/A						0.153395	0	0	0	0	0	0	0	0	0	0	0	0	0	0		0.129196	0.383268	0.583289	0.707372	0.734167	0.663109	0.520629	0.334965	0.134939	-0.0463021
YCR071C		0.145098	2.99017			2.99017	3.2733	1	6.92273		0.58172	0.97965			0.97965	-0.241529	0	7.19844		1				NaN	0	0	0	0	1	0	0	0	0	0	0	0	0	0		-0.559053	-0.484411	-0.263304	-0.0815906	-0.121495	-0.423986	-0.846539	-1.23436	-1.4453	-1.43052
YCR072C		0.831208	0.757985	0.183086	1.24488	1.00143	-0.0786864	0	7.49169				0.663319	0.907176	0.907176	-0.390768	0	6.52984						0.717121	0	0	0	0	0	0	0	0	0	0	0	0	0	0
YCR073C		0.735753	0.833657	0.801538	0.819653	0.826655	-0.37327	0	6.92273				0.62866	0.932351	0.932351	-0.338927	0	7.79232						0.776099	0	0	0	0	0	0	0	0	0	0	0	0	0	0
YCR073W-A		0.735753	0.833657	0.801538	0.819653	0.826655	-0.37327	0	#N/A				0.62866	0.932351	0.932351	-0.338927	0	#N/A							0	0	0	0	0	0	0	0	0	0	0	0	0	0		-0.00344261	0.203068	0.367699	0.531386	0.733789	0.965043	1.15094	1.21297	1.08515	0.79393
YCR075C		0.779311	0.803005	0.74147	0.871457	0.837231	-0.355444	0	6.92273		0.878951	0.75818	0.887084	0.715975	0.737078	-0.74104	0	5.86688						0.933341	0	0	0	0	0	0	0	0	0	0	0	0	0	0		0.820241	0.972636	1.03932	1.11967	1.31073	1.6183	1.9297	2.12431	2.09881	1.87751
YCR076C		0.771062	0.567638	0.290759	1.31423	0.940936	-0.18065	0	6.16819		0.49133	1.0433	0.646565	0.910902	0.977103	-0.246774	0	2.85591						0.525914	0	0	0	0	0	0	0	0	0	0	0	0	0	0		0.147055	0.0575983	-0.141434	-0.352777	-0.480845	-0.495236	-0.450226	-0.405751	-0.416641	-0.500004
YCR077C		0.635887	0.821787	0.709172	0.882509	0.852148	-0.330302	0	6.16819		0.873657	0.752765	0.766926	0.805645	0.779205	-0.65429	0	5.86688						0.891721	0	0	0	0	0	0	0	0	0	0	0	0	0	0		1.04421	1.08419	0.993474	0.91314	0.98117	1.21453	1.47302	1.6059	1.4847	1.14522
YCR079W		0.635887	0.821787	0.709172	0.882509	0.852148	-0.330302	0	6.92273		0.873657	0.752765	0.766926	0.805645	0.779205	-0.65429	0	3.28242						0.891721	0	0	0	0	0	0	0	0	0	0	0	0	0	0		0.202395	0.306887	0.342742	0.345177	0.348785	0.363954	0.369625	0.342641	0.265289	0.160106
YCR081W		0.741245	0.691589	0.586703	0.972725	0.832157	-0.363997	0	6.18027		0.891359	0.731689	0.536098	0.998835	0.865262	-0.477079	0	7.98425						NaN	0	0	0	0	0	0	0	0	0	0	0	0	0	0		0.487901	0.628362	0.718313	0.817429	0.983964	1.22097	1.45976	1.6269	1.65895	1.56673
YCR082W		0.194887	1.28674	0.728876	0.803385	1.04506	-0.00514567	0	10.0395		0.469412	1.05584	0.829353	0.773327	0.914584	-0.375513	0	6.52984						0.459509	0	0	0	0	0	0	0	0	0	0	0	0	0	0		2.05837	1.72435	1.0083	0.491304	0.740446	1.7789	2.92326	3.44291	2.7342	1.13193
YCR083W		0.186603	1.26559	0.551469	0.974991	1.12029	0.121644	0	10.0395		0.916676	0.714004	0.859295	0.745344	0.729674	-0.756285	0	6.76433						0.348105	0	0	0	0	0	0	0	0	0	0	0	0	0	0		-0.295883	-0.196152	-0.0838622	-0.0188503	-0.0591682	-0.193427	-0.320032	-0.331361	-0.143326	0.154224
YCR084C		0.230046	1.34106	0.44562	1.04676	1.19391	0.245727	0	6.92273		0.919769	0.710565	0.543773	0.993803	0.852184	-0.504009	0	6.52984						0.643414	0	0	0	0	0	0	0	0	0	0	0	0	0	0		-0.458101	-0.404479	-0.310425	-0.237089	-0.244484	-0.348296	-0.506634	-0.673758	-0.803195	-0.84305
YCR085W		0.230046	1.34106	0.44562	1.04676	1.19391	0.245727	0	4.21236		0.919769	0.710565	0.543773	0.993803	0.852184	-0.504009	0	7.66259						0.643414	0	0	0	0	0	0	0	0	0	0	0	0	0	0		-0.324222	-0.0285373	-0.0282672	-0.0177713	0.301296	0.943705	1.55585	1.7595	1.26362	0.421572
YCR086W		0.0594604	3.37499			3.37499	3.9219	1	#N/A		0.651527	0.927504			0.927504	-0.348909	0	#N/A		1				NaN	0	0	0	1	0	0	0	0	0	0	0	0	0	0
YCR087C-A		0.483591	1.03011	0.725028	0.903116	0.966614	-0.13737	0	#N/A				0.773035	0.810469	0.810469	-0.589911	0	#N/A						0.601363	0	0	0	0	0	0	0	0	0	0	0	0	0	0		-3.39369	-2.51386	-1.61141	-1.10626	-1.40727	-2.49394	-3.78806	-4.67414	-4.63244	-3.85103
YCR087W		0.0594604	3.37499			3.37499	3.9219	1	#N/A		0.651527	0.927504			0.927504	-0.348909	0	#N/A		1				NaN	0	0	0	1	0	0	0	0	0	0	0	0	0	0		-0.443095	-0.466335	-0.556526	-0.670048	-0.764099	-0.827542	-0.890374	-0.985341	-1.14091	-1.35387
YCR088W		0.483591	1.03011	0.725028	0.903116	0.966614	-0.13737	0	6.92273				0.773035	0.810469	0.810469	-0.589911	0	6.52984						0.601363	0	0	0	1	0	0	0	0	0	0	0	0	0	0		-0.157017	-0.20231	-0.128283	-0.0400679	-0.0410433	-0.166549	-0.363535	-0.573046	-0.736561	-0.798768
YCR089W		0.551874	0.984073	0.70959	0.911416	0.947745	-0.169175	0	#N/A		0.452802	1.06753	0.43563	1.07688	1.07221	-0.0509341	0	#N/A						0.562738	0	0	0	0	0	0	0	0	0	0	0	0	0	0		-0.337978	-0.330136	-0.281521	-0.228922	-0.208479	-0.231242	-0.275663	-0.318017	-0.333523	-0.289598
YCR090C						#N/A	#N/A	#N/A	6.92273		0.865721	0.771057	0.5915	0.958988	0.865023	-0.477572	0	11.0397						0.397988	0	0	0	0	0	0	0	0	0	0	0	0	0	0		0.43111	0.290163	0.121094	-0.0436846	-0.172218	-0.25025	-0.286522	-0.291312	-0.270407	-0.196408
YCR091W		0.0207569	1.5489	0.200032	1.23727	1.39309	0.581441	0	6.92273				0.712665	0.871144	0.871144	-0.464966	0	3.06897						0.512606	0	0	0	0	0	0	0	0	0	0	0	0	0	0		0.546879	0.569016	0.677932	0.746364	0.650523	0.40174	0.186867	0.204491	0.602592	1.15518
YCR092C		0.617058	0.872819	0.568371	0.981262	0.92704	-0.204072	0	4.65972		0.910928	0.720662	0.745484	0.844318	0.78249	-0.647526	0	7.79232						0.842895	0	0	0	0	0	0	0	0	0	0	0	0	0	0		-0.585296	-0.397483	-0.211148	-0.0672225	-0.00551562	-0.0223306	-0.0574521	-0.0468877	0.0615656	0.23298
YCR093W		0.617058	0.872819	0.568371	0.981262	0.92704	-0.204072	0	6.76016		0.910928	0.720662	0.745484	0.844318	0.78249	-0.647526	0	6.52984						0.842895	0	0	0	0	0	0	0	0	0	0	0	0	0	0		0.0987925	0.149774	0.210648	0.242675	0.208043	0.105034	-0.0211885	-0.122324	-0.152524	-0.0840374
YCR094W		0.638986	0.881877	0.455892	1.0472	0.964536	-0.140873	0	10.0395		0.897786	0.701508	0.8333	0.763783	0.732645	-0.750167	0	7.19844						0.441869	0	0	0	0	0	0	0	0	0	0	0	0	0	0		0.413473	0.391003	0.453251	0.517703	0.503185	0.380545	0.188218	-0.0308481	-0.232642	-0.365315
YCR095C		0.445442	1.04101	0.745343	0.898631	0.969822	-0.131965	0	7.49169		0.665746	0.924455	0.520176	1.01113	0.967792	-0.265947	0	7.19844						0.714195	0	0	0	0	0	0	0	0	0	0	0	0	0	0		0.503253	0.532068	0.4685	0.415986	0.475697	0.660803	0.870159	0.99498	0.944639	0.76271
YCR096C		0.796279	0.814958	0.0312716	1.58932	1.20214	0.259599	0	6.92273		0.507027	1.0295	0.0339258	1.83325	1.43137	0.688673	0	6.255						0.482303	0	0	0	0	0	0	0	0	0	0	0	0	0	0
YCR097W		0.796279	0.814958	0.0312716	1.58932	1.20214	0.259599	0	10.0395		0.507027	1.0295	0.0339258	1.83325	1.43137	0.688673	0	5.86688							0	0	0	0	0	0	0	0	0	0	0	0	0	0		-0.595725	-0.287306	-0.00918531	0.231044	0.426132	0.582289	0.723205	0.873739	1.04453	1.14117
YCR098C		0.595109	0.961734	0.316523	1.13052	1.04613	-0.00335593	0	10.0395		0.0152401	1.9229	0.0424007	1.75868	1.84079	1.53176	1	7.98425				1		0.444933	0	0	0	0	0	0	0	0	0	0	0	0	0	0		0.684583	0.260552	-0.260188	-0.709822	-0.924015	-0.873833	-0.706226	-0.579903	-0.628388	-0.799106
YCR099C		0.610821	0.916385	0.879197	0.793541	0.854963	-0.325557	0	#N/A		0.340687	1.15673	0.754211	0.832457	0.994595	-0.210752	0	#N/A						0.467056	0	0	0	0	0	0	0	0	0	0	0	0	0	0		1.52163	1.09649	0.570928	0.0803061	-0.242772	-0.373147	-0.425238	-0.522788	-0.764681	-1.06605
YCR100C		0.610821	0.916385	0.879197	0.793541	0.854963	-0.325557	0	7.49169		0.340687	1.15673	0.754211	0.832457	0.994595	-0.210752	0	6.76433						0.467056	0	0	0	0	0	0	0	0	0	0	0	0	0	0		2.23631	1.42531	0.38622	-0.547681	-1.04941	-1.03662	-0.744747	-0.430459	-0.320877	-0.424686
YCR101C		0.683899	0.92443	0.704796	0.922319	0.923375	-0.21025	0	6.76016		0.70012	0.901221	0.458123	1.05798	0.979603	-0.241626	0	7.64066						0.732486	0	0	0	0	0	0	0	0	0	0	0	0	0	0		0.328572	0.0861132	-0.101455	-0.293011	-0.545248	-0.829954	-1.00862	-0.935366	-0.506671	0.067926
YCR102C		0.941508	0.742517	0.707412	0.920538	0.831528	-0.365057	0	6.92273				0.134219	1.4284	1.4284	0.682559	0	6.76433						0.558527	0	0	0	0	0	0	0	0	0	0	0	0	0	0
YCR102W-A		0.941508	0.742517	0.707412	0.920538	0.831528	-0.365057	0	#N/A				0.134219	1.4284	1.4284	0.682559	0	#N/A							0	0	0	0	0	0	0	0	0	0	0	0	0	0
YCR103C		0.000492011	5.16941			5.16941	6.94636	1	7.49169		0.0339731	1.73095			1.73095	1.30557	1	6.76433			1			0.727536	0	0	0	0	0	0	0	0	0	0	0	0	0	0		-0.0539239	0.0360526	0.0643885	0.0529582	0.0232202	-0.0195399	-0.0910454	-0.208424	-0.380534	-0.555127
YCR104W		0.000492011	5.16941			5.16941	6.94636	1	7.49169		0.0339731	1.73095			1.73095	1.30557	1	11.0397			1			0.727536	0	0	0	0	0	0	0	0	0	0	0	0	0	0		-0.124901	-0.0507461	0.0419055	0.0841673	0.00851117	-0.199805	-0.486953	-0.79452	-1.05358	-1.11748
YCR105W		0.0523399	1.43204	0.0406282	1.43993	1.43598	0.65374	0	7.49169		0.505464	1.0305	0.252089	1.37467	1.20259	0.217546	0	7.66259						0.994475	0	0	1	0	0	0	0	0	0	0	0	0	0	0		0.339122	0.365564	0.353954	0.287016	0.148602	-0.0336258	-0.175091	-0.187413	-0.00337869	0.287799
YCR106W		0.992021	0.579701	0.752311	0.882304	0.731003	-0.53449	0	6.92273		0.84	0.794342	0.860772	0.73751	0.765926	-0.681633	0	3.90598						0.645485	0	0	0	0	0	0	0	0	0	0	0	0	0	0		1.35118	1.44289	1.37697	1.27704	1.26436	1.36868	1.5009	1.56398	1.47393	1.24322
YCR107W		0.526927	0.999468	0.25422	1.15946	1.07946	0.0528345	0	#N/A				0.193907	1.33952	1.33952	0.499521	0	#N/A						0.990008	0	0	0	0	0	0	0	0	0	0	0	0	0	0		0.245765	0.3999	0.584383	0.739939	0.807859	0.751489	0.562829	0.235793	-0.213731	-0.607468
YDL001W		0.710206	0.809874	0.387664	1.08925	0.94956	-0.166116	0	10.0395		0.345801	1.15064	0.290223	1.21062	1.18063	0.172328	0	7.66259						0.410264	0	0	0	0	0	0	0	0	0	0	0	0	0	0		0.351938	0.36423	0.342681	0.276795	0.156876	0.00426357	-0.119385	-0.149717	-0.037564	0.154021
YDL002C		0.710206	0.809874	0.387664	1.08925	0.94956	-0.166116	0	6.76016		0.345801	1.15064	0.290223	1.21062	1.18063	0.172328	0	7.28314						0.410264	0	0	0	0	0	0	0	0	0	0	0	0	0	0		-0.082808	-0.0896683	0.0359242	0.147883	0.103783	-0.0964388	-0.267918	-0.213428	0.214815	0.799212
YDL003W		0.632229	0.950351	0.77255	0.882115	0.916233	-0.222288	0	10.0395		0.347241	1.1468	0.171757	1.39044	1.26862	0.353531	0	6.2789						0.0575517	0	0	0	0	0	0	0	0	0	0	0	0	0	0		1.0217	1.22872	1.42437	1.55919	1.58452	1.48213	1.2733	0.981933	0.632867	0.257662
YDL004W		0.345286	1.09678	0.836814	0.844755	0.970767	-0.130371	0	6.92273		0.680348	0.914356	0.741659	0.848881	0.881618	-0.443398	0	11.0397						0.591749	0	0	0	0	1	0	0	0	0	0	0	0	0	0		0.278472	0.473992	0.694097	0.862397	0.903567	0.783857	0.523512	0.14639	-0.306101	-0.662827
YDL005C		0.345286	1.09678	0.836814	0.844755	0.970767	-0.130371	0	10.0395		0.680348	0.914356	0.741659	0.848881	0.881618	-0.443398	0	6.76433						0.591749	0	0	0	0	0	0	0	0	0	0	0	0	0	0		0.0769798	0.0279089	0.093521	0.185445	0.216751	0.156555	0.0467804	-0.0657841	-0.133107	-0.097973
YDL006W		0.527975	0.997572	0.53241	1.00441	1.00099	-0.0794256	0	7.49169		0.671502	0.920457	0.698638	0.874546	0.897502	-0.41069	0	6.0462						0.580757	0	0	0	0	0	0	0	0	0	0	0	0	0	0		0.380362	0.474842	0.663849	0.813921	0.794378	0.582571	0.296196	0.0623297	-0.00345692	0.129402
YDL007W		0.227491	1.29527	0.477479	1.0357	1.16549	0.197828	0	6.92273		0.165827	1.34398	0.110763	1.49295	1.41847	0.662093	0	6.43902						0.132241	0	0	0	0	0	0	0	0	0	0	0	0	0	0		0.0653599	0.18902	0.340404	0.457785	0.4804	0.384799	0.196014	-0.0576858	-0.33339	-0.479994
YDL008W		0.0377338	1.80381	0.339325	1.11504	1.45943	0.693258	0	5.5828		0.608236	0.89936	0.39151	1.14428	1.02182	-0.154693	0	6.76433						0.0482912	0	0	0	1	0	0	0	0	0	0	0	0	0	0		-0.554052	-0.39657	-0.246961	-0.114897	-0.0100256	0.0590349	0.0850015	0.0606809	-0.015814	-0.10715
YDL009C		0.0377338	1.80381	0.339325	1.11504	1.45943	0.693258	0	6.92273		0.608236	0.89936	0.39151	1.14428	1.02182	-0.154693	0	7.79232						0.0482912	0	0	0	0	0	0	0	0	0	0	0	0	0	0		0.367545	0.470526	0.550134	0.675714	0.914651	1.25816	1.59851	1.82134	1.82996	1.65796
YDL010W		0.920188	0.689271	0.759178	0.840496	0.764883	-0.477385	0	#N/A		0.147864	1.36825	0.0847044	1.55694	1.46259	0.752961	0	#N/A						0.575119	0	0	0	0	0	0	0	0	0	0	0	0	0	0		0.380257	0.471254	0.551198	0.588994	0.554534	0.456097	0.351825	0.303194	0.357939	0.462234
YDL011C		0.0377338	1.80381	0.339325	1.11504	1.45943	0.693258	0	#N/A		0.608236	0.89936	0.39151	1.14428	1.02182	-0.154693	0	#N/A						0.0482912	0	0	0	0	0	0	0	0	0	0	0	0	0	0		-0.378315	-0.354417	-0.304123	-0.268508	-0.287532	-0.357897	-0.420098	-0.410881	-0.281144	-0.0864247
YDL012C		0.920188	0.689271	0.759178	0.840496	0.764883	-0.477385	0	7.49169		0.147864	1.36825	0.0847044	1.55694	1.46259	0.752961	0	7.28314						0.575119	0	0	0	0	0	0	0	1	0	0	0	0	0	0		0.724593	0.730848	0.685003	0.595923	0.472878	0.340938	0.245698	0.234122	0.339612	0.495312
YDL013W		0.615721	0.938548	0.180724	1.25166	1.09511	0.0791994	0	10.0395		0.578305	0.981898	0.442089	1.07286	1.02738	-0.143245	0	6.52984						0.0535322	0	0	0	0	0	0	0	0	0	0	0	0	0	0		-0.692508	-0.522827	-0.335394	-0.150535	0.0114182	0.1301	0.185093	0.155978	0.0306753	-0.141258
YDL014W		0.359965	1.16191	0.00174116	2.22886	1.69538	1.09096	1	6.92273		0.941982	0.673578	0.939282	0.634897	0.654237	-0.911626	0	11.0397		1				0.577887	0	0	0	0	0	0	0	0	0	0	0	0	0	1		-0.84179	-0.64082	-0.439194	-0.279095	-0.201962	-0.220239	-0.3087	-0.439601	-0.58858	-0.756245
YDL015C		0.359965	1.16191	0.00174116	2.22886	1.69538	1.09096	1	6.92273		0.941982	0.673578	0.939282	0.634897	0.654237	-0.911626	0	6.76433		1				0.577887	0	0	0	0	0	0	0	0	0	0	0	0	0	0		-0.0316433	0.113355	0.33422	0.507554	0.511997	0.305449	-0.0512287	-0.490294	-0.939597	-1.29442
YDL016C		0.59829	0.886011	0.592618	0.964913	0.925462	-0.206732	0	6.57226		0.668702	0.92186	0.36786	1.13409	1.02798	-0.142016	0	7.85372						0.221978	0	0	0	0	0	0	0	0	0	0	0	0	0	0		0.53161	0.5477	0.528621	0.490831	0.451065	0.436878	0.48988	0.65262	0.951627	1.29503
YDL017W		0.797228	0.832002	0.812329	0.841172	0.836587	-0.356529	0	#N/A		0.709345	0.887758	0.891448	0.677888	0.782823	-0.64684	0	#N/A						0.769753	0	0	0	0	0	0	0	0	0	0	0	0	0	0		0.121633	0.34492	0.524809	0.661688	0.755774	0.800511	0.780552	0.67996	0.489661	0.251306
YDL018C		0.797228	0.832002	0.812329	0.841172	0.836587	-0.356529	0	6.92273		0.709345	0.887758	0.891448	0.677888	0.782823	-0.64684	0	6.81142						0.769753	0	0	0	0	0	0	0	0	0	0	0	0	0	0		0.458855	0.358358	0.118048	-0.122287	-0.225464	-0.155467	-0.00771275	0.113601	0.118098	0.0175436
YDL019C		0.401461	1.06089	0.824795	0.857286	0.959087	-0.150057	0	6.92273		0.490259	1.04088	0.581947	0.965777	1.00333	-0.192771	0	11.0397						0.733201	0	0	0	0	0	0	0	0	0	0	0	0	0	0		2.39369	1.80592	1.75702	1.75632	1.32512	0.449731	-0.279473	-0.231753	1.07987	3.07981
YDL020C		0.538239	0.994247	0.575403	0.983744	0.988996	-0.0996471	0	6.76016		0.624512	0.951711	0.308057	1.18884	1.07028	-0.054907	0	11.0397						0.647709	0	0	0	0	0	0	0	0	0	0	0	0	0	0		0.732389	0.633525	0.486494	0.315638	0.144723	-0.0247112	-0.220002	-0.470417	-0.782371	-0.993387
YDL021W		0.400163	1.06373	0.324638	1.11169	1.08771	0.0667371	0	10.0395		0.050141	1.62999	0.0923508	1.53945	1.58472	1.00445	0	5.99196						0.457845	0	0	0	0	0	0	0	0	0	0	0	0	0	0		1.12802	0.756928	0.0725345	-0.513742	-0.599273	-0.123228	0.531222	0.951228	0.786139	0.144947
YDL022W		0.111306	1.27912	0.323041	1.1214	1.20026	0.256432	0	7.49169		0.0429741	1.66253	0.0434173	1.74355	1.70304	1.24809	1	11.0397				1		0.0933456	0	0	0	1	0	0	0	0	0	0	0	0	0	0		0.598364	0.26378	-0.0996285	-0.472383	-0.834058	-1.12738	-1.24721	-1.08522	-0.571931	0.0747644
YDL023C		0.400163	1.06373	0.324638	1.11169	1.08771	0.0667371	0	#N/A		0.050141	1.62999	0.0923508	1.53945	1.58472	1.00445	0	#N/A						0.457845	0	0	0	1	0	0	0	0	0	0	0	0	0	0		1.67596	1.07207	0.0798017	-0.670139	-0.561511	0.458903	1.71294	2.47354	2.13668	1.00751
YDL024C		0.355388	1.11086	0.427151	1.05752	1.08419	0.0608078	0	7.49169		0.0569406	1.5981	0.0290697	1.86351	1.7308	1.30527	1	7.85372				1		0.0250641	0	0	0	1	0	0	0	0	0	0	0	0	0	0		0.0522349	-0.116967	-0.30975	-0.484749	-0.601645	-0.660701	-0.714899	-0.820746	-1.01907	-1.23491
YDL025C		0.272603	1.1471	0.927816	0.768713	0.957908	-0.152044	0	10.0395		0.554529	0.997743	0.211845	1.29966	1.1487	0.106592	0	7.66259						0.704427	0	0	0	0	0	0	0	0	0	0	0	0	0	0		0.67613	0.529771	0.284228	-0.015273	-0.323308	-0.586924	-0.743384	-0.729296	-0.499921	-0.148365
YDL026W		0.0080647	1.72993	0.306071	1.66154	1.69574	1.09155	1	6.92273		0.0454357	1.65357	0.042942	1.80286	1.72821	1.29993	1	6.52984			1			0.0282087	0	0	0	0	0	0	0	0	0	0	0	0	0	0		0.578995	0.622404	0.530166	0.392259	0.297157	0.274982	0.28005	0.261612	0.176971	0.0429486
YDL027C		0.46865	1.04848	0.624915	0.942659	0.995569	-0.0885686	0	#N/A		0.105318	1.46018	0.21746	1.30196	1.38107	0.585089	0	#N/A						NaN	0	0	0	1	0	0	0	0	0	0	0	0	0	0		1.80076	1.26392	0.749524	0.325385	0.0586117	-0.0116133	0.117618	0.44679	0.96483	1.57526
YDL028C		0.0080647	1.72993	0.306071	1.66154	1.69574	1.09155	1	10.0395		0.0454357	1.65357	0.042942	1.80286	1.72821	1.29993	1	11.0397			1			0.0282087	0	1	0	0	0	0	0	0	0	0	0	0	0	0		-0.135989	-0.296531	-0.59911	-0.868472	-0.932494	-0.740766	-0.400985	-0.0314157	0.24972	0.324522
YDL029W		0.736916	0.714422	0.361612	1.1402	0.927313	-0.203612	0	5.86825		0.388422	1.11535	0.589996	0.95969	1.03752	-0.122366	0	7.85372						0.27528	0	0	0	0	0	0	0	0	0	0	0	0	0	0		0.0279201	-0.0242281	-0.159169	-0.262864	-0.223579	-0.0192011	0.255965	0.499833	0.623259	0.632755
YDL030W		0.133647	1.35764	0.489336	1.21044	1.28404	0.397646	0	6.18027		0.801919	0.826517	0.751172	0.840593	0.833555	-0.54237	0	6.52984						0.70846	0	0	0	0	0	0	0	0	0	0	0	0	0	0		0.152157	0.039042	-0.188709	-0.430685	-0.588081	-0.624444	-0.584329	-0.517704	-0.471937	-0.475197
YDL031W		0.680721	0.853725	0.528428	1.05125	0.952485	-0.161185	0	10.0395		0.755106	0.814376	0.634105	0.92437	0.869373	-0.468614	0	3.88405						0.703062	0	0	0	0	0	0	0	0	0	0	0	0	0	0		0.031148	-0.0797718	-0.29877	-0.417491	-0.232976	0.247853	0.745435	0.961987	0.658297	0.0280283
YDL032W		0.434205	1.13185	0.741362	0.875215	1.00353	-0.0751473	0	6.18027		0.83365	0.792963	0.57265	0.968397	0.88068	-0.44533	0	6.76433						0.905647	0	0	0	0	0	0	0	0	0	0	0	0	0	0		-0.820253	-0.643967	-0.260797	0.122484	0.302657	0.214568	-0.0275786	-0.297594	-0.476799	-0.502015
YDL033C		0.680721	0.853725	0.528428	1.05125	0.952485	-0.161185	0	#N/A		0.755106	0.814376	0.634105	0.92437	0.869373	-0.468614	0	#N/A						0.703062	0	0	0	0	0	0	0	0	0	0	0	0	0	0
YDL034W		0.735665	0.813474	0.421247	1.0731	0.943288	-0.176687	0	7.49169		0.946215	0.667811	0.96957	0.570834	0.619322	-0.983524	0	6.40198						0.413262	0	0	0	0	0	0	0	0	0	0	0	0	0	0		0.544333	0.253063	-0.217381	-0.587986	-0.586203	-0.190648	0.293786	0.540401	0.283393	-0.293013
YDL035C		0.434205	1.13185	0.741362	0.875215	1.00353	-0.0751473	0	#N/A		0.83365	0.792963	0.57265	0.968397	0.88068	-0.44533	0	#N/A						0.905647	0	0	0	0	0	0	0	0	0	0	0	0	0	0		-1.07441	-0.756641	-0.3563	0.0295979	0.305631	0.438313	0.474614	0.466882	0.463151	0.479581
YDL036C		0.735665	0.813474	0.421247	1.0731	0.943288	-0.176687	0	6.92273		0.946215	0.667811	0.96957	0.570834	0.619322	-0.983524	0	6.2789						0.413262	0	0	0	0	0	0	0	0	0	0	0	0	0	0
YDL037C		0.562379	0.981208	0.573486	0.978832	0.98002	-0.114775	0	10.0395		0.447284	1.07084	0.552161	0.987681	1.02926	-0.139369	0	7.85372						0.272862	0	0	0	0	0	0	0	0	0	0	0	0	0	0
YDL038C		0.610886	0.901654	0.972525	0.653117	0.777386	-0.456312	0	5.86825				0.844864	0.757094	0.757094	-0.699821	0	7.66259						0.97275	0	0	0	0	0	0	0	0	0	0	0	0	0	0		-0.149986	-0.201566	0.437202	1.06198	0.982734	0.0647916	-1.10502	-1.89168	-1.75485	-0.854094
YDL039C		0.610886	0.901654	0.972525	0.653117	0.777386	-0.456312	0	#N/A				0.844864	0.757094	0.757094	-0.699821	0	#N/A						0.97275	0	0	0	0	0	0	0	0	0	0	0	0	0	0		-1.96884	-1.73222	-1.24679	-0.838096	-0.824243	-1.23353	-1.71778	-1.90369	-1.48476	-0.648618
YDL040C		0.480939	1.02651	0.470511	1.0365	1.03151	-0.0279927	0	6.76016		0.00234204	2.48618	0.174247	1.4312	1.95869	1.77453	1	7.85372				1		0.392186	0	0	0	0	0	0	0	0	0	0	0	0	0	0
YDL041W		0.366117	1.16295	0.409856	1.22242	1.19268	0.243666	0	6.18027		0.331901	1.19686	0.548089	0.990319	1.09359	-0.00690227	0	7.98425						0.235607	0	0	0	0	0	0	0	0	0	0	0	0	0	0		0.514828	0.516665	0.554252	0.58198	0.554646	0.442848	0.237708	-0.0682798	-0.468349	-0.850263
YDL042C		0.776423	0.771045	0.314518	1.14762	0.959335	-0.149641	0	#N/A		0.817751	0.813263	0.692227	0.687467	0.750365	-0.713678	0	#N/A						0.227896	0	0	0	0	0	0	0	0	0	0	0	0	0	0		0.0540027	0.106166	0.0993765	0.0845713	0.111671	0.191037	0.281641	0.339022	0.326644	0.266547
YDL043C		0.366117	1.16295	0.409856	1.22242	1.19268	0.243666	0	10.0395		0.331901	1.19686	0.548089	0.990319	1.09359	-0.00690227	0	6.52984						0.235607	0	0	0	0	0	0	0	0	0	0	0	0	0	0		-0.210901	-0.0612523	0.122075	0.269245	0.312202	0.252116	0.180082	0.193202	0.368152	0.630614
YDL044C		0.854984	0.698899	0.327611	1.31587	1.00738	-0.0686529	0	6.92273		0.773567	0.822795	0.677722	0.894169	0.858482	-0.491041	0	11.0397						0.0178816	0	0	0	0	0	0	0	0	0	0	0	0	0	0		-0.350093	-0.167654	-0.00105675	0.132936	0.217761	0.244615	0.214776	0.130196	-0.00155308	-0.131381
YDL045C		0.747914	0.874948	0.631711	0.952789	0.913869	-0.226273	0	6.16819		0.257361	1.23289	0.834169	0.768321	1.0006	-0.198381	0	3.28242						0.630799	0	0	0	0	0	0	0	0	0	0	0	0	0	0
YDL045W-A		0.790883	0.854215	0.544563	0.992485	0.92335	-0.210292	0	#N/A		0.0832909	1.90295	0.641793	0.922869	1.41291	0.65065	0	#N/A						0.231132	0	0	0	0	0	0	0	0	0	0	0	0	0	0		1.52559	1.80365	2.70439	3.41314	3.13418	1.81033	0.343745	-0.299288	0.663957	2.65968
YDL046W		0.737265	0.863308	0.482211	1.03081	0.947057	-0.170334	0	6.92273		0.235968	1.25142	0.152136	1.39426	1.32284	0.465175	0	6.76433						0.327433	0	0	0	0	0	0	0	0	0	0	0	0	0	0		0.120011	0.183556	0.18861	0.17362	0.176101	0.19745	0.19214	0.111508	-0.0800816	-0.321997
YDL047W		0.415036	1.0746	0.63418	0.941515	1.00806	-0.0675217	0	6.92273		0.526725	1.01621	0.617491	0.940471	0.978342	-0.244221	0	7.64066						0.760996	0	0	0	0	0	0	0	0	0	0	0	0	0	0		-0.864431	-1.4305	-1.80686	-2.06543	-2.27665	-2.45375	-2.53564	-2.45626	-2.17356	-1.82295
YDL048C		0.865083	0.760043	0.594952	0.8662	0.813122	-0.39608	0	7.49169		0.116758	1.42606	0.344651	1.15361	1.28984	0.397217	0	11.0397						0.498085	0	0	0	0	0	0	0	0	0	0	0	0	0	0		0.0513131	0.595577	0.890346	1.06837	1.2593	1.47252	1.56119	1.36805	0.791376	0.140137
YDL049C		0.0936396	1.31549	0.384819	1.08103	1.19826	0.253068	0	7.49169		0.205382	1.28771	0.309043	1.18834	1.23803	0.290526	0	6.81142						0.623751	0	0	0	1	0	0	0	0	0	1	0	0	0	0		-0.118496	-0.149988	-0.268963	-0.410286	-0.509769	-0.539911	-0.520869	-0.475985	-0.429563	-0.413015
YDL050C						#N/A	#N/A	#N/A	6.76016		0.659523	0.781943			0.781943	-0.648652	0	6.40198						NaN	0	0	0	0	0	0	0	0	0	0	0	0	0	0		-2.47664	-2.17837	-2.08424	-2.06248	-1.98468	-1.85213	-1.83458	-2.11306	-2.80936	-3.6073
YDL051W		0.604265	0.947868	0.669967	0.932605	0.940236	-0.18183	0	#N/A		0.394462	1.10996	0.599868	0.953116	1.03154	-0.134684	0	#N/A						0.584716	0	0	0	1	0	0	0	0	0	0	0	0	0	0		-0.86723	-1.06771	-1.17952	-1.29251	-1.49365	-1.75732	-1.91164	-1.77496	-1.21452	-0.458975
YDL052C		0.604265	0.947868	0.669967	0.932605	0.940236	-0.18183	0	6.92273		0.394462	1.10996	0.599868	0.953116	1.03154	-0.134684	0	6.52984						0.584716	0	0	0	0	0	0	0	0	0	0	0	0	0	0		0.154905	0.412128	0.679876	0.865001	0.876982	0.727348	0.560197	0.528484	0.754582	1.13482
YDL053C		0.996575	0.53674	0.517939	1.0115	0.774118	-0.461819	0	6.92273		0.848083	0.787043	0.814362	0.781318	0.784181	-0.644043	0	7.98425						0.343554	0	0	0	0	0	0	0	0	0	0	0	0	0	0		-0.0645132	0.0796233	0.142828	0.222569	0.414807	0.757023	1.21073	1.73236	2.26468	2.64939
YDL054C		0.287096	1.13327	0.521481	1.00939	1.07133	0.0391274	0	6.92273		0.601865	0.942179	0.902529	0.694324	0.818252	-0.573884	0	3.47435						0.371572	0	0	0	0	0	0	0	0	0	0	0	0	0	0		-1.03832	-1.07434	-1.51271	-2.06842	-2.46182	-2.62174	-2.74783	-3.05782	-3.70448	-4.36025
YDL055C		0.356552	1.08946	0.266643	1.14953	1.1195	0.120312	0	6.92273		0.0180366	1.87464	0.0086293	2.2511	2.06287	1.98907	1	7.85372				1		0.716645	0	0	0	0	0	0	0	0	0	0	0	0	0	0		-0.196024	-0.155941	-0.162356	-0.175673	-0.157201	-0.10355	-0.0571902	-0.0636539	-0.157428	-0.291361
YDL056W		0.923576	0.69879	0.753242	0.892307	0.795549	-0.425699	0	6.92273		0.723926	0.884789	0.410554	1.09624	0.990512	-0.21916	0	5.99196						0.846721	0	0	0	0	0	0	0	0	0	0	0	0	0	0		0.111966	0.164501	0.16454	0.170309	0.238687	0.374232	0.513532	0.588634	0.543317	0.408095
YDL057W		0.952153	0.571741	0.0129366	1.59731	1.08452	0.0613632	0	6.76016		0.595889	0.970402	0.269941	1.23684	1.10362	0.0137516	0	6.43902						0.172457	0	0	0	0	0	0	0	0	0	0	0	0	0	0		-0.0199146	-0.2064	-0.330556	-0.439217	-0.577423	-0.720234	-0.751814	-0.55025	-0.0333574	0.587431
YDL058W		0.180002	1.87998	0.466854	1.07334	1.47666	0.722301	0	10.0395		0.693791	0.860733	0.703646	0.832432	0.846582	-0.515544	0	7.98425						0.773124	0	0	0	0	0	0	0	0	0	0	0	0	0	0		0.148759	0.152268	0.0401971	-0.0481591	0.0239974	0.296404	0.68271	1.08814	1.41543	1.54886
YDL059C		0.180002	1.87998	0.466854	1.07334	1.47666	0.722301	0	6.92273		0.693791	0.860733	0.703646	0.832432	0.846582	-0.515544	0	11.0397						0.773124	0	0	0	0	0	0	0	0	0	0	0	0	0	0		-1.47362	-1.33873	-0.969099	-0.597958	-0.45429	-0.601466	-0.887723	-1.14692	-1.22882	-1.10068
YDL060W		0.986633	0.633217	0.602545	0.970802	0.80201	-0.414809	0	5.5828		0.737412	0.875272	0.501003	1.13066	1.00297	-0.193512	0	7.79232						0.507168	0	0	0	0	0	0	0	0	0	0	0	0	0	0		-3.30061	-2.64015	-1.90283	-1.38673	-1.38272	-1.90118	-2.58818	-3.0654	-3.01812	-2.60143
YDL061C		0.986633	0.633217	0.602545	0.970802	0.80201	-0.414809	0	7.49169		0.737412	0.875272	0.501003	1.13066	1.00297	-0.193512	0	6.52984						0.507168	0	0	0	0	0	0	0	0	0	0	0	0	0	0		-0.891406	-0.592584	-0.530203	-0.439973	-0.0644801	0.586319	1.15515	1.26152	0.613872	-0.42205
YDL062W		0.240932	1.35712	0.129721	1.30736	1.33224	0.478885	0	6.92273				0.426922	1.12269	1.12269	0.0530144	0	7.66259						0.362141	0	0	0	0	0	0	0	0	0	0	0	0	0	0		-1.95143	-1.66111	-1.08907	-0.68541	-0.889742	-1.73376	-2.71925	-3.31261	-3.06761	-2.18414
YDL063C		0.00477022	1.83837	2.08717e-05	2.57196	2.20516	1.95018	1	#N/A		0.581837	0.9791	0.383671	1.12669	1.0529	-0.0906967	0	#N/A		1				0.0635965	0	0	0	0	0	0	0	0	0	0	0	0	0	0		-0.310426	-0.34145	-0.36087	-0.388136	-0.441841	-0.507135	-0.525733	-0.436443	-0.195402	0.113205
YDL064W		0.393168	1.31918			1.31918	0.456865	0	6.92273		0.543974	1.00982			1.00982	-0.179406	0	6.255						0.673817	0	0	0	0	0	0	0	0	0	0	0	0	0	0		-0.487227	-0.0744072	0.0667689	0.185178	0.523589	1.08723	1.57279	1.65629	1.09393	0.234075
YDL065C		0.393168	1.31918			1.31918	0.456865	0	7.49169		0.543974	1.00982			1.00982	-0.179406	0	7.85372						0.673817	0	0	0	0	0	0	0	0	0	0	0	0	0	0		-0.910745	-0.874715	-0.681084	-0.479041	-0.414294	-0.49719	-0.562238	-0.432194	0.0230655	0.585406
YDL066W		0.493175	1.02714	0.920373	0.766202	0.896672	-0.255258	0	5.34379		0.743845	0.8706	0.429389	1.08107	0.975835	-0.249384	0	2.81138						0.995267	0	0	0	0	0	0	0	0	0	0	0	0	0	0		0.867979	1.21016	1.52687	1.84615	2.19473	2.54821	2.81586	2.90248	2.73038	2.35119
YDL067C		0.493175	1.02714	0.920373	0.766202	0.896672	-0.255258	0	6.16819		0.743845	0.8706	0.429389	1.08107	0.975835	-0.249384	0	6.43902						0.995267	0	0	0	0	0	0	0	0	0	0	0	0	0	0		0.0811452	0.0876789	0.118876	0.158789	0.191724	0.211971	0.226787	0.244295	0.274619	0.342678
YDL068W		0.396721	1.09259	0.0831741	1.44895	1.27077	0.375278	0	6.92273		0.458338	1.07581	0.50771	1.02547	1.05064	-0.09534	0	7.98425						0.00386046	0	0	0	0	0	0	0	0	0	0	0	0	0	0		0.493984	0.555823	0.517977	0.480729	0.542313	0.721419	0.933396	1.08669	1.10192	0.989664
YDL069C		0.774579	0.820376	0.459294	1.0453	0.932838	-0.1943	0	#N/A		0.543983	1.00473	0.355513	1.14445	1.07459	-0.046022	0	#N/A						0.719601	0	0	0	0	0	0	0	0	0	0	0	0	0	0		0.673332	0.2943	-0.0292021	-0.2472	-0.311178	-0.2293	-0.0833588	0.0399297	0.0699013	0.054512
YDL070W		0.722583	0.86799	0.647889	0.94819	0.90809	-0.236013	0	6.92273		0.109097	1.44234	0.0324241	1.84273	1.64253	1.1235	1	6.255				1		0.715538	0	0	0	0	0	0	0	0	0	0	0	0	0	0		0.106946	0.205501	0.333232	0.446904	0.504158	0.496759	0.460801	0.435337	0.457042	0.544989
YDL071C		0.396721	1.09259	0.0831741	1.44895	1.27077	0.375278	0	#N/A		0.458338	1.07581	0.50771	1.02547	1.05064	-0.09534	0	#N/A						0.00386046	0	1	0	0	0	0	0	0	0	0	0	0	0	0		1.43875	1.00015	0.262581	-0.450898	-0.82292	-0.757788	-0.447761	-0.104343	0.0731255	-0.0248205
YDL072C		0.722583	0.86799	0.647889	0.94819	0.90809	-0.236013	0	3.06351		0.109097	1.44234	0.0324241	1.84273	1.64253	1.1235	1	7.66259				1		0.715538	0	0	0	0	0	0	0	0	0	0	0	0	0	0		-0.29726	-0.368059	-0.319843	-0.261067	-0.298117	-0.456814	-0.65833	-0.816841	-0.853206	-0.737679
YDL073W		0.796322	0.835477	0.561396	0.952839	0.894158	-0.259494	0	6.92273		0.952595	0.654965			0.654965	-0.910128	0	5.99196						0.661627	0	0	0	0	0	0	0	0	0	0	0	0	0	0		-0.329437	-0.312537	-0.255654	-0.187536	-0.136183	-0.100577	-0.0420013	0.0807802	0.297034	0.547573
YDL074C		0.796322	0.835477	0.561396	0.952839	0.894158	-0.259494	0	6.92273		0.952595	0.654965			0.654965	-0.910128	0	11.0397						0.661627	0	0	0	0	0	0	0	0	0	0	0	0	0	0		-2.20284	-1.56335	-0.604958	0.0861496	-0.062977	-1.11095	-2.44822	-3.42061	-3.47694	-2.8275
YDL075W		0.459833	1.03904	0.589739	0.968582	1.00381	-0.0746783	0	5.57383				0.38391	1.12028	1.12028	0.04807	0	3.56399						0.940471	0	0	0	0	0	0	0	0	0	0	0	0	0	0		-0.120139	-0.19845	-0.35214	-0.451186	-0.369526	-0.134976	0.0247582	-0.13139	-0.770458	-1.51235
YDL076C		0.459833	1.03904	0.589739	0.968582	1.00381	-0.0746783	0	10.0395				0.38391	1.12028	1.12028	0.04807	0	7.19844						0.940471	0	0	0	1	0	0	0	0	0	0	0	0	0	0		0.848441	0.884174	0.788905	0.683862	0.687839	0.824984	0.996502	1.09538	1.03075	0.831149
YDL077C		0.300775	1.14983	0.447943	1.05061	1.10022	0.0878178	0	7.49169		0.265316	1.22066	0.0501762	1.70537	1.46302	0.753832	0	11.0397						0.524458	0	0	0	0	0	0	0	0	0	0	0	0	0	0		1.21626	1.43029	1.53133	1.604	1.73101	1.91942	2.07811	2.10936	1.93159	1.5821
YDL078C		0.678855	0.904192	0.154431	1.33349	1.11884	0.119207	0	6.76016		0.769767	0.850049	0.807886	0.793802	0.821926	-0.566318	0	7.28314						0.752119	0	0	0	0	0	0	0	0	0	0	0	0	0	0		2.72549	1.75581	0.281396	-0.911651	-1.0541	-0.0315523	1.41967	2.50643	2.56039	1.83585
YDL079C		0.797289	0.844568	0.496834	1.02165	0.933108	-0.193844	0	6.18027				0.453847	1.06154	1.06154	-0.0729046	0	7.19844						0.911467	0	0	0	1	0	0	0	0	0	0	0	0	0	0		-0.805329	-0.639443	-0.289117	0.0155941	0.0499879	-0.202565	-0.488402	-0.535796	-0.128188	0.543261
YDL080C		0.398513	1.09179	0.862288	0.817056	0.954421	-0.157922	0	7.49169				0.995785	0.428009	0.428009	-1.37748	0	6.52984						0.638592	0	0	0	0	0	0	0	0	0	0	0	0	0	0		-3.24242	-2.61092	-1.98494	-1.68651	-2.02878	-2.97916	-4.05593	-4.74736	-4.62843	-3.91505
YDL081C		0.779084	0.839155	0.403188	1.10006	0.969606	-0.132327	0	6.18027				0.821552	0.781715	0.781715	-0.649122	0	11.0397						0.43342	0	0	0	0	0	0	0	0	0	0	0	0	0	0		-2.01447	-1.31861	-0.712783	-0.466154	-0.840046	-1.7909	-2.8791	-3.63856	-3.68377	-3.22458
YDL082W		0.957341	0.717126	0.324638	1.10985	0.91349	-0.226911	0	6.92273				0.102106	1.51096	1.51096	0.852559	0	7.79232						0.719384	0	0	0	0	0	0	0	0	0	0	0	0	0	0		-3.75989	-2.86152	-1.94098	-1.44513	-1.80911	-3.01105	-4.43553	-5.42742	-5.439	-4.71616
YDL083C		0.957341	0.717126	0.324638	1.10985	0.91349	-0.226911	0	6.92273				0.102106	1.51096	1.51096	0.852559	0	7.66259						0.719384	0	0	0	0	0	0	0	0	0	0	0	0	0	0		-2.12595	-1.39629	-0.678831	-0.244751	-0.35782	-0.993142	-1.75084	-2.20598	-2.00598	-1.33314
YDL084W		0.507444	1.01088	0.823165	0.794444	0.902664	-0.245158	0	6.92273				0.236661	1.26944	1.26944	0.355209	0	3.5169						0.8705	0	0	0	0	0	0	0	0	0	0	0	0	0	0		0.189289	0.203075	0.221941	0.25468	0.310083	0.396904	0.523851	0.699625	0.923256	1.12227
YDL085W		0.912913	0.745786	0.502041	1.01844	0.882113	-0.279796	0	6.92273		0.364737	1.5816	0.00865829	2.24766	1.91463	1.68381	1	11.0397				1		0.496634	0	0	0	1	0	0	0	0	0	0	0	0	0	0		-0.527636	-0.213084	0.302211	0.755518	0.8898	0.669399	0.346236	0.191451	0.419211	0.822609
YDL086W		0.692899	0.89002	0.71756	0.903509	0.896764	-0.255102	0	6.92273		0.406515	1.10043	0.145284	1.40669	1.25356	0.322515	0	7.98425						0.758559	0	0	0	0	1	0	0	0	0	0	0	0	0	0		0.325591	0.40882	0.458723	0.554469	0.773287	1.11681	1.48845	1.7851	1.91758	1.90017
YDL087C		0.692899	0.89002	0.71756	0.903509	0.896764	-0.255102	0	10.0395		0.406515	1.10043	0.145284	1.40669	1.25356	0.322515	0	6.2789						0.758559	0	0	0	0	0	0	0	0	0	0	0	0	0	0		0.20433	0.251082	0.283931	0.254205	0.114566	-0.130561	-0.409511	-0.646125	-0.770627	-0.760419
YDL088C		0.341113	1.20705	0.572797	0.981131	1.09409	0.0774906	0	10.0395		0.622951	0.951888	0.545862	0.99176	0.971824	-0.257644	0	5.99196						0.833405	0	0	0	0	0	0	0	0	0	0	0	0	0	0		0.491603	0.441605	0.285261	0.164868	0.219694	0.471328	0.788482	1.02966	1.07201	0.9306
YDL089W		0.981135	0.607387	0.774866	0.843834	0.72561	-0.543579	0	6.76016		0.833617	0.800429	0.868043	0.648055	0.724242	-0.767471	0	2.59287						0.839811	0	0	0	0	0	0	0	0	0	0	0	0	0	0		-0.0804135	0.145087	0.360096	0.558426	0.733634	0.869258	0.935822	0.902979	0.750833	0.536702
YDL090C		0.981135	0.607387	0.774866	0.843834	0.72561	-0.543579	0	6.92273		0.833617	0.800429	0.868043	0.648055	0.724242	-0.767471	0	7.19844						0.839811	0	0	0	0	0	0	0	0	0	0	0	0	0	0		1.50721	1.34901	0.949338	0.568123	0.460809	0.707974	1.16303	1.66421	2.0519	2.18239
YDL091C		0.951549	0.529717	0.810386	0.849883	0.6898	-0.603937	0	6.92273				0.89731	0.698169	0.698169	-0.821161	0	6.255						0.37075	0	0	0	0	0	0	0	0	0	0	0	0	0	0		-0.745743	-0.769788	-0.611823	-0.403638	-0.275007	-0.277283	-0.359944	-0.46566	-0.538083	-0.528109
YDL092W		0.681795	0.921062	0.898442	0.792435	0.856748	-0.322548	0	6.92273		0.81526	0.813966	0.740736	0.849601	0.831784	-0.546018	0	11.0397						0.529249	0	0	0	0	0	0	0	0	0	0	0	0	0	0		-0.360594	-0.205722	-0.120463	-0.042378	0.0898917	0.295773	0.54022	0.784547	0.982769	1.03496
YDL093W		0.379006	1.11691	0.809084	0.850506	0.983709	-0.108557	0	6.92273				0.347123	1.20215	1.20215	0.216652	0	7.79232						NaN	0	0	0	0	0	0	0	0	0	0	0	0	0	0		0.435646	0.386602	0.441868	0.537542	0.61049	0.627343	0.5934	0.516543	0.409749	0.323622
YDL094C		0.681795	0.921062	0.898442	0.792435	0.856748	-0.322548	0	#N/A		0.81526	0.813966	0.740736	0.849601	0.831784	-0.546018	0	#N/A						0.529249	0	0	0	0	0	0	0	0	0	0	0	0	0	0		-0.931782	-0.931437	-0.922086	-0.875221	-0.763778	-0.616693	-0.535651	-0.627198	-0.971514	-1.45389
YDL095W		0.910307	0.652404	0.831016	0.839132	0.745768	-0.509603	0	5.34379				0.00216294	2.90662	2.90662	3.72654	1	0				1		0.695741	0	0	0	0	0	0	0	0	0	0	0	0	0	0		-0.402584	-0.561269	-0.587134	-0.559214	-0.555379	-0.608201	-0.691403	-0.77478	-0.827948	-0.819243
YDL096C		0.379006	1.11691	0.809084	0.850506	0.983709	-0.108557	0	#N/A				0.347123	1.20215	1.20215	0.216652	0	#N/A						NaN	0	1	0	0	0	0	0	0	0	0	0	0	0	0		-0.499151	-0.5817	-0.498879	-0.371452	-0.317606	-0.355258	-0.372071	-0.247005	0.103312	0.483835
YDL097C		0.910307	0.652404	0.831016	0.839132	0.745768	-0.509603	0	6.57226				0.00216294	2.90662	2.90662	3.72654	1	7.79232				1		0.695741	0	0	0	0	0	0	0	0	0	0	0	0	0	0		0.204537	0.203119	0.170007	0.0919874	-0.0431322	-0.207947	-0.323614	-0.307851	-0.0987075	0.215505
YDL098C		0.748907	0.669163	0.517246	1.01522	0.842194	-0.347079	0	6.92273				0.482158	1.05779	1.05779	-0.0806171	0	7.28314						0.189927	0	0	0	0	0	0	0	0	0	0	0	0	0	0		-2.20472	-2.25451	-2.20089	-2.05402	-1.82534	-1.57514	-1.42714	-1.50929	-1.9173	-2.50838
YDL099W		0.464531	1.05838	0.70683	0.663857	0.86112	-0.31518	0	5.64075		0.577383	0.982421	0.317483	1.19085	1.08664	-0.0212202	0	2.68854						0.748313	0	0	0	0	0	0	0	0	0	0	0	0	0	0		-1.01634	-0.529707	0.178106	0.764262	0.893464	0.523511	-0.00705237	-0.334237	-0.157663	0.352923
YDL100C		0.464531	1.05838	0.70683	0.663857	0.86112	-0.31518	0	5.5828		0.577383	0.982421	0.317483	1.19085	1.08664	-0.0212202	0	7.79232						0.748313	0	0	0	0	0	0	0	0	0	0	0	0	0	0		1.22711	0.870827	0.428391	0.0586939	-0.0827371	0.0288759	0.24846	0.419592	0.405788	0.21793
YDL101C		0.462021	1.07062	0.494612	1.02412	1.04737	-0.00126051	0	7.49169		0.550235	1.0006	0.507665	1.02163	1.01112	-0.176731	0	7.64066						0.0905909	0	0	0	0	0	0	0	0	0	0	0	0	0	0		-1.32503	-1.23212	-0.920552	-0.593824	-0.451854	-0.556467	-0.790098	-1.02319	-1.13676	-1.09005
YDL102W		0.753554	0.853476	0.510022	1.03804	0.945758	-0.172523	0	6.92273				0.795415	0.802151	0.802151	-0.607039	0	7.85372						0.904999	0	0	0	0	0	0	0	0	0	0	0	0	0	0		-0.699661	-0.556081	-0.401347	-0.180743	0.157844	0.565273	0.860878	0.855202	0.420122	-0.119183
YDL103C		0.753554	0.853476	0.510022	1.03804	0.945758	-0.172523	0	10.0395				0.795415	0.802151	0.802151	-0.607039	0	6.52984						0.904999	0	0	0	1	0	0	0	0	0	0	0	0	0	0		-0.572032	-0.263045	0.077578	0.40522	0.675526	0.854252	0.920286	0.853398	0.643364	0.353939
YDL104C		0.767232	0.829524	0.806434	0.850172	0.839848	-0.351034	0	5.45875				0.803055	0.791741	0.791741	-0.628474	0	7.79232						0.359642	0	0	0	0	0	0	0	0	0	0	0	0	0	0		0.363459	0.54701	0.714832	0.911417	1.17967	1.50067	1.77523	1.89876	1.78549	1.48834
YDL105W		0.798888	0.840317	0.512275	1.16952	1.00492	-0.0728131	0	#N/A		0.708635	0.89543	0.864486	0.741114	0.818272	-0.573842	0	#N/A						0.785041	0	0	0	0	0	0	0	0	0	0	0	0	0	0		0.620325	0.545654	0.426824	0.292655	0.171892	0.0902665	0.0695943	0.131431	0.293903	0.549811
YDL106C		0.798888	0.840317	0.512275	1.16952	1.00492	-0.0728131	0	7.49169		0.708635	0.89543	0.864486	0.741114	0.818272	-0.573842	0	7.85372						0.785041	0	0	0	0	0	0	0	0	0	0	0	0	0	0		0.0346524	-0.00633283	-0.126707	-0.21731	-0.171278	0.0290206	0.285296	0.491512	0.556341	0.49715
YDL107W		0.433907	1.06837	0.486466	1.0297	1.04903	0.00154272	0	6.92273		0.658504	0.92833	0.618362	0.939322	0.933826	-0.33589	0	6.76433						0.343449	0	0	0	1	0	0	0	0	0	0	0	0	0	0		-0.77841	-0.531302	-0.246079	0.0153589	0.192227	0.267093	0.27884	0.270114	0.278748	0.306999
YDL108W		0.571051	0.975188	0.162275	1.36864	1.17191	0.208657	0	6.92273		0.915729	0.715149	0.977634	0.543004	0.629076	-0.963438	0	6.40198						0.681544	0	0	0	0	0	0	0	0	0	0	0	0	0	0		-1.05633	-0.878168	-0.679099	-0.530772	-0.503184	-0.602155	-0.75014	-0.864017	-0.87197	-0.785716
YDL109C		0.571051	0.975188	0.162275	1.36864	1.17191	0.208657	0	10.0395		0.915729	0.715149	0.977634	0.543004	0.629076	-0.963438	0	6.52984						0.681544	0	0	0	0	0	0	0	0	0	0	0	0	0	0		0.695045	0.688225	0.544316	0.455214	0.609309	1.05875	1.67871	2.33252	2.88391	3.19946
YDL110C		0.723279	0.840956	0.58912	0.974168	0.907562	-0.236902	0	6.92273		0.0176403	1.89917	0.507937	1.02061	1.45989	0.747389	0	6.81142						0.573756	0	0	0	0	0	0	0	0	0	0	0	0	0	0		-0.835139	-0.827671	-0.65626	-0.484179	-0.471683	-0.661775	-0.945144	-1.2023	-1.3235	-1.27102
YDL111C		0.814452	0.75445	0.686527	0.923	0.838725	-0.352926	0	6.92273		0.0420291	1.67351	0.141143	1.46434	1.56893	0.971928	0	6.52984						0.259725	0	0	0	0	0	0	0	0	0	0	0	0	0	0		-0.377795	-0.193505	-0.0103504	0.166683	0.332384	0.472822	0.562736	0.576111	0.496096	0.373588
YDL112W		0.746108	0.824395	0.814761	0.852499	0.838447	-0.353394	0	6.18027		0.837514	0.703298	0.429145	1.08584	0.89457	-0.416727	0	7.66259						0.244484	0	0	0	0	0	0	0	0	0	0	0	0	0	0		0.504101	0.384869	0.124887	-0.135539	-0.258568	-0.202032	-0.0480536	0.112939	0.201442	0.21867
YDL113C		0.746108	0.824395	0.814761	0.852499	0.838447	-0.353394	0	7.49169		0.837514	0.703298	0.429145	1.08584	0.89457	-0.416727	0	7.28314						0.244484	0	0	0	0	0	1	0	0	0	0	0	0	0	0		-0.241055	-0.142072	-0.0785542	0.0291057	0.258057	0.589874	0.881978	0.983491	0.797336	0.624057
YDL114W		0.0540733	1.40733	0.0690693	1.36279	1.38506	0.567908	0	3.05143		0.103736	1.45344	0.0474994	1.71831	1.58587	1.00682	0	3.15269						0.352137	0	0	1	1	0	0	0	0	1	0	0	0	0	0		0.53725	0.476401	0.319	0.239749	0.408382	0.801612	1.14541	1.14901	0.598037	-0.156918
YDL115C		0.0540733	1.40733	0.0690693	1.36279	1.38506	0.567908	0	10.0395		0.103736	1.45344	0.0474994	1.71831	1.58587	1.00682	0	11.0397						0.352137	0	0	0	1	0	0	0	0	0	0	0	0	0	0		-0.118328	-0.180717	-0.114802	-0.0131885	0.0328249	-0.0172249	-0.137766	-0.298812	-0.466018	-0.572812
YDL116W		0.620945	0.943359	0.842863	0.820784	0.882072	-0.279866	0	10.0395		0.655917	0.930743	0.463265	1.05768	0.994211	-0.211544	0	6.52984						0.585144	0	0	0	0	0	0	0	0	0	0	0	0	0	0		0.536389	0.522336	0.587879	0.653579	0.641241	0.521165	0.326645	0.0951863	-0.13352	-0.303609
YDL117W		0.728244	0.882745	0.606582	0.967382	0.925063	-0.207404	0	10.0395		0.575869	0.983657	0.319993	1.17696	1.08031	-0.0342527	0	3.1995						0.530791	0	0	0	0	0	0	0	0	0	0	0	0	0	0
YDL118W		0.681593	0.884045	0.51283	1.01608	0.950062	-0.165269	0	6.92273		0.446455	1.07254	0.744371	0.844935	0.958737	-0.284592	0	7.28314						0.39411	0	0	0	0	0	0	0	0	0	0	0	0	0	0		-2.45527	-2.49565	-2.19541	-1.87195	-1.83632	-2.15362	-2.56944	-2.80798	-2.64218	-2.20481
YDL119C		0.728244	0.882745	0.606582	0.967382	0.925063	-0.207404	0	#N/A		0.575869	0.983657	0.319993	1.17696	1.08031	-0.0342527	0	#N/A						0.530791	0	0	0	0	0	0	0	0	0	0	0	0	0	0		-0.431172	-0.163918	0.102116	0.329138	0.479767	0.532672	0.487368	0.344761	0.112946	-0.146875
YDL120W		0.600065	0.953915	0.948856	0.721966	0.837941	-0.354248	0	7.49169		0.861537	0.774321	0.761457	0.73336	0.75384	-0.706522	0	7.64066						0.693007	0	0	0	0	0	0	0	0	0	0	0	0	0	0		-0.44197	-0.365744	-0.188477	-0.0227945	0.0203007	-0.107055	-0.370708	-0.73102	-1.1417	-1.50729
YDL121C		0.600065	0.953915	0.948856	0.721966	0.837941	-0.354248	0	6.92273		0.861537	0.774321	0.761457	0.73336	0.75384	-0.706522	0	6.33009						0.693007	0	0	0	0	0	0	0	0	0	0	0	0	0	0		0.0215105	-0.0532674	0.039065	0.122351	0.0245685	-0.265607	-0.550746	-0.619467	-0.297876	0.310863
YDL122W		0.339332	1.11454	0.57484	0.982471	1.04851	0.000656413	0	6.92273		0.73678	0.875396	0.741481	0.847557	0.861476	-0.484874	0	3.47435						0.742034	0	0	0	1	0	0	0	0	0	0	0	0	0	0		1.07249	1.05331	0.850229	0.64053	0.598344	0.775089	1.06278	1.34277	1.50034	1.4498
YDL123W		0.496244	1.08088	0.596519	0.901388	0.991132	-0.096047	0	10.0395		0.605178	0.964398	0.171756	1.35975	1.16208	0.134128	0	7.64066						0.668465	0	0	0	0	0	0	0	0	0	0	0	0	0	0		1.23859	1.10681	0.991971	0.853246	0.65148	0.413192	0.250208	0.280057	0.582105	0.953673
YDL124W		0.857346	0.786068	0.765155	0.805389	0.795729	-0.425396	0	6.92273		0.316798	1.17264	0.211968	1.30067	1.23665	0.287701	0	7.85372						0.928001	0	0	0	0	0	0	0	0	0	0	0	0	0	0		-0.285933	-0.13565	0.0436063	0.283208	0.613135	1.0092	1.37687	1.61688	1.64559	1.49458
YDL125C		0.857346	0.786068	0.765155	0.805389	0.795729	-0.425396	0	7.49169		0.316798	1.17264	0.211968	1.30067	1.23665	0.287701	0	7.98425						0.928001	0	0	0	0	0	0	0	0	0	0	0	0	0	0		0.858008	0.509418	0.195712	-0.0538058	-0.209499	-0.228903	-0.0528825	0.37881	1.08951	1.82978
YDL126C		0.776699	0.849902	0.939426	0.730698	0.7903	-0.434546	0	6.92273		0.380561	1.13963	0.353774	1.14494	1.14228	0.0933735	0	7.79232						0.929336	0	0	0	0	0	0	0	0	0	0	0	0	0	0		0.581139	0.708176	0.807512	0.857273	0.836458	0.758205	0.679992	0.662261	0.749367	0.866758
YDL127W		0.901787	0.767116	0.714345	0.899307	0.833211	-0.362219	0	6.92273		0.301367	1.18667	0.418758	1.09004	1.13836	0.0852879	0	7.85372						NaN	0	0	0	0	0	0	0	0	0	0	0	0	0	0		-0.129121	0.0804469	0.234412	0.320296	0.325868	0.248646	0.0988043	-0.112634	-0.373999	-0.668821
YDL128W		0.381062	1.08296	0.572378	0.984483	1.03372	-0.0242659	0	6.92273		0.408925	1.0988	0.175712	1.35489	1.22684	0.267494	0	11.0397						0.205817	0	0	0	0	0	0	0	0	0	0	0	0	0	0		0.0830029	0.478449	0.537187	0.514352	0.658771	0.974128	1.14566	0.837303	-0.198418	-1.55448
YDL129W		0.965685	0.633455	0.835355	0.835701	0.734578	-0.528464	0	6.92273		0.188163	1.30966	0.178316	1.35046	1.33006	0.480048	0	6.81142						0.224663	0	0	0	0	0	0	0	0	0	0	0	0	0	0		-3.89219	-2.97343	-2.00764	-1.44452	-1.72204	-2.8219	-4.13308	-5.00497	-4.88792	-3.97863
YDL130W		0.513183	1.00673	0.484017	1.03405	1.02039	-0.0467362	0	10.0395		0.598386	0.96827	0.55207	0.987758	0.978014	-0.244897	0	7.64066						0.122998	0	0	0	0	0	0	0	0	0	0	0	0	0	0
YDL130W-A		0.735328	0.889777	0.581701	0.843368	0.866572	-0.30599	0	#N/A		0.751301	0.864578	0.37605	1.1252	0.994888	-0.210149	0	#N/A							0	0	0	0	0	0	0	0	0	0	0	0	0	0		-4.12085	-3.15647	-1.93661	-0.844896	-0.257189	-0.249478	-0.508166	-0.693621	-0.524955	-0.155432
YDL131W		0.672858	0.92771	0.582092	0.979526	0.953618	-0.159276	0	5.86825		0.16336	1.34473	0.278345	1.22079	1.28276	0.382643	0	6.52984						0.543919	0	0	0	0	0	0	0	0	0	0	0	0	0	0		0.297421	0.235449	0.0188667	-0.187642	-0.222055	-0.0258112	0.325254	0.746324	1.14589	1.38304
YDL132W		0.748403	0.889204	0.55883	0.955229	0.922216	-0.212203	0	7.49169		0.213448	1.28371	0.355499	1.14453	1.21412	0.241299	0	7.85372						0.871576	0	0	0	0	0	0	0	0	0	0	0	0	0	0
YDL133C-A		0.660085	0.93163	0.283916	1.13982	1.03572	-0.0208864	0	#N/A		0.419601	1.09089	0.403836	1.10298	1.09693	-1.66697e-05	0	#N/A						0.237974	0	0	0	0	0	0	0	0	0	0	0	0	0	0		0.600047	0.632946	0.544079	0.430757	0.388434	0.440426	0.516328	0.539478	0.445326	0.258888
YDL133W		0.660085	0.93163	0.283916	1.13982	1.03572	-0.0208864	0	10.0395		0.419601	1.09089	0.403836	1.10298	1.09693	-1.66697e-05	0	7.79232							0	0	0	0	0	0	0	0	0	0	0	0	0	0		0.450321	0.419549	0.223347	0.0168041	-0.047469	0.0868863	0.351191	0.668411	0.954968	1.07893
YDL134C		0.500407	1.01256	0.73163	0.906163	0.959363	-0.149592	0	10.0395		0.632932	0.94608	0.575574	0.970712	0.958396	-0.285295	0	6.52984						0.0671092	0	0	0	0	0	1	0	0	0	0	0	0	0	0		-0.959336	-0.919745	-0.967814	-0.890772	-0.481771	0.235798	0.939456	1.28673	0.991612	0.185238
YDL135C		0.498256	1.0186	0.810292	0.847527	0.933065	-0.193917	0	6.92273		0.72652	0.880255	0.777476	0.81424	0.847247	-0.514175	0	6.52984						0.315599	0	0	0	0	0	0	0	0	0	0	0	0	0	0		-4.04825	-3.10759	-1.96603	-1.0441	-0.752867	-1.13519	-1.75563	-2.14678	-1.91724	-1.23723
YDL136W		0.382726	1.08169	0.213844	1.20259	1.14214	0.15848	0	6.92273		0.669462	0.921972	0.300813	1.19589	1.05893	-0.0782756	0	6.76433						0.148766	0	0	0	0	0	0	0	0	0	0	0	0	0	0		-0.932412	-0.675289	-0.396351	-0.184046	-0.124813	-0.227144	-0.398269	-0.538651	-0.561957	-0.47944
YDL137W		0.524132	1.00103	0.711957	0.91451	0.957771	-0.152277	0	10.0395		0.882548	0.754444	0.661248	0.909091	0.831767	-0.546052	0	6.76433						0.498838	0	0	0	0	0	0	0	0	0	0	0	0	0	0		-0.643986	-0.611464	-0.455744	-0.322531	-0.353881	-0.550072	-0.727206	-0.689073	-0.287318	0.272749
YDL138W		0.796741	0.859403	0.249104	1.16159	1.0105	-0.0634039	0	6.16819		0.00239788	2.43971	0.407539	1.09862	1.76916	1.38426	1	7.98425				1		0.158301	0	0	0	0	0	0	0	0	0	0	0	0	0	0		1.12626	0.984742	0.689555	0.432923	0.402964	0.62833	0.930518	1.11718	1.02474	0.702237
YDL139C		0.796741	0.859403	0.249104	1.16159	1.0105	-0.0634039	0	10.0395		0.00239788	2.43971	0.407539	1.09862	1.76916	1.38426	1	7.85372				1		0.158301	0	0	0	0	0	0	0	0	0	0	0	0	0	0
YDL140C		0.877906	0.788043	0.360591	1.09755	0.942795	-0.177518	0	6.92273		0.581096	0.980124	0.605642	0.948771	0.964447	-0.272834	0	7.79232						0.219991	0	0	0	0	0	0	0	0	0	0	0	0	0	0		-0.0370599	-0.0706018	-0.0361495	0.0109524	0.0158113	-0.0588862	-0.227618	-0.503334	-0.885067	-1.26897
YDL141W		0.742976	0.838464	0.574225	0.90574	0.872102	-0.296669	0	6.92273		0.966653	0.626827	0.9221	0.669671	0.648249	-0.923957	0	3.1995						0.85187	0	0	0	0	0	0	0	0	0	0	0	0	0	0		-0.608563	-0.493125	-0.390892	-0.289162	-0.175793	-0.0601849	0.0202667	0.0262978	-0.0771308	-0.293829
YDL142C		0.742976	0.838464	0.574225	0.90574	0.872102	-0.296669	0	5.64075		0.966653	0.626827	0.9221	0.669671	0.648249	-0.923957	0	6.52984						0.85187	0	0	0	0	0	0	0	0	0	0	0	0	0	0		-1.45422	-1.22618	-0.995554	-0.78022	-0.597544	-0.444372	-0.290898	-0.105533	0.125871	0.288567
YDL143W		0.621465	0.954704	0.470702	1.13152	1.04311	-0.00843578	0	6.92273		0.00103973	2.76523	0.421419	1.08774	1.92649	1.70823	1	3.28242				1		NaN	0	0	0	0	0	0	0	0	0	0	0	0	0	0		0.0167922	0.179839	0.513041	0.835482	0.970118	0.89041	0.76533	0.776919	1.06194	1.42257
YDL144C		0.621465	0.954704	0.470702	1.13152	1.04311	-0.00843578	0	6.57226		0.00103973	2.76523	0.421419	1.08774	1.92649	1.70823	1	7.85372				1		NaN	0	0	0	0	0	0	0	0	0	0	0	0	0	0		-0.383618	-0.6329	-0.824026	-1.01393	-1.25748	-1.52897	-1.69805	-1.62739	-1.22115	-0.69042
YDL145C		0.650546	0.910204	0.913397	0.766524	0.838364	-0.353535	0	10.0395		0.893416	0.741776	0.650816	0.915699	0.828738	-0.552291	0	7.66259						0.748141	0	0	0	0	0	0	0	0	0	0	0	0	0	0		0.0957205	-0.111267	-0.564323	-0.964494	-1.01913	-0.680432	-0.218686	0.0745683	-0.0456128	-0.479799
YDL146W		0.0938719	1.38985	0.184568	1.23985	1.31485	0.44958	0	7.49169		0.939181	0.676794	0.919142	0.66292	0.669857	-0.879462	0	11.0397						0.105955	0	0	0	1	0	0	0	0	0	0	0	0	0	0		0.266689	0.333294	0.347694	0.381739	0.505744	0.73021	0.987946	1.20657	1.32124	1.32296
YDL147W		0.706649	0.88951	0.559221	0.989621	0.939566	-0.182961	0	10.0395		0.833744	0.770276	0.360293	1.14052	0.955396	-0.291472	0	11.0397						0.940827	0	0	0	0	0	0	0	0	0	0	0	0	0	0		-0.560137	-0.343961	0.0114972	0.233242	0.0549849	-0.528892	-1.18539	-1.55887	-1.35766	-0.762811
YDL148C		0.706649	0.88951	0.559221	0.989621	0.939566	-0.182961	0	6.92273		0.833744	0.770276	0.360293	1.14052	0.955396	-0.291472	0	7.79232						0.940827	0	0	0	0	0	0	0	0	0	0	0	0	0	0		0.128494	0.180323	0.171453	0.195788	0.344992	0.62367	0.923341	1.12796	1.13756	0.970919
YDL149W		0.625745	0.937507	0.803973	0.855005	0.896256	-0.255959	0	5.57383		0.880435	0.754377	0.692588	0.884559	0.819468	-0.57138	0	6.40198						0.765329	0	0	0	0	0	0	0	0	0	0	0	0	0	0		-0.547588	-0.351809	0.00147935	0.268443	0.211121	-0.180019	-0.617784	-0.795146	-0.464228	0.185697
YDL150W		0.399755	1.09745	0.7247	0.888978	0.993212	-0.0925403	0	6.92273		0.7196	0.880178	0.685889	0.881386	0.880782	-0.445119	0	6.255						0.660827	0	0	0	0	0	0	0	0	0	0	0	0	0	0		0.178415	0.381264	0.562548	0.74867	0.965315	1.2102	1.44472	1.62784	1.72362	1.73366
YDL151C		0.625745	0.937507	0.803973	0.855005	0.896256	-0.255959	0	#N/A		0.880435	0.754377	0.692588	0.884559	0.819468	-0.57138	0	#N/A						0.765329	0	0	0	0	0	0	0	0	0	0	0	0	0	0		-0.106081	0.0289525	0.129431	0.212528	0.295029	0.378639	0.445476	0.47635	0.457572	0.416122
YDL152W		0.625793	0.938734	0.430508	1.06724	1.00299	-0.0760665	0	6.92273		0.723361	0.877161	0.546866	0.991011	0.934086	-0.335355	0	2.536						0.0744569	0	0	0	0	0	0	0	0	0	0	0	0	0	0		-0.701379	-0.595069	-0.489974	-0.402893	-0.350244	-0.333703	-0.335793	-0.337756	-0.323405	-0.295557
YDL153C		0.399755	1.09745	0.7247	0.888978	0.993212	-0.0925403	0	#N/A		0.7196	0.880178	0.685889	0.881386	0.880782	-0.445119	0	#N/A						0.660827	0	0	0	0	0	0	0	0	0	0	0	0	0	0		-1.10625	-0.903703	-0.653935	-0.416501	-0.249795	-0.166863	-0.121851	-0.0649654	0.0442318	0.177053
YDL154W		0.207155	1.2087	0.0110602	1.61877	1.41373	0.616243	0	6.92273		0.165838	1.35182	0.491358	1.25757	1.3047	0.427815	0	7.98425						0.655815	0	0	0	0	0	0	0	1	0	0	0	0	0	0		0.021033	0.0380127	0.00126235	0.0371363	0.267997	0.66105	0.981943	0.982852	0.485496	-0.174465
YDL155W		0.169237	1.27513	0.0137075	1.62078	1.44796	0.673925	0	10.0395		0.333104	1.16031	0.255441	1.25673	1.20852	0.229765	0	7.79232						0.613509	0	0	0	1	0	0	0	0	0	1	0	0	0	0		-1.87274	-1.75533	-1.5538	-1.32136	-1.1109	-0.963792	-0.90645	-0.964292	-1.14897	-1.37039
YDL156W		0.205012	1.28197	0.198332	1.27402	1.278	0.387457	0	6.92273		0.341063	1.15299	0.225314	1.32439	1.23869	0.291889	0	7.19844						0.570288	0	0	0	0	0	0	0	0	0	0	0	0	0	0		-0.759891	-0.592799	-0.40659	-0.22866	-0.0862419	-0.000218368	0.0167763	-0.0473412	-0.195621	-0.364356
YDL157C		0.205012	1.28197	0.198332	1.27402	1.278	0.387457	0	7.49169		0.341063	1.15299	0.225314	1.32439	1.23869	0.291889	0	7.85372						0.570288	0	0	0	1	0	0	0	0	0	0	0	0	0	1		0.45341	0.339507	0.198363	0.0569258	-0.0583207	-0.138825	-0.199334	-0.256149	-0.318413	-0.342339
YDL158C		0.205012	1.28197	0.198332	1.27402	1.278	0.387457	0	#N/A		0.341063	1.15299	0.225314	1.32439	1.23869	0.291889	0	#N/A						0.570288	0	0	0	0	0	0	0	0	0	0	0	0	0	0		1.20761	1.02639	0.644303	0.340075	0.385736	0.793849	1.23991	1.3769	0.923503	0.0840486
YDL159W		0.275442	1.14643	0.493779	1.02853	1.08748	0.0663401	0	#N/A		0.0196178	1.85629	0.0363284	1.79757	1.82693	1.50322	1	#N/A				1		0.499247	0	0	0	0	0	0	0	0	0	0	0	0	0	0		0.592364	0.218503	-0.252509	-0.676784	-0.913149	-0.926049	-0.817125	-0.697188	-0.659483	-0.667409
YDL160C		0.275442	1.14643	0.493779	1.02853	1.08748	0.0663401	0	6.92273		0.0196178	1.85629	0.0363284	1.79757	1.82693	1.50322	1	7.19844				1		0.499247	0	0	0	0	0	0	0	0	0	0	0	0	0	0		-0.358216	-0.248423	-0.174167	-0.127854	-0.102113	-0.0983007	-0.12911	-0.207992	-0.341676	-0.487224
YDL161W		0.271082	1.2393	0.455771	1.05539	1.14735	0.167248	0	10.0395		0.0412163	1.70481	0.280245	1.23769	1.47125	0.770786	0	7.28314						0.633778	0	0	0	0	1	0	0	0	0	0	0	0	0	0		0.0195972	0.161192	0.261927	0.339497	0.411049	0.472467	0.492009	0.436089	0.28133	0.0798144
YDL162C		0.501446	1.43122			1.43122	0.645718	0	#N/A		0.720467	0.856423			0.856423	-0.49528	0	#N/A						0.426444	0	0	0	0	0	0	0	0	0	0	0	0	0	0
YDL163W		0.507265	1.0432	0.607333	0.948164	0.995681	-0.08838	0	6.92273		0.495912	1.04699	0.712542	0.838079	0.942534	-0.317958	0	3.36524						0.415095	0	0	0	0	0	0	0	0	0	0	0	0	0	0		-0.551763	-0.349618	-0.142969	0.0459765	0.195103	0.286005	0.305095	0.239106	0.0820139	-0.118683
YDL164C		0.271082	1.2393	0.455771	1.05539	1.14735	0.167248	0	#N/A		0.0412163	1.70481	0.280245	1.23769	1.47125	0.770786	0	#N/A						0.633778	0	0	0	0	0	0	0	0	0	0	0	0	0	0		-0.708232	-0.477769	-0.221868	0.0246778	0.22732	0.360993	0.412948	0.371257	0.231528	0.0450198
YDL165W		0.485461	1.03673	0.556426	0.980413	1.00857	-0.0666496	0	5.40231		0.150909	1.83186	0.507314	1.02315	1.4275	0.680702	0	6.76433						0.562085	0	0	0	0	0	0	0	0	0	0	0	0	0	0		-0.143363	-0.0742681	0.134497	0.337359	0.391209	0.248797	-0.0126056	-0.307403	-0.552781	-0.68647
YDL166C		0.485461	1.03673	0.556426	0.980413	1.00857	-0.0666496	0	6.92273		0.150909	1.83186	0.507314	1.02315	1.4275	0.680702	0	3.90598						0.562085	0	0	0	0	0	0	0	0	0	0	0	0	0	0		0.0161931	-0.0126463	0.0666944	0.141234	0.099973	-0.0910977	-0.365971	-0.651955	-0.877562	-0.980194
YDL167C		0.541723	0.98008	0.437144	1.06364	1.02186	-0.0442514	0	10.0395		0.369493	1.13084	0.225936	1.29786	1.21435	0.24177	0	7.66259						0.363157	0	0	0	0	0	0	0	0	0	0	0	0	0	0		-0.957425	-0.70832	-0.285097	0.0198707	-0.0789518	-0.601208	-1.22114	-1.58991	-1.41992	-0.876262
YDL168W		0.976931	0.666919	0.235552	1.17428	0.9206	-0.214927	0	7.49169		0.235137	1.25255	0.143782	1.41019	1.33137	0.482745	0	6.52984						0.476387	0	0	0	0	0	0	0	0	0	0	0	0	0	0		2.49403	2.40199	1.91095	1.5633	1.8887	2.92172	4.0538	4.63338	4.12165	2.81297
YDL169C		0.976931	0.666919	0.235552	1.17428	0.9206	-0.214927	0	10.0395		0.235137	1.25255	0.143782	1.41019	1.33137	0.482745	0	11.0397						0.476387	1	0	0	1	0	0	0	0	0	0	0	0	0	0		-1.38243	-1.05939	-0.646899	-0.263579	-0.0260015	0.029011	-0.0317668	-0.134637	-0.214227	-0.266702
YDL170W		0.537287	0.994284	0.0349006	1.44307	1.21868	0.287479	0	10.0395		0.0113249	2.00138	0.0317919	1.83948	1.92043	1.69575	1	6.52984				1		0.763822	0	0	0	0	0	0	0	0	0	0	0	0	0	0		-0.11425	0.119904	0.330267	0.498653	0.607272	0.653651	0.65522	0.630737	0.599594	0.585867
YDL171C		0.537287	0.994284	0.0349006	1.44307	1.21868	0.287479	0	6.92273		0.0113249	2.00138	0.0317919	1.83948	1.92043	1.69575	1	11.0397				1		0.763822	0	0	0	0	0	0	0	0	0	0	0	0	0	0		0.250126	0.328376	0.401276	0.445291	0.437786	0.391154	0.363291	0.415133	0.591601	0.819248
YDL172C		0.0933345	1.59774	0.12682	1.31058	1.45416	0.684386	0	5.34379		0.101013	1.53235	0.435104	1.0821	1.30722	0.433022	0	0						0.334705	0	0	0	0	0	0	0	0	0	0	0	0	0	0		-0.0074527	0.0916183	-0.0808234	-0.205678	0.0286035	0.640071	1.2655	1.51621	1.08286	0.242911
YDL173W		0.0578427	1.51212	0.12432	1.3991	1.45561	0.686827	0	#N/A		0.106045	1.4483	0.00789056	2.28105	1.86468	1.58094	1	#N/A				1		0.908415	0	0	0	0	0	0	0	0	0	0	0	0	0	1		1.35566	1.33911	1.28523	1.24417	1.26445	1.33154	1.34903	1.21502	0.845657	0.290502
YDL174C		0.0578427	1.51212	0.12432	1.3991	1.45561	0.686827	0	7.49169		0.106045	1.4483	0.00789056	2.28105	1.86468	1.58094	1	7.66259				1		0.908415	0	0	0	0	0	1	0	0	0	0	0	0	0	0		-0.0701213	0.0249928	0.131451	0.196469	0.168633	0.0498724	-0.0885941	-0.170916	-0.135083	-0.0213768
YDL175C		0.300874	1.1454			1.1454	0.163969	0	5.00764		0.115892	1.43242			1.43242	0.690822	0	6.52984						0.589917	0	0	0	0	0	0	0	0	0	0	0	0	0	0		-1.52447	-1.36636	-1.13867	-0.893666	-0.683286	-0.544927	-0.497128	-0.55717	-0.729988	-0.929283
YDL176W		0.368795	1.09827	0.587929	0.9537	1.02599	-0.0372993	0	6.04223		0.00861515	2.07222	0.0439356	1.75118	1.9117	1.67777	1	6.52984				1		0.897879	0	0	0	0	0	0	0	0	0	0	0	0	0	0		-0.397201	-0.165719	-0.256285	-0.377553	-0.24484	0.16735	0.54783	0.56291	-0.0408715	-0.924035
YDL177C		0.368795	1.09827	0.587929	0.9537	1.02599	-0.0372993	0	6.92273		0.00861515	2.07222	0.0439356	1.75118	1.9117	1.67777	1	6.52984				1		0.897879	0	0	0	0	0	0	0	0	0	0	0	0	0	0		-0.780766	-0.609406	-0.278954	-0.0471629	-0.165367	-0.635391	-1.13494	-1.32004	-0.912289	-0.117733
YDL178W		0.678948	0.870211	0.624484	0.865108	0.867659	-0.304157	0	5.45875		0.22451	1.30496	0.396803	1.11224	1.2086	0.22993	0	3.5783						0.362444	0	0	0	0	1	0	0	0	0	0	0	0	0	0		0.344376	0.285404	0.301272	0.312945	0.243092	0.0806651	-0.0992852	-0.215952	-0.194849	-0.0081805
YDL179W		0.636233	0.942544	0.159173	1.23855	1.09055	0.071519	0	6.16819		0.0741923	1.53408	0.0545928	1.6832	1.60864	1.0537	0	7.79232						0.0144127	0	0	0	0	0	0	0	0	0	0	0	0	0	0		-0.14843	0.0261634	0.148484	0.250105	0.361887	0.487003	0.592653	0.643636	0.610703	0.508591
YDL180W		0.88584	0.748748	0.525235	1.00963	0.87919	-0.284723	0	10.0395		0.155205	1.36836	0.295992	1.27031	1.31934	0.45796	0	7.64066						0.448614	0	0	0	0	0	0	0	0	0	0	0	0	0	0		0.402353	0.804454	1.21159	1.6216	2.03165	2.41321	2.70438	2.84103	2.77032	2.52284
YDL181W		0.440802	1.0597	0.693657	0.923922	0.99181	-0.0949039	0	10.0395		0.00195108	2.508	0.0304658	1.85012	2.17906	2.22832	1	11.0397				1		0.323668	0	0	0	0	0	0	0	0	0	0	0	0	0	0		-1.75779	-1.13451	0.397886	1.79548	2.03645	0.958873	-0.482139	-1.25682	-0.521398	1.19343
YDL182W		0.824001	0.840728	0.694709	0.92639	0.883559	-0.277359	0	6.92273		0.00638242	2.14928	0.0605794	1.67998	1.91463	1.68382	1	7.98425				1		0.458432	0	0	0	0	0	0	0	0	0	0	0	0	0	0		0.999159	1.14806	1.17917	1.1818	1.24342	1.38097	1.51976	1.57896	1.49203	1.29815
YDL183C		0.157499	1.23089	0.00011802	2.2387	1.7348	1.15739	1	10.0395		0.12366	1.41265	0.053678	1.68716	1.54991	0.932762	0	7.85372		1				0.364466	0	0	0	0	0	0	0	0	0	0	0	0	0	0		-3.66048	-2.69989	-0.685442	1.16338	1.65217	0.560353	-1.06759	-2.10264	-1.61049	-0.0960826
YDL184C		0.152245	1.29937	0.0506485	1.46057	1.37997	0.559332	0	6.76016				0.720905	0.858677	0.858677	-0.49064	0	6.52984						0.17356	0	0	0	0	0	0	0	0	0	0	0	0	0	0		-0.746633	-0.986292	-1.14101	-1.27949	-1.4684	-1.69583	-1.84771	-1.80318	-1.47824	-1.06137
YDL185W		0.644808	0.934655	0.290394	1.53962	1.23714	0.318595	0	6.92273		0.0613645	1.58934	0.079436	1.62813	1.60874	1.0539	0	7.98425						0.148484	0	0	0	0	0	0	0	0	0	0	0	0	0	0		-0.605004	-0.833107	-0.385312	0.102479	0.00844544	-0.741853	-1.51179	-1.61722	-0.487144	1.61324
YDL186W		0.1404	1.25536	0.113312	1.29289	1.27413	0.380935	0	5.64075		7.55861e-06	6.10988	0.032446	5.28794	5.69891	9.4765	1	6.52984				1		2.58075e-10	0	1	0	1	0	0	0	0	1	0	0	0	0	0		-0.503193	-0.411646	-0.389902	-0.366409	-0.270578	-0.0692233	0.222248	0.585183	0.987394	1.29669
YDL187C		0.644808	0.934655	0.290394	1.53962	1.23714	0.318595	0	#N/A		0.0613645	1.58934	0.079436	1.62813	1.60874	1.0539	0	#N/A						0.148484	0	0	0	1	0	0	0	0	0	0	0	0	0	0		0.957982	0.92807	0.743062	0.549444	0.490857	0.600331	0.767215	0.87125	0.80715	0.580263
YDL188C		0.1404	1.25536	0.113312	1.29289	1.27413	0.380935	0	10.0395		7.55861e-06	6.10988	0.032446	5.28794	5.69891	9.4765	1	11.0397				1		2.58075e-10	0	1	0	0	0	0	0	0	0	0	0	0	0	0		0.133016	0.255535	0.313203	0.332233	0.338413	0.340879	0.327142	0.283267	0.2	0.102682
YDL189W		0.561982	0.97921	0.314385	1.12758	1.0534	0.00889989	0	10.0395		0.262393	1.23605	0.0527413	1.69632	1.46618	0.760356	0	6.52984						0.144486	0	0	0	0	0	0	0	0	0	0	0	0	0	0		-0.521271	-0.557288	-0.52647	-0.560332	-0.786431	-1.1785	-1.51046	-1.54286	-1.09421	-0.411298
YDL190C		0.561982	0.97921	0.314385	1.12758	1.0534	0.00889989	0	6.18027		0.262393	1.23605	0.0527413	1.69632	1.46618	0.760356	0	7.98425						0.144486	0	0	0	0	0	0	0	0	0	0	0	0	0	0		-0.402112	-0.404996	-0.276041	-0.168214	-0.23139	-0.495199	-0.833071	-1.10799	-1.19644	-1.07455
YDL191W		0.982571	0.653782	0.348364	1.09939	0.876588	-0.289109	0	3.63247		0.286025	1.20059	0.0413585	1.76548	1.48304	0.795063	0	5.86688						0.183137	0	0	0	0	0	0	0	0	0	0	0	0	0	0		0.477052	0.407513	0.400702	0.386611	0.296606	0.115364	-0.103177	-0.300452	-0.420733	-0.42926
YDL192W		0.985458	0.615377	0.659719	0.934213	0.774795	-0.460679	0	6.92273		0.266962	1.22688	0.345611	1.15724	1.19206	0.195868	0	7.98425						0.298656	0	0	0	0	0	0	0	0	0	0	0	0	0	0		0.265957	0.250512	0.314912	0.496491	0.832507	1.35731	2.10145	3.09524	4.32053	5.40099
YDL193W		0.610432	0.760316	0.861788	0.725055	0.742686	-0.514799	0	6.92273		0.814054	0.811409	0.878473	0.710946	0.761177	-0.691412	0	7.98425						0.297951	0	0	0	0	0	0	0	1	0	0	0	0	0	0		1.01097	0.966033	0.778024	0.60719	0.610445	0.815348	1.08142	1.25693	1.21137	0.970767
YDL194W		0.762343	0.880798	0.217131	1.18479	1.03279	-0.0258261	0	7.49169		0.314502	1.17603	0.671162	0.900079	1.03806	-0.121258	0	7.98425						0.56537	0	0	0	0	0	0	0	0	0	0	0	0	0	0		-0.504592	-0.151752	0.369223	0.775681	0.791689	0.402399	-0.0678714	-0.272138	0.0700225	0.74712
YDL195W		0.406918	1.15103	0.725261	0.885562	1.0183	-0.05026	0	6.92273		0.0512405	1.66074	0.295732	1.20564	1.43319	0.692404	0	6.33009						0.468212	0	0	0	0	0	0	0	0	0	0	0	0	0	0		-0.145958	-0.142339	-0.118743	-0.0856755	-0.0532152	-0.0149526	0.0569441	0.191738	0.407838	0.643433
YDL196W		0.197271	1.4901	0.562637	0.893688	1.19189	0.242336	0	7.49169				0.188828	1.35088	1.35088	0.522914	0	7.64066						0.358417	0	0	0	0	0	0	0	0	0	0	0	0	0	0		0.687914	0.779342	0.834105	0.837905	0.777315	0.672842	0.58907	0.593526	0.737032	0.946912
YDL197C		0.197271	1.4901	0.562637	0.893688	1.19189	0.242336	0	7.49169				0.188828	1.35088	1.35088	0.522914	0	6.255						0.358417	0	0	0	0	0	0	0	0	0	0	0	0	0	0		-1.57663	-1.17869	-0.55363	-0.0687783	-0.0831058	-0.630675	-1.32348	-1.74531	-1.55219	-0.934052
YDL198C		0.382718	1.12646	0.633302	0.952916	1.03969	-0.0142038	0	6.92273		0.238603	1.24946	0.320669	1.40552	1.32749	0.474753	0	11.0397						0.11355	0	0	0	0	0	0	0	0	0	0	0	0	0	0		0.998471	0.977435	0.966079	1.0031	1.1273	1.38226	1.81772	2.48382	3.38677	4.20799
YDL199C		0.607445	0.947868	0.618231	0.954695	0.951281	-0.163214	0	6.92273		0.238988	1.2557	0.576491	0.954195	1.10495	0.0164875	0	6.255						0.486139	0	0	0	0	0	0	0	0	0	0	0	0	0	0		-0.0655481	0.371444	0.561321	0.778643	1.29058	2.07707	2.74491	2.87596	2.15027	0.973581
YDL200C		0.483921	1.02039	0.034611	1.44752	1.23395	0.313226	0	5.34379		0.055856	1.60914	0.163293	1.43741	1.52328	0.877922	0	4.09711						0.0932704	0	0	0	1	0	0	0	0	0	0	0	0	0	0		-0.530136	-0.255756	0.067795	0.268367	0.177423	-0.233065	-0.808607	-1.38251	-1.79012	-1.88173
YDL201W		0.556801	0.980559			0.980559	-0.113868	0	5.40231		0.375439	1.12901	0.61437	0.940894	1.03495	-0.127653	0	6.255						0.118236	0	0	0	1	0	0	0	0	0	0	0	0	0	0		-0.976861	-0.623002	-0.229459	0.0721036	0.152889	-0.00436785	-0.272052	-0.512865	-0.605719	-0.549335
YDL202W		0.930019	0.730666	0.871851	0.810479	0.770572	-0.467796	0	10.0395		0.388054	1.11695	0.471356	1.04961	1.08328	-0.0281267	0	7.28314						0.725843	0	0	0	0	0	0	0	0	0	0	0	0	0	0		-0.0935944	0.0243783	0.0897777	0.148944	0.247157	0.388435	0.5232	0.59829	0.570191	0.46667
YDL203C		0.930019	0.730666	0.871851	0.810479	0.770572	-0.467796	0	6.76016		0.388054	1.11695	0.471356	1.04961	1.08328	-0.0281267	0	5.99196						0.725843	0	0	0	0	0	0	0	0	0	0	0	0	0	0		2.70785	1.38686	-0.436653	-1.75115	-1.5688	0.176592	2.35398	3.75229	3.34967	1.52261
YDL204W		0.66672	0.930521	0.538299	1.00097	0.965745	-0.138835	0	6.92273		0.256878	1.22921	0.227947	1.27895	1.25408	0.323586	0	6.255						0.619905	0	0	0	1	0	0	0	0	0	0	0	0	0	0		-0.856194	-0.78854	-0.537497	-0.30061	-0.271707	-0.50008	-0.847263	-1.16224	-1.30487	-1.21533
YDL205C		0.66672	0.930521	0.538299	1.00097	0.965745	-0.138835	0	10.0395		0.256878	1.22921	0.227947	1.27895	1.25408	0.323586	0	7.79232						0.619905	0	0	0	0	0	0	0	0	0	0	0	0	0	0		0.265157	0.453582	0.764185	1.03924	1.124	0.979986	0.71976	0.465964	0.331289	0.354831
YDL206W		0.0559729	1.47171	0.589923	0.884194	1.17795	0.218832	0	6.18027		0.669945	0.908988	0.792909	0.758815	0.833901	-0.541658	0	6.2789						0.324941	0	0	0	0	0	0	0	0	0	0	0	0	0	0		-0.754297	-0.4688	-0.136693	0.181367	0.425439	0.563233	0.598385	0.536934	0.391597	0.224454
YDL207W		0.840962	0.797722	0.509295	1.18792	0.99282	-0.0932014	0	6.76016		0.219495	1.27943	0.0591472	1.68616	1.48279	0.794557	0	6.52984						0.391424	0	0	0	0	0	0	0	0	0	0	0	0	0	0		-0.959711	-1.06309	-1.14023	-1.24104	-1.41429	-1.66364	-1.93415	-2.16696	-2.30307	-2.28229
YDL208W		0.629006	0.885469	0.53346	1.00473	0.945098	-0.173636	0	10.0395		0.843624	0.770203	0.631164	0.920116	0.845159	-0.518475	0	7.66259						0.486013	0	0	0	0	0	0	0	0	0	0	0	0	0	0		-0.629101	-0.300184	0.0230204	0.338645	0.644782	0.938059	1.21319	1.46477	1.67742	1.76208
YDL209C		0.629006	0.885469	0.53346	1.00473	0.945098	-0.173636	0	6.92273		0.843624	0.770203	0.631164	0.920116	0.845159	-0.518475	0	5.99196						0.486013	0	0	0	0	0	0	0	0	0	0	0	0	0	0		-1.21917	-1.06389	-0.700699	-0.349093	-0.224539	-0.385115	-0.684453	-0.962518	-1.07393	-0.981604
YDL210W		0.918456	0.759455	0.550952	0.994795	0.877125	-0.288203	0	6.76016		0.29849	1.18965	0.399033	1.16321	1.17643	0.163685	0	6.0462						0.73892	0	0	0	0	0	0	0	0	0	0	0	0	0	0		-0.319602	-0.205125	-0.113354	-0.0213565	0.0930905	0.224762	0.332772	0.373854	0.314313	0.191218
YDL211C		0.889044	0.803858	0.359216	1.08868	0.946268	-0.171664	0	6.92273				0.277227	1.22047	1.22047	0.254375	0	7.98425						0.267096	0	0	0	0	0	0	0	0	0	0	0	0	0	0		-0.102123	0.0537367	0.214735	0.302655	0.241529	0.0427147	-0.168986	-0.26119	-0.125258	0.17197
YDL212W		0.916584	0.715847	0.405337	1.07415	0.894998	-0.258078	0	6.92273		0.549496	1.00108	0.264388	1.2404	1.12074	0.0490068	0	7.66259						0.442067	0	0	0	0	0	0	0	0	0	0	0	0	0	0		-1.48683	-1.30707	-0.92052	-0.619467	-0.689453	-1.15421	-1.69739	-1.97991	-1.72433	-1.10897
YDL213C		0.916584	0.715847	0.405337	1.07415	0.894998	-0.258078	0	6.92273		0.549496	1.00108	0.264388	1.2404	1.12074	0.0490068	0	5.86688						0.442067	0	0	0	0	0	0	0	0	0	0	0	0	0	0		0.686134	0.433665	0.017368	-0.355938	-0.484441	-0.361088	-0.231822	-0.359494	-0.930989	-1.57175
YDL214C		0.414572	1.07576	0.627054	0.914365	0.995061	-0.0894249	0	7.49169		0.457799	1.06394	0.00793217	2.32436	1.69415	1.22979	1	7.66259				1		0.900974	0	0	0	1	0	0	0	0	0	0	0	0	0	0		1.38024	1.56234	1.86469	2.09718	2.07411	1.78395	1.44133	1.27602	1.47947	1.96021
YDL215C		0.178801	1.34062	0.104091	1.31024	1.32543	0.46741	0	10.0395		0.000270224	3.29099	0.00416181	2.52824	2.90961	3.7327	1	11.0397				1		0.0219835	0	0	0	1	0	0	0	0	0	0	0	0	0	0		0.0140344	0.093258	0.059623	0.0156362	0.0622237	0.238856	0.505169	0.815466	1.11498	1.2819
YDL216C		0.140978	1.33276	0.260534	1.2825	1.30763	0.4374	0	6.76016		0.467191	1.07115	0.844545	0.68329	0.87722	-0.452454	0	3.88405						0.360921	0	0	0	0	0	0	0	0	0	0	0	0	0	0		-0.0480272	0.126451	0.328582	0.483025	0.516284	0.426546	0.305121	0.249544	0.339794	0.526128
YDL217C		0.957511	0.618785	0.538779	1.00076	0.809774	-0.401722	0	6.92273		0.206354	1.28988	0.398521	1.49401	1.39194	0.60748	0	11.0397						0.33512	0	0	0	0	0	0	0	0	0	0	0	0	0	0		-0.297216	-0.326271	-0.610606	-0.742961	-0.326341	0.63727	1.6276	2.08972	1.57257	0.392441
YDL218W		0.682349	0.920317	0.917685	0.77909	0.849703	-0.334422	0	6.92273		0.49218	1.0399	0.528511	1.00506	1.02248	-0.153337	0	7.66259						0.761709	0	0	0	1	0	0	0	0	0	0	0	0	0	0		-1.35426	-1.2741	-1.13771	-0.956356	-0.742076	-0.537742	-0.426274	-0.493267	-0.801793	-1.24845
YDL219W		0.245036	1.19087	0.909656	0.725654	0.958263	-0.151446	0	10.0395		0.497153	1.04236	0.649888	0.913419	0.977892	-0.245149	0	6.52984						0.562859	0	0	0	0	0	0	0	0	0	0	0	0	0	0		0.265097	0.253203	0.333012	0.394683	0.330447	0.113062	-0.180104	-0.464692	-0.660474	-0.717755
YDL220C		0.245036	1.19087	0.909656	0.725654	0.958263	-0.151446	0	5.40231		0.497153	1.04236	0.649888	0.913419	0.977892	-0.245149	0	6.0462						0.562859	0	0	0	0	0	0	0	0	0	0	0	0	0	0		2.02385	1.63791	0.956437	0.344017	0.157673	0.460206	0.932209	1.22873	1.06416	0.591356
YDL221W		0.684088	0.855605	0.183639	1.25285	1.05423	0.0103032	0	#N/A		0.00224463	2.6055	0.0235632	1.98036	2.29293	2.46281	1	#N/A				1		0.195781	0	0	0	0	0	0	0	0	0	0	0	0	0	0		4.24432	3.33374	1.8379	0.621874	0.531448	1.66175	3.1328	3.99945	3.46983	1.88489
YDL222C		0.684088	0.855605	0.183639	1.25285	1.05423	0.0103032	0	6.16819		0.00224463	2.6055	0.0235632	1.98036	2.29293	2.46281	1	6.255				1		0.195781	0	0	0	0	0	0	0	0	0	0	0	0	0	1		1.80704	1.50328	0.956186	0.502256	0.470355	0.891737	1.41106	1.64716	1.2879	0.531533
YDL223C		0.463916	1.47454	0.0336446	1.49339	1.48396	0.734611	0	10.0395		0.059267	1.60849	0.0142597	2.08874	1.84861	1.54786	1	11.0397				1		0.599785	0	0	0	1	0	0	0	0	0	0	0	0	0	0		0.44249	0.271685	-0.165778	-0.558735	-0.602562	-0.246955	0.228015	0.520202	0.374923	-0.1117
YDL224C		0.786113	0.871674	0.316199	1.11346	0.992568	-0.093627	0	10.0395		0.237336	1.24998	0.217497	1.29314	1.27156	0.359585	0	7.98425						0.695667	0	0	0	0	0	0	0	0	0	0	0	0	0	0		-0.665132	-0.558907	-0.370504	-0.174799	-0.0453438	-0.00408502	-0.00593628	-0.00133085	0.0562477	0.190773
YDL225W		0.740244	0.740834	0.412089	1.07941	0.910121	-0.23259	0	7.49169		0.0414496	1.68245	0.406374	1.11445	1.39845	0.620874	0	7.98425						0.542479	0	0	0	0	0	0	0	0	0	0	0	0	0	0
YDL226C		0.740244	0.740834	0.412089	1.07941	0.910121	-0.23259	0	6.92273		0.0414496	1.68245	0.406374	1.11445	1.39845	0.620874	0	7.85372						0.542479	0	0	0	0	0	0	0	0	0	0	0	0	0	0		-0.596256	-0.54176	-0.425388	-0.321321	-0.30246	-0.391871	-0.547887	-0.724515	-0.874789	-0.944546
YDL227C		0.281678	1.13491	0.236566	1.17802	1.15646	0.182617	0	10.0395		0.400264	1.10513	0.691298	0.886944	0.996036	-0.207785	0	11.0397						0.828031	0	0	0	0	0	0	0	0	0	0	0	0	0	0		-0.596256	-0.54176	-0.425388	-0.321321	-0.30246	-0.391871	-0.547887	-0.724515	-0.874789	-0.944546
YDL227C		#N/A	#N/A	#N/A	#N/A	#N/A	#N/A	#N/A	10.0395		0.400264	1.10513	0.691298	0.886944	0.996036	-0.207785	0	11.0397							0	0	0	0	0	0	0	0	0	0	0	0	0	0		-0.596256	-0.54176	-0.425388	-0.321321	-0.30246	-0.391871	-0.547887	-0.724515	-0.874789	-0.944546
YDL227C		#N/A	#N/A	#N/A	#N/A	#N/A	#N/A	#N/A	10.0395		0.400264	1.10513	0.691298	0.886944	0.996036	-0.207785	0	11.0397							0	0	0	0	0	0	0	0	0	0	0	0	0	0		-0.596256	-0.54176	-0.425388	-0.321321	-0.30246	-0.391871	-0.547887	-0.724515	-0.874789	-0.944546
YDL227C		#N/A	#N/A	#N/A	#N/A	#N/A	#N/A	#N/A	10.0395		0.400264	1.10513	0.691298	0.886944	0.996036	-0.207785	0	11.0397							0	0	0	0	0	0	0	0	0	0	0	0	0	0		-0.596256	-0.54176	-0.425388	-0.321321	-0.30246	-0.391871	-0.547887	-0.724515	-0.874789	-0.944546
YDL227C		#N/A	#N/A	#N/A	#N/A	#N/A	#N/A	#N/A	10.0395		0.400264	1.10513	0.691298	0.886944	0.996036	-0.207785	0	11.0397							0	0	0	0	0	0	0	0	0	0	0	0	0	0		0.557496	0.724816	0.815859	0.895671	1.02793	1.22337	1.4239	1.56688	1.60056	1.55406
YDL228C		0.33211	1.27196	0.123211	1.54345	1.4077	0.606079	0	6.92273		0.476554	1.10841	0.230396	1.31152	1.20996	0.232739	0	6.255						0.0079031	0	0	0	0	0	0	0	0	0	0	0	0	0	0		-0.111175	-0.122243	-0.325726	-0.478633	-0.343437	0.105023	0.616039	0.920465	0.792927	0.331563
YDL229W		0.735097	0.812521	0.514102	1.01613	0.914324	-0.225505	0	#N/A		0.636767	0.939836	0.545008	0.992041	0.965939	-0.269763	0	#N/A						0.397784	0	0	0	0	0	0	0	0	0	0	0	0	0	0		0.781767	0.71162	0.484801	0.326775	0.457616	0.887748	1.35526	1.58002	1.33683	0.806257
YDL230W		0.686131	0.920865	0.287957	1.15104	1.03595	-0.0205033	0	6.16819		0.489721	1.04189	0.574281	0.971114	1.0065	-0.18623	0	7.19844						0.415039	0	0	0	0	0	0	0	0	0	0	0	0	0	0		-0.234675	-0.0819441	0.0438069	0.144699	0.222544	0.267059	0.252255	0.151093	-0.0536537	-0.306691
YDL231C		0.686131	0.920865	0.287957	1.15104	1.03595	-0.0205033	0	10.0395		0.489721	1.04189	0.574281	0.971114	1.0065	-0.18623	0	7.64066						0.415039	0	0	0	0	0	0	0	0	0	0	0	0	0	0		0.0157465	0.570434	1.18294	1.6448	1.75162	1.45614	0.915293	0.299629	-0.222033	-0.493781
YDL232W		0.544986	0.988849	0.512578	1.014	1.00142	-0.0787013	0	10.0395		0.437577	1.07825	0.152158	1.39745	1.23785	0.290166	0	3.00757						0.413139	0	0	0	0	0	0	0	0	0	0	0	0	0	0		1.61385	1.43319	1.02405	0.682998	0.699848	1.10312	1.58187	1.80248	1.4905	0.809017
YDL233W		0.94964	0.545598	0.606879	0.874807	0.710203	-0.569548	0	6.18027				0.182739	1.34269	1.34269	0.506057	0	11.0397						0.522653	0	0	0	0	0	0	0	0	0	0	0	0	0	0		1.43129	0.984036	0.447232	-0.0404791	-0.343525	-0.445602	-0.485335	-0.611707	-0.944542	-1.38817
YDL234C		0.94964	0.545598	0.606879	0.874807	0.710203	-0.569548	0	10.0395				0.182739	1.34269	1.34269	0.506057	0	7.98425						0.522653	0	0	0	0	1	0	0	0	0	0	0	0	0	0		-0.228759	-0.200787	-0.0376561	0.124894	0.15346	0.00538984	-0.244075	-0.511815	-0.716392	-0.788787
YDL235C		0.762415	0.813353	0.111609	1.367	1.09017	0.0708886	0	6.04223		0.481001	1.05028	0.713628	0.866463	0.958371	-0.285346	0	7.79232						0.182803	0	0	0	0	0	0	0	0	0	0	0	0	0	0		-1.66447	-1.35976	-1.306	-1.30781	-1.17458	-0.902457	-0.7301	-0.912402	-1.634	-2.56033
YDL236W		0.311603	1.12965	0.480616	1.04866	1.08915	0.0691645	0	6.92273		0.141435	1.3803	0.179612	1.3492	1.36475	0.551484	0	2.99071						0.340837	0	0	0	0	0	0	0	0	0	0	0	0	0	0		-0.0844773	0.0409771	0.107794	0.142821	0.17226	0.197222	0.186222	0.105597	-0.0733551	-0.342699
YDL237W		0.302804	1.25572			1.25572	0.349913	0	10.0395		0.265097	1.24079			1.24079	0.296225	0	11.0397						0.528273	0	0	0	0	0	0	0	0	0	0	0	0	0	0		0.417566	0.235251	-0.18961	-0.532999	-0.47805	0.0141302	0.621332	0.997216	0.849889	0.289886
YDL238C		0.302804	1.25572			1.25572	0.349913	0	6.92273		0.265097	1.24079			1.24079	0.296225	0	6.76433						0.528273	0	0	0	0	0	0	0	0	0	0	0	0	0	0		-0.428959	-0.550698	-0.889513	-1.04632	-0.631425	0.37976	1.53755	2.36055	2.45284	2.05012
YDL239C				0.0145359	1.75978	1.75978	1.1995	1	10.0395		0.844459	0.750493	0.700407	0.864754	0.807624	-0.59577	0	6.52984		1				0.735025	0	0	0	0	0	0	0	0	0	1	0	0	0	0		-0.796847	-0.786841	-0.716129	-0.650852	-0.655784	-0.742686	-0.854445	-0.929351	-0.910434	-0.775802
YDL240W		0.715526	0.903866	0.0740723	1.35256	1.12821	0.135003	0	6.57226		0.485396	1.04423	0.136828	1.43163	1.23793	0.290328	0	7.98425						0.853642	0	0	0	0	0	0	0	0	0	0	0	0	0	0		-1.93487	-1.70331	-1.71594	-1.78727	-1.73605	-1.54662	-1.4184	-1.5652	-2.13868	-2.83128
YDL241W		0.519605	1.05153	0.142883	1.31397	1.18275	0.226918	0	10.0395		0.157592	1.35622	0.270343	1.2315	1.29386	0.405499	0	7.98425						0.141799	0	0	0	1	0	0	0	0	0	0	0	1	0	0
YDL242W		0.000101006	2.29945	0.819731	0.836449	1.56795	0.876172	1	10.0395		0.666909	0.921941	0.774234	0.816129	0.869035	-0.469309	0	7.66259		1				0.61387	0	0	0	0	0	0	0	0	0	0	0	0	0	0		1.00491	0.988876	0.958099	0.890261	0.763326	0.566279	0.302426	-0.0239733	-0.398251	-0.728842
YDL243C		0.000101006	2.29945	0.819731	0.836449	1.56795	0.876172	1	6.92273		0.666909	0.921941	0.774234	0.816129	0.869035	-0.469309	0	6.76433		1				0.61387	0	0	0	0	0	0	0	0	0	0	0	0	0	0		0.934255	1.19309	1.42387	1.68914	2.04948	2.48986	2.89701	3.15109	3.15036	2.92668
YDL244W		0.464789	1.02994	0.00539919	1.68482	1.35738	0.52125	0	10.0395		0.307054	1.18132	0.301857	1.19497	1.18815	0.187812	0	7.64066						0.0449076	0	0	0	1	0	0	0	0	0	0	0	0	0	0		0.7177	0.689941	0.599671	0.467317	0.313645	0.172601	0.0952501	0.133801	0.32494	0.590626
YDL245C		0.214374	1.17408	0.181264	1.21882	1.19645	0.250015	0	10.0395		0.418013	1.09196	0.421556	1.08697	1.08947	-0.0153905	0	11.0397						0.343593	0	0	0	0	0	0	0	0	0	0	0	0	0	0		0.111856	0.1487	0.144557	0.166444	0.279941	0.494539	0.746876	0.968722	1.10178	1.16115
YDL246C				0.289054	1.23224	1.23224	0.31034	0	10.0395		0.636856	0.943621	0.402938	1.10243	1.02302	-0.152209	0	7.79232						0.868276	0	0	0	1	0	0	0	0	0	0	0	0	0	0		0.303132	0.321386	0.25471	0.224705	0.349701	0.620904	0.864383	0.895168	0.587393	0.252001
YDL247W		0.352868	1.09364	0.484095	1.28854	1.19109	0.240984	0	6.16819		0.524885	1.01752	0.00726557	2.3271	1.67231	1.18481	1	7.98425				1		0.496689	0	0	0	1	0	0	0	0	0	0	0	0	0	0		1.19456	0.930344	0.673138	0.426114	0.193459	0.0187355	-0.00333544	0.225384	0.764075	1.384
YDR001C		0.526253	0.999886	0.54751	0.99473	0.997308	-0.0856375	0	6.92273				0.903228	0.6936	0.6936	-0.83057	0	6.52984						0.832011	0	0	0	0	0	0	0	0	0	0	0	0	0	0		-1.13857	-0.841283	-0.801693	-0.766584	-0.488973	0.0358744	0.498009	0.566449	-0.0106001	-0.8997
YDR002W		0.526253	0.999886	0.54751	0.99473	0.997308	-0.0856375	0	6.92273				0.903228	0.6936	0.6936	-0.83057	0	6.52984						0.832011	0	0	0	0	0	0	0	0	0	0	0	0	0	0		0.973599	0.957565	0.808121	0.662757	0.655982	0.806523	0.982694	1.04276	0.869438	0.526132
YDR003W		0.626123	0.936667	0.491043	1.02444	0.980551	-0.11388	0	7.49169				0.317848	1.18225	1.18225	0.175672	0	6.255						0.262714	0	0	0	0	0	0	0	0	0	0	0	0	0	0		-0.536638	-0.3707	-0.199558	-0.0365253	0.104986	0.207745	0.249561	0.20791	0.0693347	-0.112623
YDR004W		0.782902	0.856818	0.735355	0.900614	0.878716	-0.285522	0	10.0395				0.533827	1.00115	1.00115	-0.197259	0	6.76433						0.635769	0	0	0	0	0	0	0	0	0	0	0	0	0	0		-0.594068	-0.437188	-0.317518	-0.176784	0.0419181	0.342149	0.658176	0.919636	1.05586	0.993873
YDR005C		0.988593	0.474217	0.771096	0.874105	0.674161	-0.630296	0	6.92273				0.678521	0.893733	0.893733	-0.41845	0	7.98425						0.31148	0	0	0	0	0	0	0	0	0	0	0	0	0	0		1.47359	1.2533	0.986566	0.751464	0.624071	0.602693	0.584611	0.460355	0.145015	-0.264783
YDR006C		2.50922e-12	17.2768	1.74305e-13	21.3396	19.3082	30.777	1	10.0395				0.0207721	1.97072	1.97072	1.7993	1	11.0397			1			0.28112	0	0	0	0	0	0	0	0	0	0	0	0	0	0		1.19233	1.05649	0.740804	0.514963	0.641988	1.12562	1.63281	1.80798	1.36149	0.490875
YDR007W		2.50922e-12	17.2768	1.74305e-13	21.3396	19.3082	30.777	1	#N/A				0.0207721	1.97072	1.97072	1.7993	1	#N/A			1			0.28112	0	0	0	0	1	0	0	0	0	0	0	0	0	0		1.50227	1.28117	0.841748	0.492013	0.53284	0.988158	1.52213	1.77486	1.45112	0.733312
YDR008C		0.0458466	1.44304	0.524853	1.11145	1.27724	0.38619	0	7.49169				0.141702	1.41343	1.41343	0.651733	0	11.0397						0.453287	0	0	0	0	0	0	0	0	0	0	0	0	0	0		1.50227	1.28117	0.841748	0.492013	0.53284	0.988158	1.52213	1.77486	1.45112	0.733312
YDR008C		#N/A	#N/A	#N/A	#N/A	#N/A	#N/A	#N/A	7.49169				0.141702	1.41343	1.41343	0.651733	0	11.0397							0	0	0	0	0	0	0	0	0	0	0	0	0	0		1.50227	1.28117	0.841748	0.492013	0.53284	0.988158	1.52213	1.77486	1.45112	0.733312
YDR008C		#N/A	#N/A	#N/A	#N/A	#N/A	#N/A	#N/A	7.49169				0.141702	1.41343	1.41343	0.651733	0	11.0397							0	0	0	0	0	0	0	0	0	0	0	0	0	0		1.50227	1.28117	0.841748	0.492013	0.53284	0.988158	1.52213	1.77486	1.45112	0.733312
YDR008C		#N/A	#N/A	#N/A	#N/A	#N/A	#N/A	#N/A	7.49169				0.141702	1.41343	1.41343	0.651733	0	11.0397							0	0	0	0	0	0	0	0	0	0	0	0	0	0		1.50227	1.28117	0.841748	0.492013	0.53284	0.988158	1.52213	1.77486	1.45112	0.733312
YDR008C		#N/A	#N/A	#N/A	#N/A	#N/A	#N/A	#N/A	7.49169				0.141702	1.41343	1.41343	0.651733	0	11.0397							0	0	0	0	0	0	0	0	0	0	0	0	0	0		1.51074	1.42821	1.28679	1.17751	1.18918	1.32439	1.4737	1.52018	1.36373	1.02865
YDR009W		0.0458466	1.44304	0.524853	1.11145	1.27724	0.38619	0	#N/A				0.141702	1.41343	1.41343	0.651733	0	#N/A						0.453287	0	0	0	0	0	0	0	0	0	0	0	0	0	0		1.51074	1.42821	1.28679	1.17751	1.18918	1.32439	1.4737	1.52018	1.36373	1.02865
YDR009W		#N/A	#N/A	#N/A	#N/A	#N/A	#N/A	#N/A	#N/A				0.141702	1.41343	1.41343	0.651733	0	#N/A							0	0	0	0	0	0	0	0	0	0	0	0	0	0		1.51074	1.42821	1.28679	1.17751	1.18918	1.32439	1.4737	1.52018	1.36373	1.02865
YDR009W		#N/A	#N/A	#N/A	#N/A	#N/A	#N/A	#N/A	#N/A				0.141702	1.41343	1.41343	0.651733	0	#N/A							0	0	0	0	0	0	0	0	0	0	0	0	0	0		1.51074	1.42821	1.28679	1.17751	1.18918	1.32439	1.4737	1.52018	1.36373	1.02865
YDR009W		#N/A	#N/A	#N/A	#N/A	#N/A	#N/A	#N/A	#N/A				0.141702	1.41343	1.41343	0.651733	0	#N/A							0	0	0	0	0	0	0	0	0	0	0	0	0	0		1.51074	1.42821	1.28679	1.17751	1.18918	1.32439	1.4737	1.52018	1.36373	1.02865
YDR009W		#N/A	#N/A	#N/A	#N/A	#N/A	#N/A	#N/A	#N/A				0.141702	1.41343	1.41343	0.651733	0	#N/A							0	0	0	0	0	0	0	0	0	0	0	0	0	0		0.613449	0.538564	0.326424	0.194616	0.355235	0.806895	1.27089	1.44999	1.10498	0.425544
YDR010C		0.158045	1.32232	0.0805209	1.39879	1.36056	0.526613	0	6.92273				0.143952	1.4101	1.4101	0.64486	0	6.40198						0.904811	0	0	0	0	0	0	0	0	0	0	0	0	0	0		0.0187869	-0.137503	-0.234701	-0.277991	-0.273276	-0.254437	-0.291703	-0.457729	-0.803204	-1.21645
YDR011W		0.158045	1.32232	0.0805209	1.39879	1.36056	0.526613	0	10.0395				0.143952	1.4101	1.4101	0.64486	0	7.79232						0.904811	0	0	0	0	0	0	0	0	0	0	0	0	0	0		-2.40583	-1.31028	-0.2926	0.202697	-0.256535	-1.62184	-3.22043	-4.33779	-4.37336	-3.56865
YDR012W		0.225516	1.1708	0.0409179	1.42902	1.29991	0.424391	0	6.92273				0.171134	1.36491	1.36491	0.551815	0	5.99196						0.227908	0	0	0	0	0	0	0	0	0	0	0	0	0	0		-1.67463	-1.59273	-1.54179	-1.36189	-0.897963	-0.184418	0.498267	0.853158	0.635222	-0.017009
YDR013W		0.369547	1.23101	0.615088	0.953138	1.09207	0.0740892	0	6.76016		0.641112	0.92171	0.170982	1.98157	1.45164	0.730402	0	3.36524						0.385201	0	0	0	0	0	0	0	0	0	0	0	0	0	0		-0.703615	-0.525736	-0.313307	-0.0671161	0.211335	0.49279	0.711934	0.801044	0.707728	0.492902
YDR014W		0.853758	0.707493	0.910583	0.738047	0.72277	-0.548366	0	10.0395		0.348675	1.14589	0.521094	1.01233	1.07911	-0.0367184	0	7.28314						0.605923	0	0	0	0	0	0	0	0	0	0	0	0	0	0		0.217364	0.381426	0.505573	0.609045	0.7105	0.805887	0.861657	0.842291	0.722999	0.558307
YDR015C		0.538059	0.992487	0.0891408	1.32607	1.15928	0.187361	0	6.08953				0.307137	1.21328	1.21328	0.239559	0	6.40198						0.751121	0	0	0	0	0	0	0	0	0	0	0	0	0	0		-0.655603	-0.488018	-0.433875	-0.328603	-0.0118941	0.510777	1.01858	1.27629	1.09145	0.587709
YDR016C		0.538815	0.977356	0.346126	1.12924	1.0533	0.00873098	0	10.0395				0.487832	1.0354	1.0354	-0.126733	0	6.33009						0.488573	0	0	0	0	0	0	0	0	0	0	0	0	0	0		0.00624092	0.0350783	0.0791828	0.117279	0.128791	0.120357	0.133964	0.213964	0.392145	0.607459
YDR017C		0.70675	0.861382	0.513342	1.06899	0.965186	-0.139778	0	6.92273				0.843734	0.76026	0.76026	-0.693301	0	7.19844						0.461582	0	0	0	0	0	0	0	0	0	0	0	0	0	0		2.54944	2.43913	2.19137	1.95375	1.87252	2.04169	2.48734	3.23106	4.24918	5.18392
YDR018C		0.870622	0.709465	0.844591	0.813397	0.761431	-0.483203	0	6.92273				0.670073	0.900357	0.900357	-0.404811	0	3.05481						0.481826	0	0	0	0	0	0	0	1	0	0	0	0	0	0		-0.0337158	0.104158	0.296946	0.614383	1.12327	1.77628	2.37784	2.72248	2.638	2.19838
YDR019C		0.692203	0.880579	0.761365	0.882479	0.881529	-0.280781	0	7.49169				0.132043	1.43839	1.43839	0.703127	0	7.85372						0.323685	0	0	0	1	0	0	0	0	0	0	0	0	0	0		-0.421024	-0.430128	-0.28756	-0.11612	-0.036738	-0.0977574	-0.253227	-0.450893	-0.637396	-0.751212
YDR020C		0.728259	0.857237	0.568311	0.977295	0.917266	-0.220546	0	10.0395		0.955082	0.653036	0.853007	0.747432	0.700234	-0.81691	0	4.58516						0.757313	0	0	0	0	0	0	0	0	0	0	0	0	0	0		-0.125376	-0.086944	0.0823607	0.248016	0.27778	0.128009	-0.129844	-0.416633	-0.655836	-0.790303
YDR021W		0.728259	0.857237	0.568311	0.977295	0.917266	-0.220546	0	6.92273		0.955082	0.653036	0.853007	0.747432	0.700234	-0.81691	0	4.60709						0.757313	0	0	0	0	0	0	0	0	0	0	0	0	0	0		0.613172	0.550401	0.368958	0.298221	0.561388	1.14144	1.7093	1.91505	1.47496	0.594678
YDR022C		0.197043	1.57498	0.79101	0.850865	1.21292	0.277781	0	3.29292		0.155091	1.65954	0.098959	1.74076	1.70015	1.24215	1	4.41516				1		0.0467127	0	0	0	0	0	0	0	0	0	0	0	0	0	0		-2.63665	-2.33841	-2.05112	-1.91463	-2.06441	-2.46644	-2.8665	-2.9957	-2.64377	-2.03409
YDR023W		0.701554	0.910449	0.597584	0.97324	0.941844	-0.17912	0	6.76016		0.252231	1.23416	0.0151789	2.06887	1.65151	1.14199	1	11.0397				1		0.0900864	0	0	0	0	0	0	0	0	0	0	0	0	0	0		-2.34307	-2.05643	-1.41231	-0.861138	-0.843761	-1.42915	-2.2032	-2.71949	-2.60374	-2.01477
YDR024W		0.614723	0.846274	0.517332	1.04331	0.944792	-0.174151	0	#N/A		0.317551	1.17435	0.55295	0.986599	1.08047	-0.0339083	0	#N/A						0.139039	0	0	0	0	0	0	0	0	0	0	0	0	0	0		-1.533	-1.27494	-1.18792	-1.39496	-2.01358	-2.94742	-3.82222	-4.24516	-3.90043	-3.04124
YDR025W		0.614723	0.846274	0.517332	1.04331	0.944792	-0.174151	0	5.84561		0.317551	1.17435	0.55295	0.986599	1.08047	-0.0339083	0	6.52984						0.139039	0	0	0	0	0	0	0	0	0	0	0	0	0	0		-0.677658	-0.517548	-0.206988	0.0180236	-0.0727317	-0.484789	-0.931816	-1.10797	-0.766334	-0.0953939
YDR026C		0.472613	1.07407	0.676992	0.917262	0.995667	-0.0884022	0	10.0395		0.865024	0.769383	0.805842	0.783655	0.776519	-0.65982	0	4.58516						0.78352	0	0	0	0	0	0	0	0	0	0	0	0	0	0		0.308365	0.443811	0.550647	0.57547	0.466816	0.248764	0.0435208	-0.0201473	0.15985	0.488462
YDR027C		0.103083	1.88955	0.645221	0.923234	1.40639	0.603862	0	7.49169		0.740171	0.869734	0.526658	1.00701	0.93837	-0.326534	0	6.2789						0.704984	0	0	0	0	0	0	0	0	0	0	0	0	0	0		-0.29593	-0.0813464	0.106785	0.247273	0.319427	0.32199	0.278953	0.215994	0.157577	0.119204
YDR028C		0.0118247	2.04987	0.648385	0.8942	1.47204	0.714509	0	7.49169		0.776919	0.842473	0.635555	0.924204	0.883338	-0.439855	0	3.15269						0.283397	0	0	0	0	0	0	0	0	0	0	0	0	0	0		-0.019502	0.185406	0.354373	0.482799	0.566248	0.606566	0.613768	0.598414	0.572406	0.557561
YDR029W		0.0118247	2.04987	0.648385	0.8942	1.47204	0.714509	0	6.92273		0.776919	0.842473	0.635555	0.924204	0.883338	-0.439855	0	7.28314						0.283397	0	0	0	0	0	0	0	0	0	0	0	0	0	0		1.2035	1.17447	1.0036	0.859072	0.905555	1.17172	1.50953	1.75916	1.78163	1.59204
YDR030C		0.868076	0.605337	0.61231	0.945965	0.775651	-0.459236	0	5.86825		0.823121	0.807704	0.610603	0.943304	0.875504	-0.455988	0	4.47656						0.434542	0	0	0	0	0	0	0	0	0	0	0	0	0	0		0.812201	0.813995	0.623837	0.395878	0.281774	0.336243	0.488073	0.657637	0.763471	0.710547
YDR031W		0.868076	0.605337	0.61231	0.945965	0.775651	-0.459236	0	6.16819		0.823121	0.807704	0.610603	0.943304	0.875504	-0.455988	0	3.88405						0.434542	0	0	0	0	0	0	0	0	0	0	0	0	0	0		0.433836	0.667575	0.529316	0.343011	0.424885	0.790846	1.06667	0.852079	-0.156041	-1.54249
YDR032C		0.657792	0.880428	0.387685	1.08884	0.984634	-0.106998	0	7.49169		0.0598254	1.58553	0.044504	1.74333	1.66443	1.16859	1	7.79232				1		0.322812	0	0	0	0	0	0	0	0	0	0	0	0	0	0		-0.660392	-0.775998	-0.66876	-0.557715	-0.657605	-1.01621	-1.46441	-1.8186	-1.92867	-1.89216
YDR033W		0.875333	0.810975	0.308002	1.11779	0.964384	-0.14113	0	6.08953		0.501724	1.03308	0.242974	1.26052	1.1468	0.102667	0	7.85372						0.722842	0	0	0	0	0	0	0	0	0	0	0	0	0	0		0.419854	0.482737	0.456032	0.427014	0.481208	0.636044	0.820497	0.957632	0.981407	0.906297
YDR034C		0.170991	1.23215	0.546329	0.991113	1.11163	0.107057	0	6.92273				0.6273	0.933501	0.933501	-0.33656	0	11.0397						0.470569	0	0	0	0	0	0	0	0	0	0	0	0	0	0
YDR034C-A		0.70486	0.915294	0.12465	1.26175	1.08852	0.0681005	0	#N/A		0.16204	1.35682	0.0975308	1.52011	1.43847	0.703276	0	#N/A						0.0811411	0	0	0	0	0	0	0	0	0	0	0	0	0	0
YDR034C-C		0.409416	1.28137	0.736495	0.877721	1.07955	0.0529744	0	#N/A		0.642355	0.925926	0.443859	1.10085	1.01339	-0.172058	0	#N/A						0.176093	0	0	0	0	0	0	0	0	0	0	0	0	0	0
YDR034C-D		0.409416	1.28137	0.736495	0.877721	1.07955	0.0529744	0	#N/A		0.642355	0.925926	0.443859	1.10085	1.01339	-0.172058	0	#N/A						0.176093	0	0	0	0	0	0	0	0	0	0	0	0	0	0
YDR034W-B		0.231053	1.22903	0.151526	1.371	1.30001	0.424567	0	#N/A		0.175985	1.32918	0.155287	1.40234	1.36576	0.553555	0	#N/A							0	0	0	0	0	0	0	0	0	0	0	0	0	0		-2.2676	-1.62873	-0.936528	-0.396739	-0.210706	-0.408007	-0.795094	-1.16351	-1.34104	-1.42329
YDR035W		0.517467	1.00615	0.127566	1.2866	1.14638	0.165619	0	6.92273		0.515403	1.02395	0.502862	1.02441	1.02418	-0.149831	0	6.76433						0.571678	0	0	0	0	0	1	0	0	0	0	0	0	0	0		0.270808	0.783394	1.31148	1.6213	1.48395	0.858968	-0.04927	-1.02005	-1.83811	-2.32869
YDR036C		0.65935	0.9317	0.863793	0.826079	0.878889	-0.28523	0	10.0395		0.745313	0.869691	0.88839	0.714712	0.792202	-0.627526	0	6.52984						0.508652	0	0	0	0	0	0	0	0	0	0	0	0	0	0		-3.69137	-3.23674	-2.69317	-2.3031	-2.30309	-2.70083	-3.2067	-3.51122	-3.36558	-2.96936
YDR037W		0.65935	0.9317	0.863793	0.826079	0.878889	-0.28523	0	6.16819		0.745313	0.869691	0.88839	0.714712	0.792202	-0.627526	0	3.14406						0.508652	0	0	0	0	0	0	0	0	0	0	0	0	0	0		1.45349	1.63904	1.71026	1.84677	2.22277	2.8012	3.27061	3.30122	2.63214	1.51177
YDR038C		0.591951	0.955363	0.800463	0.859184	0.907273	-0.237389	0	6.16819		0.826699	0.805775	0.266376	1.27022	1.038	-0.121375	0	6.76433						0.786283	0	0	0	0	0	0	0	0	0	0	0	0	0	0		0.850568	1.5302	2.45772	3.28034	3.65185	3.48112	3.00838	2.49603	2.16866	1.97159
YDR039C		0.607095	0.898099	0.875934	0.761953	0.830026	-0.367588	0	6.16819		0.617671	0.955801	0.420183	1.0907	1.02325	-0.15174	0	6.76433						0.682376	0	0	0	0	0	0	0	0	0	0	0	0	0	0		0.15498	0.656047	1.2101	1.7532	2.22165	2.56024	2.72481	2.67192	2.37075	1.88351
YDR040C		0.483858	1.02623	0.00897133	2.02353	1.52488	0.80357	1	7.49169		0.828643	0.804704	0.998731	0.351843	0.578274	-1.06805	0	7.64066		1				0.0445177	0	0	0	0	0	0	0	0	0	0	0	0	0	0		0.0814392	0.57175	1.15985	1.68121	1.97353	1.96144	1.68246	1.18169	0.524136	-0.0778693
YDR041W		0.483858	1.02623	0.00897133	2.02353	1.52488	0.80357	1	6.92273		0.828643	0.804704	0.998731	0.351843	0.578274	-1.06805	0	4.47656		1				0.0445177	0	0	0	0	0	0	0	0	0	0	0	0	0	0		-0.306628	-0.272777	-0.287292	-0.257907	-0.0942501	0.220316	0.606647	0.9792	1.29069	1.77658
YDR042C		0.0102039	1.71888	0.0053376	3.21008	2.46448	2.38726	1	10.0395		0.187708	1.31044	0.378568	1.12402	1.21723	0.247705	0	7.98425		1				4.93803e-05	1	1	0	1	0	0	0	0	1	0	0	0	0	0		1.07029	0.931516	0.827866	0.736434	0.634642	0.512865	0.378306	0.239292	0.109177	0.0384752
YDR043C		0.768362	0.877138	0.268993	1.14727	1.01221	-0.0605278	0	10.0395		0.181118	1.31886	0.592187	0.915238	1.11705	0.0414066	0	7.98425						0.36929	0	0	0	1	0	0	0	0	0	0	0	0	0	0		-1.8562	-1.57563	-1.04162	-0.574587	-0.488006	-0.825557	-1.28044	-1.52242	-1.28109	-0.727968
YDR044W		0.476725	1.02642	0.949722	0.739229	0.882825	-0.278596	0	6.92273		0.611195	0.960472	0.72058	0.865043	0.912758	-0.379275	0	6.76433						0.776489	0	0	0	0	0	0	0	0	0	0	0	0	0	0		-0.744111	-0.615598	-0.490324	-0.377764	-0.287666	-0.24044	-0.27035	-0.412583	-0.686581	-0.995408
YDR045C		0.0259024	1.49138	0.328437	1.18741	1.3394	0.490948	0	10.0395		0.573559	0.985156	0.816168	0.786008	0.885582	-0.435235	0	6.76433						0.10229	0	0	0	0	0	0	0	0	0	0	0	0	0	0		-1.17364	-1.19038	-1.04566	-1.0467	-1.49298	-2.38198	-3.31885	-3.88257	-3.72529	-3.04025
YDR046C		0.527853	0.84679	0.688044	0.856336	0.851563	-0.331288	0	6.92273		0.334589	1.18222	0.26218	1.369	1.27561	0.367917	0	11.0397						0.431258	0	0	0	0	0	0	0	0	0	0	0	0	0	0		-0.999427	-0.671162	-0.150745	0.246128	0.211114	-0.27822	-0.8729	-1.19913	-0.950127	-0.31442
YDR047W		0.527853	0.84679	0.688044	0.856336	0.851563	-0.331288	0	6.92273		0.334589	1.18222	0.26218	1.369	1.27561	0.367917	0	6.52984						0.431258	0	0	0	0	0	0	0	0	0	0	0	0	0	0		0.901755	0.83312	0.595394	0.392748	0.425646	0.750557	1.23689	1.74157	2.12349	2.25633
YDR048C		0.647153	0.936488	0.648639	0.939914	0.938201	-0.185261	0	#N/A		0.649334	0.935158	0.620634	0.923319	0.929239	-0.345337	0	#N/A						0.0071837	0	0	0	0	0	0	0	0	0	0	0	0	0	0		-0.260085	-0.181163	-0.139256	-0.102454	-0.0396585	0.0487659	0.121582	0.134822	0.0537307	-0.088336
YDR049W		0.768166	0.798291	0.399367	1.08065	0.93947	-0.183122	0	6.92273		0.974118	0.596292	0.691848	0.877499	0.736895	-0.741415	0	6.52984						0.157352	0	0	0	0	0	0	0	0	0	0	0	0	0	0		-0.437756	-0.290654	-0.199868	-0.183067	-0.257606	-0.428521	-0.684848	-1.01455	-1.40234	-1.80883
YDR050C		0.75495	0.82375	0.443896	1.97697	1.40036	0.593704	0	7.49169		0.792279	0.773716	0.754062	0.775789	0.774752	-0.663458	0	7.79232						0.325889	0	0	0	0	0	0	0	0	0	0	0	0	0	0		0.262279	0.460177	0.600999	0.703745	0.78684	0.846254	0.848795	0.759323	0.548525	0.230173
YDR051C		0.941971	0.618947	0.589447	0.974676	0.796812	-0.42357	0	7.49169		0.9726	0.608564	0.965916	0.580377	0.594471	-1.0347	0	6.81142						0.48713	0	0	0	0	1	0	0	0	0	0	0	0	0	0		-0.535526	-0.260495	0.0473598	0.352579	0.619998	0.825956	0.961736	1.01962	0.996813	0.926883
YDR052C		0.502923	1.07103	0.145469	1.32539	1.19821	0.252973	0	#N/A				0.288618	1.21025	1.21025	0.233336	0	#N/A						0.412944	0	0	0	0	0	0	0	1	0	0	0	0	0	0		0.0757553	0.300161	0.502668	0.679691	0.827453	0.934728	0.980617	0.943575	0.810166	0.6269
YDR053W		0.941971	0.618947	0.589447	0.974676	0.796812	-0.42357	0	10.0395		0.9726	0.608564	0.965916	0.580377	0.594471	-1.0347	0	6.2789						0.48713	0	0	0	0	0	0	0	0	0	0	0	0	0	0		0.301252	0.318312	0.334948	0.338405	0.316308	0.270834	0.223068	0.195356	0.209877	0.287555
YDR054C		0.3778	1.07739	0.68223	0.917547	0.99747	-0.0853646	0	10.0395		0.513716	1.02497	0.41794	1.09004	1.05751	-0.0812051	0	11.0397						0.938637	0	0	0	0	0	0	0	0	0	0	0	0	0	0		1.36302	0.961464	0.503458	0.00632623	-0.511614	-0.993659	-1.33323	-1.42042	-1.1821	-0.816956
YDR055W		0.3778	1.07739	0.68223	0.917547	0.99747	-0.0853646	0	6.92273		0.513716	1.02497	0.41794	1.09004	1.05751	-0.0812051	0	6.76433						0.938637	0	0	0	0	0	1	0	0	0	0	0	0	0	0		-0.00695093	-0.0300701	-0.0423955	-0.0593189	-0.0959186	-0.155091	-0.22391	-0.288389	-0.332003	-0.319448
YDR056C		0.704707	0.876496	0.00945634	1.69026	1.28338	0.396525	0	6.92273		0.29643	1.1916	0.574699	0.97118	1.08139	-0.0320235	0	3.27459						0.523786	0	0	0	0	0	0	0	0	0	0	0	0	0	0		0.643769	0.472791	0.0253652	-0.375962	-0.415454	-0.0420992	0.451224	0.748655	0.583132	0.0482257
YDR057W		0.704707	0.876496	0.00945634	1.69026	1.28338	0.396525	0	6.76016		0.29643	1.1916	0.574699	0.97118	1.08139	-0.0320235	0	4.58516						0.523786	0	0	0	0	0	1	0	0	0	0	0	0	0	0		0.856494	0.879788	0.58437	0.341995	0.515951	1.14044	1.82217	2.13929	1.75561	0.968355
YDR058C		0.53898	0.869155	0.358364	1.41492	1.14204	0.158301	0	6.57226		0.270114	1.23584	0.385664	1.41361	1.32473	0.469064	0	6.0462						0.132753	0	0	0	1	0	0	0	0	0	0	0	0	0	1		1.6593	1.97216	2.40942	2.75781	2.809	2.5466	2.20359	2.02961	2.23112	2.69555
YDR059C		0.87158	0.801384	0.702555	0.902233	0.851809	-0.330874	0	6.92273		0.729061	0.881026	0.798642	0.802585	0.841806	-0.525381	0	7.79232						0.805004	0	0	0	1	0	0	0	0	0	0	0	0	0	0		-0.0711314	-0.211821	-0.262774	-0.301736	-0.404948	-0.590221	-0.799462	-0.969508	-1.04118	-0.984794
YDR060W		0.87158	0.801384	0.702555	0.902233	0.851809	-0.330874	0	10.0395		0.729061	0.881026	0.798642	0.802585	0.841806	-0.525381	0	7.28314						0.805004	0	0	0	0	0	0	0	0	0	0	0	0	0	0		0.302193	0.144899	0.0578067	-0.0324518	-0.19682	-0.411951	-0.532017	-0.403001	0.0844747	0.70989
YDR061W		0.0365616	1.52057	0.670373	0.932006	1.22629	0.300305	0	7.49169		0.791332	0.834925	0.683428	0.890347	0.862636	-0.482486	0	7.79232						0.233693	0	0	0	0	0	0	0	0	0	0	0	0	0	0		-0.797221	-0.601805	-0.389889	-0.208523	-0.103877	-0.0878475	-0.127807	-0.188153	-0.237453	-0.27508
YDR062W		0.464703	1.08865	0.639473	0.939218	1.01393	-0.0576149	0	6.92273		0.722447	0.882072	0.410387	1.10178	0.991926	-0.216249	0	6.52984						0.617077	0	0	0	0	0	0	0	0	0	0	0	0	0	0		-1.2003	-1.04324	-0.958198	-0.80811	-0.459954	0.0626659	0.532677	0.709407	0.397452	-0.264044
YDR063W		0.316644	1.69122	0.653348	0.927252	1.30923	0.44011	0	6.76016		0.546093	1.00343	0.422394	1.08918	1.0463	-0.104274	0	6.52984						0.466069	0	0	0	0	0	0	0	0	0	0	0	0	0	0		-2.40353	-1.97165	-1.23219	-0.7218	-0.964941	-2.0108	-3.29121	-4.19672	-4.21433	-3.54376
YDR064W		0.715502	0.891755	0.64712	0.932861	0.912308	-0.228903	0	10.0395		0.852129	0.781298	0.917758	0.670936	0.726117	-0.76361	0	6.52984						0.0735124	0	0	0	0	0	0	0	0	0	0	0	0	0	0		0.13444	0.204165	0.202266	0.235331	0.406631	0.690583	0.894211	0.813354	0.30699	-0.299251
YDR065W		0.0321851	1.75544	0.051521	1.56911	1.66227	1.03515	1	6.76016		0.81374	0.799144	0.674653	0.891291	0.845218	-0.518354	0	6.33009		1				0.0151619	0	0	0	1	0	0	0	0	0	1	0	0	0	0		0.316828	0.365734	0.38613	0.357678	0.261047	0.116058	-0.006604	-0.032857	0.0946787	0.309932
YDR066C		0.179344	1.23147	0.822475	0.845373	1.03842	-0.0163399	0	5.57383		0.586534	0.976292	0.729901	0.854782	0.915537	-0.373551	0	7.66259						0.509158	0	0	0	1	0	0	0	0	0	0	0	0	0	0		0.197612	0.0134745	-0.401894	-0.738422	-0.692757	-0.222913	0.373583	0.77651	0.713615	0.267141
YDR067C		0.704292	0.871032	0.5	1.02344	0.947238	-0.170029	0	7.49169		0.653484	0.932059	0.503309	1.02373	0.977897	-0.245138	0	3.06897						0.724682	0	0	0	0	0	0	0	0	0	0	0	0	0	0		0.541468	0.613959	0.574243	0.513056	0.519606	0.623643	0.777674	0.929048	1.03076	1.07753
YDR068W		0.704292	0.871032	0.5	1.02344	0.947238	-0.170029	0	6.18027		0.653484	0.932059	0.503309	1.02373	0.977897	-0.245138	0	6.255						0.724682	0	0	0	0	0	0	0	0	0	0	0	0	0	0		0.758239	0.380968	-0.298705	-0.892251	-1.01924	-0.614145	-0.0204758	0.390909	0.304014	-0.191693
YDR069C		0.715531	0.858043	0.580552	0.978581	0.918312	-0.218783	0	6.76016		0.47564	1.05137	0.378285	1.12621	1.08879	-0.016779	0	6.76433						0.512873	0	0	0	0	0	0	0	0	0	0	0	0	0	0		2.4644	2.12563	1.40149	0.922044	1.30211	2.56401	3.96032	4.6922	4.09456	2.49098
YDR070C		0.450185	1.03864	0.574136	0.886419	0.962529	-0.144257	0	6.92273		0.623001	0.952548			0.952548	-0.297336	0	5.86688						0.362305	0	0	0	1	0	0	0	0	0	0	0	0	0	0		-0.94697	-0.661042	-0.322988	-0.0187076	0.167483	0.212831	0.174562	0.115245	0.0904025	0.103493
YDR071C		0.941544	0.632509	0.796761	0.855608	0.744058	-0.512485	0	6.92273		0.596806	0.969856	0.776139	0.819277	0.894567	-0.416734	0	6.76433						0.557081	0	0	0	0	0	0	0	0	0	0	0	0	0	0		-0.269391	-0.251748	-0.090698	0.0816248	0.135253	0.0244364	-0.187178	-0.428629	-0.630332	-0.732853
YDR072C		0.770478	0.851771	0.511081	1.1194	0.985587	-0.105392	0	7.49169		0.883773	0.75121	0.860868	0.731393	0.741302	-0.732342	0	7.79232						0.685885	0	0	0	0	0	0	0	0	0	0	0	0	0	0		1.05082	0.880767	0.70946	0.58135	0.539356	0.566894	0.57009	0.449899	0.13282	-0.26589
YDR073W		0.770478	0.851771	0.511081	1.1194	0.985587	-0.105392	0	6.76016		0.883773	0.75121	0.860868	0.731393	0.741302	-0.732342	0	11.0397						0.685885	0	0	0	0	0	0	0	0	0	0	0	0	0	0		0.386043	-0.424633	-1.59968	-2.47307	-2.39462	-1.33119	-0.0511501	0.62356	0.00500059	-1.60438
YDR074W		0.100897	1.56434	0.470239	1.04497	1.30465	0.432389	0	6.16819		0.00870248	2.17338	0.048997	1.77433	1.97386	1.80577	1	7.66259				1		0.947557	0	0	0	0	0	1	0	0	0	0	0	0	0	0		0.287879	0.387512	0.425027	0.475645	0.61266	0.834415	1.04189	1.12957	1.00933	0.721821
YDR075W		0.414516	1.0542	0.946106	0.756009	0.905103	-0.241047	0	3.06351		0.482462	1.04617	0.892346	0.653849	0.850011	-0.508484	0	7.19844						0.55104	0	0	0	0	0	0	0	0	0	0	0	0	0	0		0.859698	0.703715	0.365928	0.0991922	0.150365	0.533086	0.958035	1.11565	0.757226	0.0839949
YDR076W		0.453813	1.08026	0.154587	1.35454	1.2174	0.285322	0	7.49169		0.848049	0.776915	0.542321	0.982275	0.879595	-0.447564	0	6.76433						0.25465	0	0	0	0	0	0	0	0	0	0	0	0	0	0		0.859698	0.703715	0.365928	0.0991922	0.150365	0.533086	0.958035	1.11565	0.757226	0.0839949
YDR076W		#N/A	#N/A	#N/A	#N/A	#N/A	#N/A	#N/A	7.49169		0.848049	0.776915	0.542321	0.982275	0.879595	-0.447564	0	6.76433							0	0	0	0	0	0	0	0	0	0	0	0	0	0		0.859698	0.703715	0.365928	0.0991922	0.150365	0.533086	0.958035	1.11565	0.757226	0.0839949
YDR076W		#N/A	#N/A	#N/A	#N/A	#N/A	#N/A	#N/A	7.49169		0.848049	0.776915	0.542321	0.982275	0.879595	-0.447564	0	6.76433							0	0	0	0	0	0	0	0	0	0	0	0	0	0		0.859698	0.703715	0.365928	0.0991922	0.150365	0.533086	0.958035	1.11565	0.757226	0.0839949
YDR076W		#N/A	#N/A	#N/A	#N/A	#N/A	#N/A	#N/A	7.49169		0.848049	0.776915	0.542321	0.982275	0.879595	-0.447564	0	6.76433							0	0	0	0	0	0	0	0	0	0	0	0	0	0		0.859698	0.703715	0.365928	0.0991922	0.150365	0.533086	0.958035	1.11565	0.757226	0.0839949
YDR076W		#N/A	#N/A	#N/A	#N/A	#N/A	#N/A	#N/A	7.49169		0.848049	0.776915	0.542321	0.982275	0.879595	-0.447564	0	6.76433							0	0	0	0	0	0	0	0	0	0	0	0	0	0		0.556953	0.688896	0.730414	0.749688	0.813395	0.929629	1.03039	1.04259	0.904525	0.638714
YDR077W		0.723485	0.898687	0.970621	0.709401	0.804044	-0.41138	0	10.0395		0.260372	1.22568	0.177663	1.35043	1.28806	0.393551	0	7.98425						0.869396	0	0	0	0	0	0	0	0	0	0	0	0	0	0		0.252906	0.474728	0.640702	0.791334	0.966047	1.16192	1.32102	1.38175	1.29353	1.08718
YDR078C		0.902613	0.670781	0.418238	1.42277	1.04678	-0.00226079	0	6.76016		0.777363	0.838767	0.358233	1.14443	0.9916	-0.216919	0	7.66259						0.513025	0	0	0	0	0	0	0	0	0	0	0	0	0	0		0.835426	0.854435	0.715459	0.6088	0.71984	1.04282	1.32368	1.29177	0.733537	-0.1426
YDR079W		0.902613	0.670781	0.418238	1.42277	1.04678	-0.00226079	0	6.18027		0.777363	0.838767	0.358233	1.14443	0.9916	-0.216919	0	7.98425						0.513025	0	0	0	0	0	0	0	0	0	0	0	0	0	0		0.604223	0.549236	0.381412	0.243616	0.275607	0.496523	0.768805	0.94442	0.89717	0.662201
YDR080W		0.823993	0.788148	0.558404	0.99095	0.889549	-0.267264	0	6.92273		0.796297	0.830853	0.863316	0.740626	0.785739	-0.640834	0	3.15269						0.659076	0	0	0	0	0	0	0	0	0	0	0	0	0	0		-0.123019	-0.0104353	0.0601354	0.102564	0.130374	0.14363	0.124914	0.0556362	-0.0749788	-0.219976
YDR081C		0.773182	0.851879	0.756951	0.887164	0.869521	-0.301019	0	10.0395		0.911767	0.720094	0.754831	0.83693	0.778512	-0.655717	0	6.40198						0.799057	0	0	0	0	0	0	0	0	0	0	0	0	0	0		-0.210732	-0.0852363	-0.0410276	-0.000769859	0.111593	0.322391	0.593353	0.881895	1.13824	1.25951
YDR082W		0.773182	0.851879	0.756951	0.887164	0.869521	-0.301019	0	6.08953		0.911767	0.720094	0.754831	0.83693	0.778512	-0.655717	0	2.87981						0.799057	0	0	0	0	0	0	0	0	0	0	0	0	0	0		-0.580794	-0.573118	-0.529198	-0.504394	-0.553112	-0.692577	-0.891712	-1.11621	-1.32786	-1.45951
YDR083W		0.572544	0.909259	0.628355	0.827885	0.868572	-0.30262	0	5.57383		0.596309	0.956596	0.577533	0.952343	0.954469	-0.293381	0	6.81142						0.381533	0	0	0	0	0	0	0	0	0	0	0	0	0	0		-0.55905	-0.435526	-0.337775	-0.25825	-0.189743	-0.13816	-0.126444	-0.178675	-0.31533	-0.530241
YDR084C		0.525833	1.00304	0.393585	1.12099	1.06201	0.0234232	0	6.92273				0.955587	0.609197	0.609197	-1.00437	0	6.52984						0.368355	0	0	0	0	0	0	0	0	0	0	0	0	0	0		2.08826	1.67717	0.979395	0.39467	0.313871	0.784045	1.40558	1.74902	1.45801	0.716433
YDR085C		0.287795	1.15616	0.690461	0.924175	1.04017	-0.0134017	0	10.0395				0.859149	0.745213	0.745213	-0.724287	0	6.52984						0.579196	0	0	0	0	0	0	0	0	0	0	0	0	0	0		-1.38173	-1.18071	-0.921696	-0.690448	-0.571172	-0.587637	-0.6851	-0.803573	-0.888316	-0.923379
YDR086C		0.0646611	1.69459	0.548663	0.974522	1.33455	0.482784	0	5.86825				0.753204	0.821667	0.821667	-0.566851	0	3.79935						0.297392	0	0	0	0	0	0	0	0	0	0	0	0	0	0		-0.545751	-0.468917	-0.333893	-0.228225	-0.237589	-0.374963	-0.558891	-0.701603	-0.722442	-0.593306
YDR087C		0.473485	1.14961	0.601873	0.850223	0.999918	-0.0812387	0	5.00764		0.294813	1.19585	0.585109	0.962934	1.07939	-0.0361387	0	6.33009						0.494287	0	0	0	0	0	0	0	0	0	0	0	0	0	0		0.340731	0.464429	0.588279	0.64508	0.568724	0.335587	-0.0227637	-0.471073	-0.9578	-1.31105
YDR088C		0.718628	0.847553	0.0679221	1.63892	1.24324	0.328874	0	3.06351				0.4385	1.07444	1.07444	-0.0463401	0	11.0397						0.10997	0	0	0	0	0	0	0	0	0	0	0	0	0	0		0.0577474	-0.0123068	-0.167561	-0.277046	-0.212495	0.0492069	0.394585	0.701035	0.860901	0.877012
YDR089W		0.05841	1.37659	0.32863	1.10981	1.2432	0.328816	0	6.92273				0.915476	0.679636	0.679636	-0.859324	0	6.52984						0.792778	0	0	0	0	0	0	0	0	0	0	0	0	0	0		0.202822	0.398826	0.570535	0.751035	0.972275	1.22203	1.43067	1.52475	1.44303	1.21457
YDR090C		0.905594	0.749433	0.706931	0.916959	0.833196	-0.362245	0	6.92273		0.753325	0.863873	0.605198	0.94947	0.906671	-0.391808	0	6.76433						0.0797562	0	0	0	0	0	0	0	0	0	0	0	0	0	0		0.246841	0.132146	0.0224632	-0.119126	-0.328821	-0.61482	-0.948952	-1.30062	-1.63264	-1.85938
YDR091C		0.319394	1.19571	0.556473	0.988444	1.09208	0.0740973	0	10.0395				0.353226	1.1851	1.1851	0.181545	0	7.98425						0.0642269	0	0	0	0	0	0	0	0	0	0	0	0	0	0		-0.528245	-0.240548	0.062567	0.340268	0.552385	0.684462	0.755445	0.786511	0.798215	0.806492
YDR092W		0.319394	1.19571	0.556473	0.988444	1.09208	0.0740973	0	6.92273				0.353226	1.1851	1.1851	0.181545	0	11.0397						0.0642269	0	0	0	0	0	0	0	0	0	0	0	0	0	0
YDR093W		0.579102	0.97191	0.550661	0.883753	0.927831	-0.202739	0	#N/A		0.522007	1.01941	0.355319	1.14419	1.0818	-0.0311775	0	#N/A						0.569977	0	0	0	0	0	0	0	0	0	0	0	0	0	0		-0.978346	-0.768793	-0.338006	0.0874869	0.285064	0.184068	-0.0887583	-0.393477	-0.599247	-0.642442
YDR094W		0.579102	0.97191	0.550661	0.883753	0.927831	-0.202739	0	#N/A		0.522007	1.01941	0.355319	1.14419	1.0818	-0.0311775	0	#N/A						0.569977	0	0	0	0	0	0	0	0	0	0	0	0	0	0		0.222431	0.366297	0.442072	0.469421	0.4678	0.448485	0.412131	0.358683	0.290853	0.231822
YDR095C		0.0200735	1.55569	0.335892	1.13063	1.34316	0.49729	0	10.0395		0.555091	0.997338	0.553757	0.986536	0.991937	-0.216227	0	6.52984						0.947427	0	0	0	0	0	0	0	0	0	0	0	0	0	0		0.310962	0.318919	0.335125	0.354327	0.37098	0.368066	0.313667	0.17487	-0.0586603	-0.230381
YDR096W		0.0200735	1.55569	0.335892	1.13063	1.34316	0.49729	0	6.92273		0.555091	0.997338	0.553757	0.986536	0.991937	-0.216227	0	6.76433						0.947427	0	0	0	1	0	0	0	0	0	0	0	1	0	0		0.228817	0.298315	0.292625	0.299617	0.405164	0.617588	0.844464	0.986635	0.959027	0.780639
YDR097C		0.843171	0.831382	0.131445	1.2622	1.04679	-0.00223325	0	7.49169				0.164328	1.37301	1.37301	0.568486	0	11.0397						0.781848	0	0	0	0	0	0	0	0	0	0	0	0	0	0		-1.61554	-1.24794	-0.618182	-0.0650046	0.080055	-0.234107	-0.694305	-0.963008	-0.762443	-0.256502
YDR098C		0.207042	1.20776	0.607033	0.963865	1.08581	0.0635332	0	7.49169				0.476752	1.04405	1.04405	-0.10892	0	4.45463						0.00378079	0	0	0	0	0	0	0	0	0	0	0	0	0	0
YDR098C-A		0.332637	1.16784	0.711466	0.884827	1.02633	-0.0367139	0	#N/A				0.43324	1.08074	1.08074	-0.0333618	0	#N/A						0.0297549	0	0	0	0	0	0	0	0	0	0	0	0	0	0
YDR098C-B		0.332637	1.16784	0.711466	0.884827	1.02633	-0.0367139	0	#N/A				0.43324	1.08074	1.08074	-0.0333618	0	#N/A						0.0297549	0	0	0	0	0	0	0	0	0	0	0	0	0	0		0.300507	0.365749	0.410377	0.424317	0.398213	0.350531	0.335884	0.411299	0.617612	0.875977
YDR099W		0.421392	1.19141	0.539393	1.02092	1.10616	0.0978341	0	10.0395				0.249295	1.27505	1.27505	0.366772	0	6.40198						0.459829	0	0	0	0	0	0	0	0	0	0	0	0	0	0		0.169031	0.119277	0.0776104	0.0545629	0.060332	0.0921075	0.130183	0.153723	0.149986	0.166071
YDR100W		0.318114	1.12335	0.482705	1.03497	1.07916	0.0523208	0	5.57383		0.383111	1.1183	0.758541	0.835545	0.976922	-0.247146	0	6.40198						0.726729	0	0	0	0	0	0	0	0	0	0	0	0	0	0		-0.218337	-0.242675	-0.155137	-0.084971	-0.15884	-0.402822	-0.712335	-0.974063	-1.08464	-1.01421
YDR101C		0.476906	1.0391	0.578136	0.822619	0.930861	-0.197633	0	6.92273				0.148172	1.49953	1.49953	0.829025	0	3.75593						0.257396	0	0	0	0	0	0	0	0	0	0	0	0	0	0		0.435845	0.598168	0.699043	0.799765	0.960134	1.18186	1.3912	1.50936	1.47237	1.32577
YDR102C		0.709119	0.900744	0.55918	0.990644	0.945694	-0.172631	0	6.92273		0.642544	0.939718	0.462917	1.05693	0.998324	-0.203075	0	6.76433						0.0745442	0	0	0	0	0	0	0	0	0	0	0	0	0	0		0.146484	0.397004	0.320636	0.249962	0.509785	1.12258	1.71811	1.89988	1.36043	0.450369
YDR103W		0.709119	0.900744	0.55918	0.990644	0.945694	-0.172631	0	#N/A		0.642544	0.939718	0.462917	1.05693	0.998324	-0.203075	0	#N/A						0.0745442	0	0	0	0	0	0	0	0	0	0	0	0	0	0		-0.00681208	0.074351	0.0923104	0.112106	0.19746	0.360788	0.547867	0.700014	0.768611	0.779374
YDR104C		0.932902	0.717159	0.0740955	1.37679	1.04697	-0.00192511	0	6.92273		0.925227	0.699514	0.628028	0.929483	0.814498	-0.581613	0	6.52984						0.805799	0	0	0	0	0	0	0	0	0	1	0	0	0	0		-0.687357	-0.574783	-0.463923	-0.353222	-0.24145	-0.139927	-0.0762823	-0.0792322	-0.168245	-0.294433
YDR105C		0.778694	0.115029	0.580211	0.964182	0.539605	-0.857087	0	10.0395		0.05726	1.81869	0.238195	1.53902	1.67885	1.19829	1	6.52984				1		0.794607	0	0	0	0	0	0	0	0	0	0	0	0	0	0		0.0570294	0.0461354	-0.0329672	-0.0747524	0.0238849	0.271936	0.556136	0.755049	0.766514	0.630833
YDR106W		0.778694	0.115029	0.580211	0.964182	0.539605	-0.857087	0	6.92273		0.05726	1.81869	0.238195	1.53902	1.67885	1.19829	1	3.28242				1		0.794607	0	0	0	1	0	0	0	0	0	0	0	0	0	0		-0.260499	-0.139318	-0.0417337	0.0535827	0.16726	0.292638	0.387612	0.407705	0.318933	0.164831
YDR107C		0.919241	0.549128	0.748379	0.846915	0.698022	-0.590079	0	6.76016		0.961215	0.637326	0.730787	0.84018	0.738753	-0.737589	0	6.2789						0.499155	0	0	0	0	0	0	0	0	0	0	0	0	0	0		-0.200696	-0.150836	-0.0914386	-0.0538665	-0.0685442	-0.12946	-0.183269	-0.173464	-0.0577827	0.100749
YDR108W		0.919241	0.549128	0.748379	0.846915	0.698022	-0.590079	0	6.16819		0.961215	0.637326	0.730787	0.84018	0.738753	-0.737589	0	2.77323						0.499155	0	0	0	0	0	0	0	0	0	0	0	0	0	0		-0.114882	0.0906255	0.253033	0.357414	0.389258	0.350282	0.263285	0.152473	0.0418637	-0.0459202
YDR109C		0.958206	0.618605	0.596213	0.854201	0.736403	-0.525388	0	10.0395		0.642024	0.940192	0.856309	0.749252	0.844722	-0.519375	0	7.98425						0.430461	0	0	0	0	0	0	0	0	0	0	0	0	0	0		0.244449	0.340176	0.418416	0.452782	0.41794	0.329441	0.255956	0.269705	0.424956	0.643312
YDR110W		0.958206	0.618605	0.596213	0.854201	0.736403	-0.525388	0	6.92273		0.642024	0.940192	0.856309	0.749252	0.844722	-0.519375	0	6.52984						0.430461	0	0	0	0	0	0	0	0	0	0	0	0	0	0		1.1822	1.41605	1.50933	1.53889	1.58026	1.65729	1.72673	1.74082	1.6569	1.46981
YDR111C		0.816391	0.830741	0.546417	0.996078	0.913409	-0.227047	0	#N/A		0.924337	0.704116	0.91767	0.674334	0.689225	-0.839579	0	#N/A						0.756669	0	0	0	0	0	0	0	0	0	0	0	0	0	0		-0.67261	-0.60345	-0.326676	-0.009495	0.183238	0.178114	0.0205181	-0.236228	-0.535151	-0.792292
YDR112W		0.312717	1.14915	0.106454	1.82519	1.48717	0.740018	0	7.49169		0.84552	0.789015	0.555092	0.865426	0.82722	-0.555415	0	7.28314						0.328601	0	0	0	0	0	0	0	0	0	0	0	0	0	0		0.0468546	-0.0756588	0.5084	1.19288	1.38381	0.960106	0.415055	0.282983	1.01499	2.447
YDR113C		0.349157	1.14547	0.152547	1.26211	1.20379	0.26238	0	10.0395		0.459939	1.06184	0.589201	0.960592	1.01121	-0.17653	0	6.52984						0.681172	0	0	0	1	0	0	0	0	0	1	0	0	0	0
YDR114C		0.808854	0.706581	0.372309	1.14022	0.923398	-0.210211	0	#N/A		0.890976	0.604256	0.748409	0.811412	0.707834	-0.801259	0	#N/A						0.441302	0	0	0	0	0	0	0	0	0	0	0	0	0	0		-0.368646	-0.163259	0.0916187	0.278375	0.281583	0.0707961	-0.274047	-0.665628	-1.00716	-1.1319
YDR115W		0.349157	1.14547	0.152547	1.26211	1.20379	0.26238	0	6.92273		0.459939	1.06184	0.589201	0.960592	1.01121	-0.17653	0	6.52984						0.681172	0	0	0	0	0	0	0	0	0	0	0	0	0	0		-0.457925	-0.218216	0.141769	0.353476	0.155117	-0.452023	-1.12492	-1.49771	-1.26936	-0.618028
YDR116C		0.578417	0.960613	0.466844	1.05645	1.00853	-0.0667223	0	10.0395		0.98963	0.519605	0.929144	0.636513	0.578059	-1.06849	0	7.19844						0.576078	0	0	0	0	0	0	0	0	0	0	0	0	0	0		-0.390025	-0.293143	-0.155018	-0.0563122	-0.0762835	-0.239668	-0.500374	-0.807576	-1.09724	-1.2077
YDR117C		0.630412	0.929278	0.138137	1.27023	1.09976	0.0870372	0	6.92273		0.378093	1.12275	0.601699	0.951465	1.03711	-0.123211	0	6.52984						0.854785	0	0	0	0	0	0	0	0	0	0	0	1	0	0		-0.19567	-0.129796	-0.00573001	0.150592	0.313212	0.455334	0.549076	0.566482	0.498599	0.476913
YDR118W		0.630412	0.929278	0.138137	1.27023	1.09976	0.0870372	0	6.92273		0.378093	1.12275	0.601699	0.951465	1.03711	-0.123211	0	7.98425						0.854785	0	0	0	1	0	0	0	0	0	1	0	0	0	0		1.59334	1.70399	1.3484	0.930085	0.843604	1.13488	1.39697	1.19265	0.184489	-1.22762
YDR119W		0.0248875	1.7593	0.613505	0.961977	1.36064	0.526749	0	10.0395		0.0316046	1.75755	0.0112604	2.20413	1.98084	1.82015	1	7.98425				1		0.747928	0	0	0	0	0	0	0	0	0	0	0	0	0	0		-0.219971	-0.145397	0.0816323	0.306044	0.375385	0.23903	-0.0213675	-0.315313	-0.555953	-0.683332
YDR120C		0.503447	1.01591	0.602784	0.952755	0.984332	-0.107508	0	6.08953		0.397748	1.10792	0.486586	1.03671	1.07231	-0.0507124	0	7.79232						0.695538	0	0	0	0	0	0	0	0	0	0	0	0	0	0		-0.132145	0.097811	0.396969	0.678097	0.855101	0.886227	0.787321	0.578076	0.293993	0.087379
YDR121W		0.503447	1.01591	0.602784	0.952755	0.984332	-0.107508	0	10.0395		0.397748	1.10792	0.486586	1.03671	1.07231	-0.0507124	0	11.0397						0.695538	0	0	0	0	0	0	0	0	0	0	0	0	0	0		1.07596	0.543571	-0.277281	-1.03882	-1.3995	-1.26098	-0.840774	-0.377518	-0.0957003	-0.115267
YDR122W		0.583475	0.96702	0.719249	0.884491	0.925755	-0.206238	0	10.0395		0.44565	1.07193	0.242213	1.26088	1.16641	0.143044	0	7.85372						0.713933	0	0	0	0	0	0	0	0	0	0	0	0	0	0		0.780044	0.751332	0.780314	0.798526	0.738834	0.585823	0.391267	0.211432	0.10117	0.104897
YDR123C		0.714223	0.863442	0.602746	0.969524	0.916483	-0.221866	0	10.0395		0.0535664	1.61067	0.381919	1.12013	1.3654	0.552821	0	7.98425						0.776813	0	0	0	1	0	0	0	0	0	0	0	0	0	0
YDR124W		0.714223	0.863442	0.602746	0.969524	0.916483	-0.221866	0	6.92273		0.0535664	1.61067	0.381919	1.12013	1.3654	0.552821	0	3.90598						0.776813	0	0	0	0	0	0	0	0	0	0	0	0	0	0		0.961181	0.787609	0.609298	0.467529	0.4021	0.395089	0.353602	0.179731	-0.198263	-0.658728
YDR125C		0.928657	0.723947	0.138217	1.26911	0.996529	-0.0869493	0	6.92273		0.865454	0.769325	0.921559	0.663272	0.716298	-0.783829	0	7.98425						0.0309974	0	0	0	0	0	0	0	0	0	0	0	0	0	0		0.937496	0.899746	0.719942	0.552604	0.548928	0.730919	0.952757	1.05741	0.909393	0.532594
YDR126W		0.928657	0.723947	0.138217	1.26911	0.996529	-0.0869493	0	6.16819		0.865454	0.769325	0.921559	0.663272	0.716298	-0.783829	0	6.52984						0.0309974	0	0	0	0	0	0	0	0	0	0	0	0	0	0		-0.27007	-0.264244	-0.132676	-0.018009	-0.0601866	-0.294175	-0.618572	-0.922861	-1.10553	-1.1316
YDR127W		0.773352	0.815413	0.704499	0.910016	0.862714	-0.312492	0	6.92273		0.816247	0.812448	0.598688	0.952272	0.88236	-0.44187	0	7.66259						0.499119	0	0	0	0	0	1	0	0	0	0	0	0	0	0		0.584038	0.431676	0.279003	0.142828	0.0392633	-0.0425271	-0.148391	-0.326516	-0.610043	-0.920905
YDR128W		0.208424	1.29853	0.77504	0.851752	1.07514	0.0455477	0	6.76016		0.293516	1.20992	0.543946	0.993439	1.10168	0.00976182	0	5.86688						0.579484	0	0	0	0	0	0	0	0	0	0	0	0	0	0		0.798616	0.539034	0.0400317	-0.468771	-0.761519	-0.75865	-0.570644	-0.320682	-0.132273	-0.13135
YDR129C		0.695005	0.919321	0.0417413	1.44359	1.18145	0.224738	0	6.57226		0.490626	1.04081	0.618478	0.934678	0.987745	-0.224859	0	6.52984						0.774755	0	0	0	0	0	1	0	0	0	0	0	0	0	0		0.540909	0.50153	0.378071	0.285226	0.335433	0.553454	0.850158	1.12881	1.3033	1.36624
YDR130C		0.617187	0.955392	0.0177298	1.54931	1.25235	0.34423	0	6.16819		0.642932	0.939372	0.594961	0.956611	0.947992	-0.30672	0	11.0397						0.347734	0	0	0	0	0	0	0	0	0	0	0	0	0	0		0.126708	0.148061	0.0966085	0.0708315	0.166958	0.393575	0.645421	0.809626	0.789439	0.607257
YDR131C		0.204972	1.31017	0.472864	1.06186	1.18601	0.232425	0	7.49169		0.313611	1.19331	0.614295	0.93654	1.06492	-0.0659316	0	6.40198						0.735691	0	0	0	0	0	0	0	0	0	0	0	0	0	0		-0.0560169	-0.048656	-0.114569	-0.167059	-0.121136	0.0418389	0.254316	0.442983	0.544684	0.571312
YDR132C		0.0623775	1.41419	0.185761	1.6703	1.54224	0.832838	1	7.49169		0.0597577	1.58524	0.123104	1.45799	1.52161	0.874496	0	7.85372		1				0.280927	0	0	0	0	0	0	0	0	0	0	0	0	0	0		2.18981	2.01375	1.53354	0.955236	0.481087	0.164125	-0.136436	-0.574334	-1.23817	-1.73518
YDR133C		0.694852	0.905225	0.48169	1.05052	0.977875	-0.118391	0	#N/A		0.305184	1.18315	0.433608	1.07732	1.13024	0.0685644	0	#N/A						0.815084	0	0	0	1	0	0	0	0	0	0	0	0	0	0		-0.109833	-0.0931837	-0.0472224	-0.0170896	-0.0474243	-0.163359	-0.364689	-0.649514	-0.99392	-1.21129
YDR134C		0.694852	0.905225	0.48169	1.05052	0.977875	-0.118391	0	10.0395		0.305184	1.18315	0.433608	1.07732	1.13024	0.0685644	0	11.0397						0.815084	0	0	0	0	0	0	0	0	0	0	0	0	0	0		-0.0719555	-0.242357	-0.617842	-0.909034	-0.833089	-0.361289	0.204969	0.542227	0.378205	-0.181134
YDR135C		0.737471	0.711401	0.592733	0.896898	0.80415	-0.411202	0	5.64075		0.244443	1.2469	0.772689	0.819383	1.03314	-0.13138	0	3.38717						0.503951	0	0	0	0	0	0	0	0	0	0	0	0	0	0		-1.06529	-1.04106	-0.834384	-0.617027	-0.557667	-0.704171	-0.947476	-1.16803	-1.25493	-1.16126
YDR136C		0.948438	0.715027	0.70925	0.776811	0.745919	-0.509349	0	#N/A		0.640064	0.93587	0.946229	0.625425	0.780648	-0.651319	0	#N/A						0.513268	0	0	0	0	0	0	0	0	0	0	0	0	0	0
YDR137W		0.737471	0.711401	0.592733	0.896898	0.80415	-0.411202	0	6.92273		0.244443	1.2469	0.772689	0.819383	1.03314	-0.13138	0	6.76433						0.503951	0	0	0	0	0	0	0	0	0	0	0	0	0	0		-0.138309	-0.163988	-0.168457	-0.170797	-0.189717	-0.229483	-0.275602	-0.312324	-0.322054	-0.273561
YDR138W		0.948438	0.715027	0.70925	0.776811	0.745919	-0.509349	0	6.92273		0.640064	0.93587	0.946229	0.625425	0.780648	-0.651319	0	6.81142						0.513268	0	0	0	0	0	0	0	0	0	0	0	0	0	0		-0.4116	-0.490171	-0.558843	-0.623892	-0.691641	-0.770047	-0.869197	-0.999318	-1.16204	-1.2954
YDR139C		0.712952	0.803931	0.717111	0.874502	0.839216	-0.352098	0	3.62039		0.97879	0.56181	0.848098	0.726951	0.644381	-0.931923	0	6.0462						0.559104	0	0	0	0	0	0	0	0	0	0	0	0	0	0		0.14102	0.345193	0.543861	0.764583	1.03382	1.33513	1.59641	1.74179	1.70795	1.52415
YDR140W		0.712952	0.803931	0.717111	0.874502	0.839216	-0.352098	0	5.64075		0.97879	0.56181	0.848098	0.726951	0.644381	-0.931923	0	6.52984						0.559104	0	0	0	0	0	0	0	0	0	0	0	0	0	0		-0.236494	-0.0819046	0.0429759	0.135616	0.193558	0.217184	0.210566	0.178026	0.126363	0.0807225
YDR141C		0.190833	1.21356	0.677133	0.927241	1.0704	0.0375596	0	10.0395		0.60321	0.965701	0.906853	0.691056	0.828379	-0.55303	0	7.98425						0.768898	0	0	0	0	0	0	0	0	0	0	0	0	0	0		0.0545785	0.30464	0.616698	0.903043	1.07689	1.08737	0.930242	0.604398	0.131056	-0.303523
YDR142C		0.563251	0.852241	0.589453	0.974274	0.913257	-0.227303	0	10.0395		0.94346	0.670293	0.791599	0.802469	0.736381	-0.742474	0	6.52984						0.581662	0	0	0	0	0	0	0	0	0	0	0	0	0	0		-1.07795	-0.778702	-0.730958	-0.686996	-0.405222	0.117782	0.576034	0.642875	0.0713833	-0.796044
YDR143C		0.775578	0.546781	0.39833	1.09819	0.822484	-0.3803	0	6.92273		0.86179	0.762496	0.291826	1.22173	0.992111	-0.215869	0	6.2789						0.263405	0	0	0	0	0	0	0	0	0	0	0	0	0	0		-1.56296	-1.30905	-0.746877	-0.266637	-0.250157	-0.754271	-1.41363	-1.83469	-1.68957	-1.13606
YDR144C		0.273585	1.16666	0.0284488	1.64671	1.40668	0.60436	0	7.49169		0.600817	0.967211	0.463434	1.06936	1.01828	-0.161973	0	7.64066						0.973538	0	0	0	0	0	0	0	0	0	0	0	0	0	0		-0.716548	-0.341289	0.801143	1.7346	1.5051	0.020358	-1.69255	-2.53174	-1.59394	0.556262
YDR145W		0.273585	1.16666	0.0284488	1.64671	1.40668	0.60436	0	6.76016		0.600817	0.967211	0.463434	1.06936	1.01828	-0.161973	0	3.38353						0.973538	0	0	0	0	0	0	0	0	0	0	0	0	0	0		-0.706226	-0.631739	-0.548051	-0.431028	-0.257758	-0.052754	0.0978583	0.103837	-0.102572	-0.422918
YDR146C		0.857209	0.809913	0.843405	0.839821	0.824867	-0.376284	0	10.0395		0.667095	0.923474	0.723886	0.862277	0.892875	-0.420217	0	7.98425						0.655373	0	0	0	0	0	0	0	0	0	0	0	0	0	0		-0.358803	-0.251892	-0.0797651	0.0979985	0.22279	0.273648	0.278523	0.268631	0.275753	0.33584
YDR147W		0.857209	0.809913	0.843405	0.839821	0.824867	-0.376284	0	7.49169		0.667095	0.923474	0.723886	0.862277	0.892875	-0.420217	0	3.28242						0.655373	0	0	0	0	0	0	0	0	0	0	0	1	0	0		-0.095782	0.180415	0.455201	0.767025	1.152	1.5554	1.80452	1.71876	1.18149	0.548818
YDR148C		0.424895	1.06678	0.549146	0.99389	1.03034	-0.0299696	0	10.0395		0.914672	0.717091	0.413123	1.09403	0.905561	-0.394093	0	6.40198						0.730813	0	0	0	1	0	0	0	0	0	0	0	0	0	0		-1.74332	-1.37061	-1.1635	-0.919974	-0.443973	0.228737	0.761229	0.796454	0.0649227	-1.05569
YDR149C		0.0558692	1.43246	0.127003	1.69195	1.56221	0.866487	1	#N/A		0.583541	0.97766	0.916569	0.662884	0.820272	-0.569724	0	#N/A		1				0.408836	0	0	0	0	0	0	0	0	0	0	0	0	0	0		-0.162691	0.323921	0.893513	1.36225	1.54944	1.39608	1.00126	0.474643	-0.0672726	-0.457464
YDR150W		0.424895	1.06678	0.549146	0.99389	1.03034	-0.0299696	0	10.0395		0.914672	0.717091	0.413123	1.09403	0.905561	-0.394093	0	7.79232						0.730813	0	0	0	0	1	0	0	0	0	0	0	0	0	0		0.659745	0.670459	0.768953	0.872496	0.899597	0.816861	0.653378	0.442413	0.220309	0.0461765
YDR151C		0.853291	0.790384	0.530854	1.00467	0.897527	-0.253816	0	5.86825		0.439216	1.07659	0.765917	0.829436	0.953012	-0.296382	0	7.85372						0.455907	0	0	0	0	0	0	0	0	0	0	0	0	0	0		0.0188081	-0.0152471	-0.00255454	-0.00661263	-0.0899384	-0.276889	-0.542251	-0.857499	-1.18744	-1.44759
YDR152W		0.853291	0.790384	0.530854	1.00467	0.897527	-0.253816	0	6.92273		0.439216	1.07659	0.765917	0.829436	0.953012	-0.296382	0	7.28314						0.455907	0	0	0	0	0	0	0	0	0	0	0	0	0	0		0.102511	0.0722433	0.149784	0.204611	0.109638	-0.128599	-0.329991	-0.302825	0.0962397	0.653047
YDR153C		0.883813	0.625448	0.795986	0.838274	0.731861	-0.533043	0	10.0395		0.405176	1.10162	0.278044	1.24108	1.17135	0.15323	0	4.14295						0.33581	0	0	0	0	0	0	0	0	0	0	0	0	0	0		-0.654602	-0.391314	-0.400501	-0.402783	-0.125825	0.428721	0.903287	0.916521	0.176999	-0.942067
YDR154C		0.70439	0.869183	0.607438	0.793409	0.831296	-0.365447	0	#N/A		0.121757	1.41635	0.241892	1.27276	1.34456	0.509899	0	#N/A						0.748962	0	0	0	0	0	0	0	0	0	0	0	0	0	0		-0.81137	-0.638972	-0.426029	-0.191494	0.045478	0.257887	0.408548	0.459594	0.383562	0.229884
YDR155C		0.70439	0.869183	0.607438	0.793409	0.831296	-0.365447	0	6.76016		0.121757	1.41635	0.241892	1.27276	1.34456	0.509899	0	7.79232						0.748962	0	0	0	0	0	0	0	0	0	0	0	0	0	0		1.15495	0.950452	0.652892	0.360396	0.169135	0.0992916	0.0723415	0.00316382	-0.166463	-0.295954
YDR156W		0.70439	0.869183	0.607438	0.793409	0.831296	-0.365447	0	#N/A		0.121757	1.41635	0.241892	1.27276	1.34456	0.509899	0	#N/A						0.748962	0	0	0	0	0	0	0	0	0	0	0	0	0	0		-0.0869676	-0.116606	-0.0167956	0.109858	0.162205	0.0957271	-0.0605286	-0.272599	-0.502533	-0.682915
YDR157W		0.70439	0.869183	0.607438	0.793409	0.831296	-0.365447	0	#N/A		0.121757	1.41635	0.241892	1.27276	1.34456	0.509899	0	#N/A						0.748962	0	0	0	0	0	0	0	0	0	0	0	0	0	0
YDR158W		0.70439	0.869183	0.607438	0.793409	0.831296	-0.365447	0	6.92273		0.121757	1.41635	0.241892	1.27276	1.34456	0.509899	0	3.90598						0.748962	0	0	0	0	0	0	0	0	0	0	0	0	0	0		0.440508	0.537557	0.565521	0.621078	0.798581	1.10184	1.41704	1.62252	1.61481	1.42502
YDR159W		0.799583	0.818773	0.559996	0.976564	0.897668	-0.253578	0	6.92273		0.933974	0.689746	0.883095	0.709714	0.69973	-0.817947	0	7.85372						0.60132	0	0	0	0	0	0	0	0	0	0	0	0	0	0		1.73473	1.68727	1.39076	1.06932	0.94332	1.0886	1.39319	1.73259	1.98431	2.04088
YDR160W		0.127423	1.31014	0.988242	0.641415	0.975777	-0.121926	0	6.92273		0.72341	0.881646	0.664858	0.897599	0.889623	-0.426915	0	7.98425						0.479127	0	0	0	0	0	0	0	0	0	0	0	0	0	0		3.48911	3.80091	4.15953	4.4508	4.56277	4.46826	4.25024	3.99904	3.79034	3.59165
YDR161W		0.650209	0.905778	0.519245	1.01101	0.958392	-0.151229	0	5.00764				0.508732	1.02085	1.02085	-0.15669	0	6.76433						0.526464	0	0	0	0	0	0	0	0	0	0	0	0	0	0		-0.470402	-0.219093	0.168848	0.434025	0.323341	-0.17152	-0.740888	-1.05384	-0.840372	-0.280557
YDR162C		0.828434	0.716878	0.412595	1.06802	0.892449	-0.262376	0	7.49169		0.59272	0.972618	0.711632	0.871874	0.922246	-0.359736	0	7.66259						0.77735	0	0	0	0	0	0	0	0	0	0	0	0	0	0		0.207354	0.177789	0.258572	0.345409	0.336707	0.235799	0.182324	0.325028	0.76619	1.26467
YDR163W		0.828434	0.716878	0.412595	1.06802	0.892449	-0.262376	0	6.92273		0.59272	0.972618	0.711632	0.871874	0.922246	-0.359736	0	6.2789						0.77735	0	0	0	0	0	0	0	0	0	0	0	0	0	0		0.174556	0.229758	0.278056	0.296648	0.263674	0.193869	0.149502	0.196018	0.38253	0.637448
YDR164C		0.467027	1.03111	0.83867	0.839614	0.93536	-0.190049	0	7.49169		0.819585	0.812496	0.779439	0.818588	0.815542	-0.579464	0	11.0397						0.404733	0	0	0	0	0	0	0	0	0	0	0	0	0	0		0.760085	0.767906	0.677022	0.656333	0.870113	1.30288	1.70564	1.8138	1.43074	0.862357
YDR165W		0.467027	1.03111	0.83867	0.839614	0.93536	-0.190049	0	10.0395		0.819585	0.812496	0.779439	0.818588	0.815542	-0.579464	0	6.52984						0.404733	0	0	0	0	0	0	0	0	0	0	0	0	0	1		0.660496	0.239322	-0.274617	-0.725408	-0.960412	-0.954413	-0.847713	-0.791678	-0.910549	-1.12811
YDR166C		0.79878	0.530118	0.440905	1.11791	0.824013	-0.377723	0	6.92273		0.964267	0.607582	0.808213	0.774266	0.690924	-0.83608	0	6.255						0.857685	0	0	0	0	0	0	0	0	0	0	0	0	0	0		1.36719	1.37518	1.23005	1.16402	1.40286	1.92186	2.37085	2.37795	1.64744	0.446738
YDR167W		0.79878	0.530118	0.440905	1.11791	0.824013	-0.377723	0	6.92273		0.964267	0.607582	0.808213	0.774266	0.690924	-0.83608	0	7.98425						0.857685	0	0	0	0	0	0	0	0	0	0	0	0	0	0		0.00685679	0.0520872	0.0527943	0.124159	0.377723	0.783532	1.12782	1.18455	0.79437	0.290899
YDR168W		0.328025	1.19484	0.744823	0.867057	1.03095	-0.0289334	0	10.0395		0.760367	0.857734	0.539336	0.993155	0.925444	-0.35315	0	11.0397						0.773959	0	0	0	0	0	0	0	0	0	0	0	0	0	0		0.646638	0.630512	0.493513	0.356779	0.33837	0.436574	0.494087	0.343208	-0.123237	-0.565086
YDR169C		0.513879	1.00618	0.496281	1.13412	1.07015	0.037134	0	10.0395		0.00214945	2.47569	0.361968	1.14588	1.81079	1.46997	1	7.98425				1		0.718437	0	0	0	0	0	0	0	0	0	0	0	0	0	0		0.402964	0.484827	0.478008	0.460448	0.508359	0.630725	0.749206	0.779624	0.654205	0.426417
YDR170C		0.345118	1.09582	0.842886	0.835768	0.965794	-0.138753	0	6.92273		0.27394	1.21214	0.167277	1.36675	1.28944	0.396402	0	3.44183						0.594835	0	0	0	0	0	0	0	0	0	0	0	0	0	0
YDR170W-A		0.682214	0.921863	0.709461	0.916774	0.919318	-0.217087	0	#N/A		0.58114	0.980153	0.369914	1.13065	1.0554	-0.0855361	0	#N/A							0	0	0	0	0	0	0	0	0	0	0	0	0	0		-1.15677	-1.03395	-0.868907	-0.703562	-0.579096	-0.507768	-0.464264	-0.420758	-0.353926	-0.273682
YDR171W		0.867469	0.798591	0.490197	1.02529	0.911943	-0.229518	0	10.0395		0.0206798	1.84192	0.0451336	1.73425	1.78809	1.42322	1	11.0397				1		0.71301	0	0	0	1	0	0	0	0	0	0	0	0	0	0		-0.106112	-0.0278828	0.0860793	0.179764	0.198364	0.13389	0.0391659	-0.0289183	-0.0168865	0.103514
YDR172W		0.314962	1.11959	0.458775	1.043	1.08129	0.0559209	0	6.92273		0.0405014	1.6781	0.12353	1.45403	1.56606	0.96603	0	3.06897						0.0147708	0	0	0	0	0	0	0	0	0	0	0	0	0	0		-0.493054	-0.352304	-0.148548	0.0364153	0.122259	0.0858311	-0.0217489	-0.144397	-0.226848	-0.21988
YDR173C		0.653985	0.911929	0.0108706	1.89043	1.40118	0.595085	0	7.49169		0.805972	0.823651	0.909861	0.675609	0.74963	-0.71519	0	11.0397						0.965923	0	0	0	0	0	0	0	0	0	0	0	0	0	0
YDR174W		0.653985	0.911929	0.0108706	1.89043	1.40118	0.595085	0	6.92273		0.805972	0.823651	0.909861	0.675609	0.74963	-0.71519	0	6.255						0.965923	0	0	0	0	0	0	0	0	0	0	0	0	0	0		0.60983	0.858273	0.751677	0.644923	0.884497	1.4905	2.05903	2.15788	1.45119	0.315364
YDR175C		0.51508	1.01175	0.948251	0.702225	0.856988	-0.322144	0	6.76016		0.684765	0.911033	0.0207081	1.99505	1.45304	0.733287	0	7.98425						0.481264	0	0	0	0	0	0	0	0	0	0	0	0	0	0
YDR176W		0.51508	1.01175	0.948251	0.702225	0.856988	-0.322144	0	6.92273		0.684765	0.911033	0.0207081	1.99505	1.45304	0.733287	0	7.66259						0.481264	0	0	0	0	0	0	0	0	0	0	0	0	0	0		1.00387	0.92535	0.670785	0.472798	0.558494	0.940705	1.35391	1.51398	1.19384	0.587997
YDR177W		0.392557	1.07669	0.307698	1.12986	1.10328	0.0929711	0	6.57226		0.93834	0.676584	0.543388	0.993935	0.83526	-0.538861	0	7.85372						0.338406	0	0	0	1	0	0	0	0	0	0	0	0	0	0		0.841791	0.842441	0.709024	0.600588	0.673186	0.966362	1.36831	1.7571	2.05268	2.48422
YDR178W		0.951639	0.67559	0.934328	0.754556	0.715073	-0.561339	0	6.16819		0.931918	0.691923	0.906339	0.691002	0.691462	-0.834972	0	6.40198						0.769034	0	0	0	0	0	0	0	0	0	0	0	0	0	0		0.475741	0.307226	0.232009	0.185961	0.106787	0.00357075	-0.0218867	0.138412	0.55562	1.02857
YDR179C		0.292358	1.16922	0.545667	0.97532	1.07227	0.0407086	0	6.92273				0.373548	1.12954	1.12954	0.0671276	0	6.2789						0.686882	0	0	0	0	0	0	0	0	0	0	0	0	0	0		0.944209	1.25514	1.23487	1.24976	1.65715	2.46336	3.2187	3.44302	2.75898	1.54933
YDR179W-A		0.292358	1.16922	0.545667	0.97532	1.07227	0.0407086	0	#N/A				0.373548	1.12954	1.12954	0.0671276	0	#N/A						0.686882	0	0	0	0	0	0	0	0	0	0	0	0	0	0		0.141032	0.498516	0.561106	0.634129	1.01505	1.69592	2.27201	2.31209	1.48381	0.185691
YDR180W						#N/A	#N/A	#N/A	5.64075		0.752057	0.745975			0.745975	-0.722717	0	6.52984						0.728033	0	0	0	0	0	0	0	1	0	0	0	0	0	0		1.84496	1.41884	0.700893	0.0597572	-0.143725	0.148085	0.598948	0.846305	0.592155	0.0156388
YDR181C		0.679554	0.857164	0.581241	0.968811	0.912988	-0.227757	0	6.92273				0.783231	0.77757	0.77757	-0.657657	0	3.00757						0.871397	0	0	0	0	0	0	0	0	0	0	0	0	0	0		0.356245	0.424209	0.442034	0.487988	0.638547	0.900619	1.19074	1.41941	1.50825	1.4611
YDR182W		0.679554	0.857164	0.581241	0.968811	0.912988	-0.227757	0	10.0395				0.783231	0.77757	0.77757	-0.657657	0	6.81142						0.871397	0	0	0	0	0	0	0	0	0	0	0	0	0	0		-0.224336	0.0362503	0.309956	0.586857	0.856664	1.09478	1.25805	1.30204	1.19209	0.965397
YDR183W		0.481524	1.02471	0.0675335	1.37477	1.19974	0.255556	0	6.92273				0.405718	1.10196	1.10196	0.0103368	0	4.41516						0.315521	0	0	0	0	0	0	0	0	0	1	0	0	0	0		-0.515985	-0.383656	-0.186688	-0.0304931	-0.0184386	-0.174337	-0.41866	-0.664969	-0.830603	-0.860772
YDR184C		0.90562	0.729644	0.54674	0.972632	0.851138	-0.332004	0	6.92273				0.822631	0.774556	0.774556	-0.663864	0	7.98425						0.10017	0	0	0	0	0	0	0	0	0	0	0	0	0	0		-1.89937	-1.61826	-1.54258	-1.46695	-1.19087	-0.704814	-0.247272	-0.0733252	-0.372374	-0.848431
YDR185C		0.90476	0.699029	0.642413	0.946217	0.822623	-0.380066	0	6.92273		0.537058	1.00935	0.635555	0.926772	0.968062	-0.26539	0	6.255						0.0846458	0	0	0	0	0	0	0	0	0	0	0	0	0	0		0.0131882	0.0021831	-0.0053046	-0.0113758	-0.0178512	-0.0156512	0.0184627	0.108676	0.269703	0.446271
YDR186C		0.767296	0.846232	0.716051	0.913808	0.88002	-0.283324	0	6.92273		0.170224	1.33362	0.131312	1.43428	1.38395	0.591023	0	6.40198						0.51583	0	0	0	0	0	0	0	0	0	0	0	0	0	0		-0.10773	-0.110208	-0.115053	-0.144279	-0.218957	-0.323521	-0.394812	-0.366493	-0.188009	0.0745316
YDR187C		0.766393	0.746369	0.368622	1.15696	0.951667	-0.162564	0	#N/A				0.628889	0.930615	0.930615	-0.342503	0	#N/A						0.0181671	0	0	0	0	0	0	0	0	0	0	0	0	0	0		1.33284	1.14813	0.757795	0.438191	0.458885	0.825741	1.20206	1.22826	0.614964	-0.408265
YDR188W		0.767296	0.846232	0.716051	0.913808	0.88002	-0.283324	0	6.92273		0.170224	1.33362	0.131312	1.43428	1.38395	0.591023	0	7.28314						0.51583	0	0	0	0	0	0	0	0	0	0	0	0	0	0		-0.402621	-0.369837	-0.197887	0.100244	0.51209	1.04534	1.73387	2.61331	3.67612	4.59567
YDR189W		0.766393	0.746369	0.368622	1.15696	0.951667	-0.162564	0	6.92273				0.628889	0.930615	0.930615	-0.342503	0	4.47656						0.0181671	0	0	0	0	0	0	0	0	0	0	0	0	0	0		0.172513	0.359301	0.497133	0.631883	0.808159	1.02126	1.20241	1.27857	1.18956	0.970216
YDR190C		0.923158	0.644644	0.502565	1.0284	0.836524	-0.356635	0	10.0395				0.737819	0.851437	0.851437	-0.505548	0	11.0397						0.667043	0	0	0	0	0	0	0	0	0	0	0	0	0	0		0.729425	0.82543	0.857972	0.912782	1.07361	1.34738	1.64122	1.85556	1.90514	1.81011
YDR191W		0.923158	0.644644	0.502565	1.0284	0.836524	-0.356635	0	6.92273				0.737819	0.851437	0.851437	-0.505548	0	3.15269						0.667043	0	0	0	1	0	0	0	0	0	0	0	0	0	0		0.166224	0.150689	0.0651545	0.0236913	0.137605	0.410757	0.707432	0.882588	0.812711	0.533406
YDR192C		0.875737	0.766392	0.646127	0.946354	0.856373	-0.32318	0	#N/A		0.763001	0.85592	0.411181	1.10024	0.978079	-0.244763	0	#N/A						0.261477	0	0	0	0	0	0	0	0	0	0	0	0	0	0		0.0826328	0.152414	0.160128	0.190865	0.327794	0.579421	0.857266	1.06637	1.12389	1.03669
YDR193W		0.189208	1.28024	0.0631587	1.49345	1.38684	0.570918	0	6.92273				0.570187	0.970753	0.970753	-0.259849	0	7.98425						0.135128	0	0	0	0	0	0	0	0	0	0	0	0	0	0		-0.100624	-0.00645528	0.144063	0.303571	0.425335	0.486945	0.497585	0.468553	0.415917	0.391009
YDR194C		0.312705	1.38874	0.415638	1.10601	1.24738	0.335852	0	6.92273		0.00772534	2.14397	0.427864	1.09756	1.62077	1.07867	0	7.85372						0.826757	0	0	0	0	0	0	0	0	0	0	0	0	0	0		0.349928	0.387982	0.429756	0.455765	0.446932	0.400082	0.332696	0.263634	0.214097	0.222585
YDR195W		0.312705	1.38874	0.415638	1.10601	1.24738	0.335852	0	5.34379		0.00772534	2.14397	0.427864	1.09756	1.62077	1.07867	0	6.76433						0.826757	0	0	0	0	0	0	0	0	0	0	0	0	0	0		-0.225429	-0.294071	-0.364784	-0.43884	-0.517671	-0.608925	-0.72833	-0.892151	-1.10602	-1.29696
YDR196C		0.817298	0.690157	0.361319	1.11252	0.901338	-0.247393	0	6.92273				0.591116	0.959388	0.959388	-0.283252	0	7.85372						0.625277	0	0	0	1	0	0	0	0	0	0	0	0	0	0		-0.0889508	-0.0464876	-0.0748654	-0.128454	-0.162468	-0.164948	-0.166572	-0.200871	-0.296779	-0.449248
YDR197W		0.817298	0.690157	0.361319	1.11252	0.901338	-0.247393	0	5.57383				0.591116	0.959388	0.959388	-0.283252	0	7.85372						0.625277	0	0	0	0	0	0	0	0	0	0	0	0	0	0		-0.299825	-0.333701	-0.216573	-0.0860151	-0.076391	-0.197244	-0.295974	-0.209142	0.182422	0.670708
YDR198C		0.294859	1.20184	0.537927	1.02834	1.11509	0.112885	0	6.92273				0.619108	0.933624	0.933624	-0.336305	0	5.99196						0.659841	0	0	0	0	0	0	0	0	0	0	0	0	0	0		-0.700836	-0.630359	-0.486329	-0.338661	-0.256004	-0.25773	-0.299204	-0.331509	-0.308128	-0.200238
YDR199W		0.294859	1.20184	0.537927	1.02834	1.11509	0.112885	0	#N/A				0.619108	0.933624	0.933624	-0.336305	0	#N/A						0.659841	0	0	0	0	0	0	0	0	0	0	0	0	0	0		-0.11505	-0.199954	-0.279969	-0.359651	-0.44346	-0.532085	-0.62132	-0.70663	-0.779186	-0.798408
YDR200C		0.552265	0.960942	0.57068	0.974062	0.967502	-0.135875	0	6.57226		0.747341	0.867535	0.666591	0.904725	0.88613	-0.434108	0	6.52984						0.859707	0	0	0	0	0	0	0	0	0	0	0	0	0	0		-0.422969	-0.162019	0.0876655	0.277537	0.359994	0.324174	0.206935	0.0483268	-0.112406	-0.241975
YDR201W		0.552265	0.960942	0.57068	0.974062	0.967502	-0.135875	0	6.76016		0.747341	0.867535	0.666591	0.904725	0.88613	-0.434108	0	2.02558						0.859707	0	0	0	0	0	0	0	0	0	0	0	0	0	0		0.363276	0.835816	2.05713	3.10187	3.06483	1.8241	0.275264	-0.618058	-0.0670062	1.42584
YDR202C		0.11065	1.64661	0.591678	0.903023	1.27481	0.382095	0	#N/A				0.0838794	1.66415	1.66415	1.16801	1	#N/A				1		0.728699	0	0	0	1	0	0	0	0	0	0	0	0	0	0		-0.00686247	0.109294	0.237955	0.328287	0.3309	0.252536	0.17286	0.176408	0.328486	0.552264
YDR203W		0.169328	1.55063			1.55063	0.846982	1	10.0395		0.90555	0.703027			0.703027	-0.811158	0	3.28242		1				0.575264	0	0	0	0	0	0	0	0	0	0	0	0	0	0		-0.845209	-0.665504	-0.454246	-0.237485	-0.0414675	0.100036	0.143476	0.04465	-0.224668	-0.574624
YDR204W		0.11065	1.64661	0.591678	0.903023	1.27481	0.382095	0	2.88886				0.0838794	1.66415	1.66415	1.16801	1	6.2789				1		0.728699	0	0	0	1	0	0	0	0	0	0	0	0	0	0		0.0582556	0.212599	0.356808	0.425994	0.357352	0.169179	-0.0148726	-0.0641101	0.12538	0.459597
YDR205W		0.382385	1.19711	0.850679	0.819912	1.00851	-0.0667511	0	6.92273		0.745585	0.868552	0.464416	1.05413	0.961342	-0.279229	0	6.76433						0.669573	0	0	0	0	0	0	0	0	0	0	0	0	0	0		-0.173816	-0.160931	-0.0981072	-0.00058233	0.116109	0.224899	0.283738	0.249575	0.10227	-0.00899573
YDR206W		0.669636	0.910472	0.464154	1.19298	1.05173	0.00608279	0	5.57383		0.88918	0.747173	0.918783	0.673173	0.710173	-0.796442	0	3.15269						0.366431	0	0	0	0	0	0	0	0	0	0	0	0	0	0		0.0584957	0.166784	0.260744	0.285967	0.189861	-0.00964401	-0.203008	-0.274565	-0.13229	0.141135
YDR207C						#N/A	#N/A	#N/A	6.92273		0.6109	0.574053			0.574053	-1.07674	0	11.0397						0.935153	0	0	0	0	0	0	0	0	0	0	0	0	0	0		-1.01495	-0.619586	0.00490784	0.530718	0.637081	0.277389	-0.238821	-0.578211	-0.465719	-0.0569885
YDR208W						#N/A	#N/A	#N/A	7.49169		0.6109	0.574053			0.574053	-1.07674	0	7.85372						0.935153	0	0	0	0	0	0	0	0	0	0	0	0	0	0		0.258022	0.489609	0.744196	0.945241	1.01732	0.928395	0.7028	0.368634	-0.0293251	-0.323022
YDR209C		0.569134	0.976831	0.152253	1.25666	1.11675	0.115673	0	#N/A		0.51536	1.02407	0.679336	0.894672	0.959371	-0.283287	0	#N/A						0.154417	0	0	0	0	0	0	0	0	0	0	0	0	0	0		1.15011	0.930126	0.4862	0.0755179	-0.0492969	0.187131	0.629924	1.10882	1.45935	1.5599
YDR210W		0.531854	0.985323			0.985323	-0.105837	0	6.92273		0.475182	1.0677			1.0677	-0.0602055	0	11.0397						0.523566	0	0	0	0	0	0	0	0	0	0	0	0	0	0
YDR210W-A		0.569134	0.976831	0.152253	1.25666	1.11675	0.115673	0	#N/A		0.51536	1.02407	0.679336	0.894672	0.959371	-0.283287	0	#N/A						0.154417	0	0	0	0	0	0	0	0	0	0	0	0	0	0
YDR210W-B		0.569134	0.976831	0.152253	1.25666	1.11675	0.115673	0	#N/A		0.51536	1.02407	0.679336	0.894672	0.959371	-0.283287	0	#N/A						0.154417	0	0	0	0	0	0	0	0	0	0	0	0	0	0
YDR210W-C		0.673297	0.93095	0.633668	0.95679	0.94387	-0.175706	0	#N/A		0.651308	0.934086	0.718809	0.86663	0.900358	-0.404808	0	#N/A						0.922479	0	0	0	0	0	0	0	0	0	0	0	0	0	0
YDR210W-D		0.438516	1.0417	0.300002	1.12158	1.08164	0.0565017	0	#N/A		0.734324	0.877514	0.819461	0.784442	0.830978	-0.547677	0	#N/A						0.0951222	0	0	0	0	0	0	0	0	0	0	0	0	0	0		0.317858	0.394267	0.431898	0.507717	0.696627	0.993353	1.28846	1.46556	1.42613	1.20381
YDR211W		0.574175	0.954916	0.769937	0.849696	0.902306	-0.245761	0	6.92273		0.452275	1.06796	0.49286	1.03325	1.05061	-0.0954144	0	7.79232						0.40418	0	0	0	0	0	0	0	0	0	0	0	0	0	0		-0.508042	-0.338508	-0.176651	-0.0394835	0.0561886	0.101556	0.0981979	0.0483861	-0.0416583	-0.136536
YDR212W		0.655486	0.848123	0.586116	0.930146	0.889134	-0.267962	0	6.92273		0.382528	1.12926	0.800642	0.773483	0.951372	-0.299758	0	7.79232						0.439768	0	0	0	0	0	0	0	0	0	0	0	0	0	0		0.19813	0.457802	0.72441	0.908837	0.924317	0.775524	0.585916	0.48689	0.585772	0.811999
YDR213W		0.697773	0.878291	0.875723	0.806606	0.842448	-0.34665	0	6.92273		0.672654	0.919812	0.760465	0.833758	0.876785	-0.453351	0	6.255						0.559559	0	0	0	0	0	0	0	0	0	0	0	0	0	0		0.0921451	0.0221508	-0.0332219	-0.0678192	-0.0758398	-0.0651868	-0.0615662	-0.0918739	-0.172509	-0.242297
YDR214W		0.420042	1.07049	0.00252651	1.8199	1.4452	0.669272	0	6.08953		0.594525	0.971126	0.759047	0.828264	0.899695	-0.406173	0	4.45463						0.540471	0	0	0	0	0	0	0	0	0	0	0	0	0	0		-0.407262	-0.367218	-0.367056	-0.346649	-0.247291	-0.0655627	0.130138	0.266611	0.282053	0.19887
YDR215C		0.477856	1.03434	0.133171	1.28786	1.1611	0.190431	0	6.76016		0.633127	0.945758	0.802215	0.796826	0.871292	-0.464663	0	7.98425						0.589735	0	0	0	0	0	0	0	0	0	0	0	0	0	0		0.231955	0.268903	0.415309	0.555476	0.575782	0.443358	0.230234	0.0154501	-0.126197	-0.151279
YDR216W		0.477856	1.03434	0.133171	1.28786	1.1611	0.190431	0	10.0395		0.633127	0.945758	0.802215	0.796826	0.871292	-0.464663	0	6.52984						0.589735	0	0	0	0	0	0	0	0	0	0	0	0	0	0		1.64186	1.58085	1.6419	1.76015	1.87187	1.95789	2.05687	2.21138	2.4483	2.67894
YDR217C		0.929233	0.684071	0.282748	1.14656	0.915316	-0.223833	0	6.92273		0.993728	0.507598	0.867543	0.736397	0.621998	-0.978015	0	7.85372						0.244359	0	0	0	0	0	0	0	0	0	0	0	0	0	0
YDR218C		0.547993	0.988104	0.437261	1.05105	1.01958	-0.0481038	0	10.0395		0.00193104	2.52164	0.191718	1.32955	1.9256	1.70639	1	7.98425				1		0.078021	1	0	0	1	0	0	0	0	1	0	0	0	0	0		0.56197	0.667924	0.744344	0.767794	0.715753	0.601193	0.48319	0.423907	0.470902	0.563847
YDR219C		0.7194	0.810298	0.276848	1.19198	1.00114	-0.0791758	0	6.16819		0.466568	1.06127	0.332072	1.18219	1.12173	0.0510514	0	6.76433						0.595592	0	0	0	0	0	0	0	0	0	0	0	1	0	0		0.60746	0.763624	0.861807	0.846463	0.664146	0.343108	0.0177266	-0.170527	-0.106723	0.127903
YDR220C		0.954018	0.662606	0.852294	0.825412	0.744009	-0.512569	0	#N/A		0.884584	0.752234	0.869757	0.735049	0.743641	-0.727523	0	#N/A						0.869702	0	0	0	0	0	0	0	0	0	0	0	0	0	0		0.150013	0.0164946	0.544927	1.11222	1.10875	0.448547	-0.274126	-0.419543	0.553303	2.45581
YDR221W		0.7194	0.810298	0.276848	1.19198	1.00114	-0.0791758	0	6.16819		0.466568	1.06127	0.332072	1.18219	1.12173	0.0510514	0	11.0397						0.595592	0	0	0	0	0	0	0	0	0	0	0	0	0	0		0.030267	0.0707307	0.0420911	0.0348405	0.137472	0.360743	0.614433	0.801571	0.838165	0.736136
YDR222W		0.954018	0.662606	0.852294	0.825412	0.744009	-0.512569	0	10.0395		0.884584	0.752234	0.869757	0.735049	0.743641	-0.727523	0	6.43902						0.869702	0	0	0	0	0	0	0	0	0	0	0	0	0	0		0.692921	0.642681	0.489285	0.39411	0.514953	0.870485	1.29865	1.62531	1.69803	1.52485
YDR223W		0.885066	0.797065	0.882604	0.797973	0.797519	-0.422378	0	6.92273		0.852019	0.784245	0.6863	0.890382	0.837313	-0.534632	0	7.79232						0.842183	0	0	0	1	0	0	0	0	0	0	0	0	0	0		0.687533	0.445086	0.254094	0.0809554	-0.106484	-0.284236	-0.355375	-0.218102	0.193263	0.677441
YDR224C		0.564685	0.889332			0.889332	-0.267628	0	10.0395						#DIV/0!		0	7.79232						0.817011	0	0	0	0	0	0	0	0	0	0	0	0	0	0		-1.57094	-1.52796	-1.29126	-1.10372	-1.2024	-1.59756	-2.00486	-2.12026	-1.69875	-0.931635
YDR225W		0.564685	0.889332			0.889332	-0.267628	0	7.49169						#DIV/0!		0	11.0397						0.817011	0	0	0	0	0	0	0	0	0	0	0	0	0	0		-0.490573	-0.220825	0.0336632	0.22042	0.287996	0.224608	0.070007	-0.132614	-0.339386	-0.501452
YDR226W		0.0904213	1.39785	0.440538	1.07613	1.23699	0.318346	0	6.92273				0.62787	0.932573	0.932573	-0.338471	0	5.99196						0.490937	0	0	0	0	0	0	0	0	0	0	0	0	0	0		0.136517	0.255961	0.315225	0.377917	0.506173	0.704817	0.904228	1.02981	1.0186	0.893561
YDR227W		0.524029	1.00133	0.388973	1.08332	1.04232	-0.00976541	0	6.92273		0.869351	0.767634	0.817609	0.785449	0.776541	-0.659775	0	3.38353						0.496317	0	0	0	0	0	0	0	0	0	0	0	0	0	0		0.234992	0.161709	0.129775	0.101265	0.0386268	-0.0812728	-0.262833	-0.509201	-0.81159	-1.073
YDR228C		0.611908	0.957314	0.822159	0.833195	0.895255	-0.257646	0	6.92273		0.776732	0.739747	0.230588	1.27755	1.00865	-0.181818	0	7.28314						NaN	0	0	0	0	0	0	0	0	0	0	0	0	0	0		0.179645	0.373426	0.510601	0.628777	0.76462	0.918273	1.04243	1.08663	1.00951	0.837244
YDR229W		0.611908	0.957314	0.822159	0.833195	0.895255	-0.257646	0	2.97277		0.776732	0.739747	0.230588	1.27755	1.00865	-0.181818	0	5.99196						NaN	0	0	0	0	0	0	0	0	0	0	0	0	0	0		-0.126324	0.0249907	-0.180256	-0.416461	-0.365183	0.0136418	0.398455	0.443528	-0.114412	-0.929274
YDR230W		0.439992	1.08053	0.563811	0.986779	1.03366	-0.0243727	0	#N/A		0.590963	0.967175	0.632681	0.923389	0.945282	-0.312299	0	#N/A						0.515085	0	0	0	0	0	0	0	0	0	0	0	0	0	0		-0.0922143	0.08089	0.221116	0.328566	0.403237	0.441049	0.432622	0.368227	0.245494	0.116483
YDR231C		0.533802	0.990478	0.275058	1.1827	1.08659	0.0648448	0	7.49169		0.29979	1.18959	0.13013	1.4491	1.31934	0.45798	0	6.81142						0.970934	0	0	0	0	0	0	0	0	0	0	0	0	0	0		0.044258	0.234528	0.455549	0.628938	0.677451	0.568056	0.325149	-0.0230329	-0.431119	-0.727102
YDR232W		0.533802	0.990478	0.275058	1.1827	1.08659	0.0648448	0	6.92273		0.29979	1.18959	0.13013	1.4491	1.31934	0.45798	0	6.40198						0.970934	0	0	0	0	0	0	0	0	0	0	0	0	0	0		0.35457	0.417487	0.356841	0.294335	0.34954	0.559279	0.852882	1.15249	1.37914	1.4456
YDR233C		0.556731	0.981852	0.651339	0.93587	0.958861	-0.150438	0	10.0395		0.867758	0.763462	0.516817	1.01405	0.888758	-0.428695	0	7.98425						0.62209	0	0	0	0	0	0	0	0	0	0	0	0	0	0
YDR234W		0.556731	0.981852	0.651339	0.93587	0.958861	-0.150438	0	6.76016		0.867758	0.763462	0.516817	1.01405	0.888758	-0.428695	0	7.66259						0.62209	0	0	0	0	0	0	0	0	0	0	0	0	0	0		-0.299314	-0.347775	-0.378441	-0.414505	-0.478278	-0.557865	-0.596939	-0.536203	-0.324702	0.0268489
YDR235W		0.507774	1.01087	0.588162	0.975098	0.992986	-0.0929214	0	3.06351		0.232937	1.26235	0.650043	0.915104	1.08873	-0.0169142	0	6.76433						0.131119	0	0	0	0	0	0	0	0	0	0	0	0	0	0		-0.604924	-0.377648	-0.119376	0.151961	0.418212	0.652608	0.817184	0.873229	0.792607	0.625338
YDR236C		0.719412	0.905809	0.399842	1.0706	0.988206	-0.100978	0	10.0395		0.625745	0.950717	0.610999	0.945131	0.947924	-0.306859	0	7.66259						0.731042	0	0	0	0	0	0	0	0	0	0	0	0	0	0		-0.550165	-0.343694	-0.136685	0.0429226	0.167559	0.224069	0.218026	0.156253	0.0490978	-0.0670495
YDR237W		0.719412	0.905809	0.399842	1.0706	0.988206	-0.100978	0	6.76016		0.625745	0.950717	0.610999	0.945131	0.947924	-0.306859	0	6.2789						0.731042	0	0	0	0	0	0	0	0	0	0	0	0	0	0		0.215788	0.163718	0.0921446	0.0114947	-0.0676199	-0.127411	-0.140765	-0.079948	0.0721345	0.253928
YDR238C		0.46083	1.04011	0.593737	0.973058	1.00659	-0.0699989	0	6.76016		0.629998	0.94612	0.596618	0.953823	0.949971	-0.302643	0	6.76433						0.807233	0	0	0	0	0	0	0	0	0	0	0	0	0	0		0.523093	0.432869	0.278418	0.0952969	-0.0809963	-0.217297	-0.283468	-0.249577	-0.0985444	0.0916991
YDR239C						#N/A	#N/A	#N/A	4.37493		0.580117	0.868717			0.868717	-0.469964	0	6.76433						0.262688	0	0	0	0	0	0	0	0	0	0	0	0	0	0		0.0260357	0.127258	0.238583	0.317653	0.323325	0.261723	0.200365	0.210877	0.34884	0.551277
YDR240C		0.583324	0.973467	0.726694	0.910166	0.941817	-0.179167	0	#N/A		0.511537	1.02799	0.866044	0.739615	0.883801	-0.438902	0	#N/A						0.926132	0	0	0	0	0	0	0	0	0	0	0	0	0	0		0.248766	0.37448	0.462	0.451758	0.286348	-0.00761111	-0.294345	-0.430786	-0.301989	-0.000865981
YDR241W						#N/A	#N/A	#N/A	#N/A		0.580117	0.868717			0.868717	-0.469964	0	#N/A						0.262688	0	0	0	0	0	0	0	0	0	0	0	0	0	0		-0.544752	-0.370635	-0.176704	0.029542	0.240268	0.434436	0.57386	0.619209	0.54192	0.393029
YDR242W		0.636601	0.925746	0.461961	1.03982	0.982785	-0.110116	0	6.92273				0.0716594	1.60852	1.60852	1.05346	0	0						0.709858	0	0	0	0	0	0	0	0	0	0	0	0	0	0		-1.06116	-0.959389	-0.762162	-0.582864	-0.532651	-0.636188	-0.805788	-0.946251	-0.970564	-0.8522
YDR243C		0.680362	0.90346	0.762034	0.870507	0.886984	-0.271587	0	6.92273		0.289854	1.20883	0.213862	1.3087	1.25877	0.333235	0	6.2789						0.946871	0	0	0	0	0	0	0	0	0	0	0	0	0	0		0.254541	0.327559	0.369363	0.460873	0.680784	1.02122	1.36187	1.57489	1.55132	1.32177
YDR244W		0.680362	0.90346	0.762034	0.870507	0.886984	-0.271587	0	6.92273		0.289854	1.20883	0.213862	1.3087	1.25877	0.333235	0	6.76433						0.946871	0	0	0	0	0	0	0	0	0	0	0	0	0	0		-0.516843	-0.741506	-0.806559	-0.913448	-1.25886	-1.85423	-2.47041	-2.86213	-2.82858	-2.49737
YDR245W		0.781262	0.861707	0.397096	1.15514	1.00842	-0.0669033	0	5.34379		0.317765	1.17814	0.514674	1.01573	1.09694	-9.47065e-06	0	6.52984						0.249926	0	0	0	0	0	0	0	0	0	0	0	0	0	0		3.77496	2.69256	0.95942	-0.556797	-1.00684	-0.257099	0.896386	1.59545	1.11661	-0.268133
YDR246W		0.356843	1.10401	0.742963	0.893611	0.998811	-0.0831031	0	10.0395		0.00610832	2.1974	0.0438467	1.76459	1.98099	1.82047	1	11.0397				1		0.777418	0	0	0	0	0	0	0	0	0	0	0	0	0	0		4.44942	3.42378	1.72898	0.257524	-0.117381	0.727942	1.9435	2.61424	1.97053	0.317607
YDR247W		0.25029	1.22814	0.365253	1.10887	1.1685	0.20291	0	10.0395		0.296459	1.19715	0.490402	1.03443	1.11579	0.0388202	0	7.85372						0.509554	0	0	0	0	0	0	0	0	0	0	0	0	1	0		0.408365	0.289475	0.148716	0.0183276	-0.0699942	-0.105842	-0.106458	-0.090936	-0.0724648	-0.0206188
YDR248C		0.261677	1.15345	0.516217	1.12938	1.14142	0.157253	0	6.92273		0.137437	1.39253	0.511139	1.03571	1.21412	0.241301	0	6.40198						0.0775653	0	0	0	0	0	0	0	0	0	0	0	0	0	0		2.05536	1.28354	0.0744398	-1.00841	-1.41307	-1.0389	-0.371477	0.0644138	-0.179335	-0.984257
YDR249C		0.594671	0.96427	0.347226	1.09992	1.0321	-0.0270002	0	7.49169		0.543743	1.00495	0.483292	1.03888	1.02192	-0.154491	0	6.52984						0.910629	0	0	0	0	0	0	0	0	0	0	0	0	0	0		-1.10585	-1.02287	-1.03423	-0.950102	-0.585649	0.0500147	0.695829	1.0739	0.951412	0.42886
YDR250C		0.460855	1.0375	0.223174	1.18847	1.11299	0.109336	0	6.92273		0.344554	1.15067	0.31391	1.25453	1.2026	0.217574	0	5.99196						0.741402	0	0	0	0	0	0	0	0	0	0	0	0	0	0		0.227203	0.178996	0.166021	0.144308	0.070442	-0.0774134	-0.293064	-0.568444	-0.887111	-1.17074
YDR251W		0.460855	1.0375	0.223174	1.18847	1.11299	0.109336	0	6.92273		0.344554	1.15067	0.31391	1.25453	1.2026	0.217574	0	11.0397						0.741402	0	0	0	0	0	0	0	0	0	0	0	0	0	0		0.145773	0.154456	0.265192	0.342498	0.253522	-0.0325132	-0.413774	-0.779567	-1.02679	-1.10843
YDR252W		0.155593	1.31027	0.41992	1.08139	1.19583	0.248972	0	5.64075		0.577728	0.981347	0.213312	1.32709	1.15422	0.117945	0	5.86688						0.835508	0	0	0	0	0	0	0	0	0	0	0	0	0	0		-2.86819	-1.92261	-0.912921	-0.217598	-0.206261	-0.903728	-1.88691	-2.70279	-2.96637	-2.79531
YDR253C		0.891401	0.75457	0.327231	1.11402	0.934295	-0.191845	0	10.0395		0.144025	1.39634	0.721784	0.856334	1.12634	0.060532	0	11.0397						0.821482	0	0	0	1	0	0	0	0	0	0	0	0	0	0		-0.598691	-0.410241	-0.208886	-0.0128172	0.159727	0.288682	0.351607	0.325903	0.198194	0.0232596
YDR254W		0.891401	0.75457	0.327231	1.11402	0.934295	-0.191845	0	6.92273		0.144025	1.39634	0.721784	0.856334	1.12634	0.060532	0	2.77323						0.821482	0	0	0	0	0	0	0	0	0	0	0	0	0	0		1.21341	1.11185	0.845877	0.594636	0.533729	0.700716	0.95384	1.13936	1.12552	0.943061
YDR255C		0.544421	0.982447	0.621398	0.95651	0.969478	-0.132543	0	7.49169				0.348218	1.48991	1.48991	0.809213	0	6.52984						0.489664	0	0	0	0	0	0	0	0	0	0	0	0	0	0		-0.439831	-0.422298	-0.255514	-0.0798696	-0.0334068	-0.162905	-0.396588	-0.654758	-0.861328	-0.966906
YDR256C		0.769158	0.867018	0.660554	0.932291	0.899655	-0.25023	0	6.92273		0.389775	1.16152	0.622529	0.935566	1.04854	-0.0996662	0	11.0397						0.361822	0	0	0	0	0	0	0	0	0	0	0	0	0	0		0.0729279	0.141666	0.221046	0.28579	0.31147	0.306726	0.323145	0.415188	0.622135	0.871072
YDR257C		0.214888	1.21504	0.589454	0.974591	1.09482	0.0787124	0	7.49169		0.221887	1.32354	0.446304	1.06922	1.19638	0.204769	0	11.0397						0.153222	0	0	0	0	0	0	0	0	0	0	0	0	0	0		0.534623	0.570126	0.499799	0.432854	0.476394	0.655472	0.88856	1.087	1.17374	1.15728
YDR258C		0.550545	0.987036	0.79052	0.866944	0.92699	-0.204157	0	7.49169		0.595153	0.970821	0.710896	0.863699	0.91726	-0.370004	0	6.52984						0.207441	0	0	0	0	0	0	0	0	0	0	0	0	0	0		-0.67069	-0.53213	-0.407798	-0.302585	-0.221512	-0.174677	-0.178767	-0.25091	-0.406178	-0.644423
YDR259C		0.861344	0.814305	0.310326	1.12051	0.967407	-0.136035	0	7.49169		0.583924	0.976892	0.527824	1.00856	0.992724	-0.214606	0	7.64066						0.935148	0	0	0	0	0	0	0	0	0	0	0	0	0	0		-2.10239	-1.98839	-1.64111	-1.37013	-1.4778	-1.98545	-2.54941	-2.80157	-2.43982	-1.6495
YDR260C		0.333709	1.10228	0.20464	1.1945	1.14839	0.169015	0	10.0395				0.46671	1.05215	1.05215	-0.0922342	0	6.0462						0.771172	0	0	0	1	0	0	0	0	0	0	0	0	0	0		0.255245	0.25773	0.176382	0.127011	0.22304	0.485108	0.813326	1.09975	1.24822	1.24976
YDR261C		0.227193	1.17079	0.203321	1.19505	1.18292	0.227213	0	7.49169		0.597783	0.969287	0.802635	0.799299	0.884293	-0.437889	0	7.98425						0.258564	0	0	0	1	0	0	0	0	0	0	0	0	0	0
YDR261C-C		0.78008	0.821413	0.517727	1.14333	0.982373	-0.110809	0	#N/A		0.148675	1.36993	0.385222	1.13894	1.25443	0.324311	0	#N/A						0.587189	0	0	0	0	0	0	0	0	0	0	0	0	0	0
YDR261C-D		0.78008	0.821413	0.517727	1.14333	0.982373	-0.110809	0	#N/A		0.148675	1.36993	0.385222	1.13894	1.25443	0.324311	0	#N/A						0.587189	0	0	0	0	0	0	0	0	0	0	0	0	0	0
YDR261W-A						#N/A	#N/A	#N/A	#N/A						#DIV/0!		0	#N/A						0.248827	0	0	0	0	0	0	0	0	0	0	0	0	0	0
YDR261W-B						#N/A	#N/A	#N/A	#N/A						#DIV/0!		0	#N/A						0.248827	0	0	0	0	0	0	0	0	0	0	0	0	0	0		-0.470426	-0.171938	0.128734	0.378721	0.526111	0.55619	0.502558	0.402047	0.291926	0.212703
YDR262W		0.78008	0.821413	0.517727	1.14333	0.982373	-0.110809	0	6.92273		0.148675	1.36993	0.385222	1.13894	1.25443	0.324311	0	3.75593						0.587189	0	0	0	0	0	0	0	0	0	0	0	0	0	0		-0.299278	-0.286469	-0.280067	-0.207256	0.00296103	0.3511	0.746111	1.09083	1.30007	1.37735
YDR263C		0.114296	1.32978	0.0104263	1.69237	1.51108	0.780314	1	10.0395		0.821811	0.810601	0.46286	1.05469	0.932645	-0.338322	0	11.0397		1				0.449889	0	0	0	2	0	0	0	0	0	1	0	0	0	0		1.00236	1.01219	0.871901	0.721749	0.69943	0.843261	1.06246	1.25762	1.33969	1.2962
YDR264C		0.590735	0.915868	0.628872	0.956304	0.936086	-0.188825	0	10.0395		0.598483	0.951422	0.850897	0.745662	0.848542	-0.511508	0	5.86688						0.886897	0	0	0	0	0	0	0	0	0	0	0	0	0	0		-0.21041	-0.27188	-0.195496	-0.106649	-0.127607	-0.259301	-0.345041	-0.217602	0.245204	0.832704
YDR265W		0.590735	0.915868	0.628872	0.956304	0.936086	-0.188825	0	6.76016		0.598483	0.951422	0.850897	0.745662	0.848542	-0.511508	0	7.28314						0.886897	0	0	0	0	0	0	0	0	0	0	0	0	0	0		0.103302	-0.214231	-0.522437	-0.730057	-0.746486	-0.50669	0.0211512	0.866639	2.01083	3.076
YDR266C		0.526121	0.999973	0.812307	0.852113	0.926043	-0.205753	0	7.49169		0.496711	1.03666	0.522032	1.00978	1.02322	-0.151812	0	7.66259						0.587583	0	0	0	0	0	0	0	0	0	0	0	0	0	0		-1.18235	-1.00666	-0.651277	-0.38613	-0.474616	-0.926031	-1.41959	-1.61244	-1.22761	-0.474836
YDR267C		0.683801	0.915276	1.45172e-06	2.88477	1.90002	1.43587	1	10.0395		0.878232	0.680044	0.945284	0.627272	0.653658	-0.912819	0	6.52984		1				0.8156	0	0	0	0	0	0	0	0	0	0	0	0	0	0		0.369427	0.490938	0.597684	0.651814	0.616887	0.511189	0.424102	0.449756	0.660542	0.968164
YDR268W		0.683801	0.915276	1.45172e-06	2.88477	1.90002	1.43587	1	7.49169		0.878232	0.680044	0.945284	0.627272	0.653658	-0.912819	0	7.79232		1				0.8156	0	0	0	0	0	0	0	0	0	0	0	0	0	0		-1.4516	-1.191	-0.861832	-0.57446	-0.437148	-0.476197	-0.611438	-0.755591	-0.830601	-0.826629
YDR269C		0.513621	1.10372	0.559273	0.986714	1.04522	-0.00488612	0	#N/A		0.242378	1.25267			1.25267	0.320687	0	#N/A						0.471194	0	0	0	0	0	0	0	0	0	0	0	0	0	0		0.0104184	0.231946	0.488716	0.686788	0.733682	0.593709	0.30495	-0.0895836	-0.531491	-0.848637
YDR270W		0.55831	0.979788	0.730104	0.899564	0.939676	-0.182774	0	#N/A		0.762111	0.857325	0.563801	0.979226	0.918276	-0.367912	0	#N/A						0.727912	0	0	0	0	0	0	0	0	0	0	0	0	0	0		-0.963007	-0.737562	-0.474987	-0.243353	-0.109363	-0.086428	-0.118733	-0.145836	-0.115888	-0.0405522
YDR271C		0.513621	1.10372	0.559273	0.986714	1.04522	-0.00488612	0	10.0395		0.242378	1.25267			1.25267	0.320687	0	2.93647						0.471194	0	0	0	0	0	0	0	0	0	0	0	0	0	0		-0.310497	-0.276789	-0.30018	-0.298135	-0.190848	-0.00455354	0.0967602	-0.0601013	-0.585216	-1.12219
YDR272W		0.513621	1.10372	0.559273	0.986714	1.04522	-0.00488612	0	10.0395		0.242378	1.25267			1.25267	0.320687	0	7.66259						0.471194	0	0	0	0	0	0	0	0	0	0	0	0	0	0		2.03454	2.37261	2.91341	3.51297	4.02943	4.40352	4.68327	4.9239	5.16275	5.3054
YDR273W		0.0624178	1.43531	0.261288	1.21482	1.32507	0.466795	0	7.49169		0.894519	0.740882	0.883191	0.720292	0.730587	-0.754405	0	7.85372						0.575989	1	0	0	2	0	0	0	0	0	1	0	0	0	0		-0.0441552	0.125342	0.307669	0.539876	0.857644	1.24316	1.60914	1.86363	1.93026	1.8474
YDR274C		0.958506	0.664792	0.38768	1.07973	0.872263	-0.296399	0	6.92273		0.00391928	2.30344	0.23458	1.28235	1.7929	1.43313	1	7.98425				1		0.581376	0	0	0	0	0	0	0	0	0	0	0	0	0	0		0.0193541	0.351047	0.390212	0.442536	0.806061	1.48166	2.0842	2.20271	1.52021	0.414169
YDR275W		0.958506	0.664792	0.38768	1.07973	0.872263	-0.296399	0	10.0395		0.00391928	2.30344	0.23458	1.28235	1.7929	1.43313	1	7.79232				1		0.581376	0	0	0	0	0	0	0	0	0	0	0	0	0	0		-0.18095	-0.0532149	0.173469	0.429344	0.646724	0.838311	1.12124	1.61963	2.40469	3.15665
YDR276C		0.304273	1.12686	0.510545	1.01411	1.07048	0.0376986	0	6.92273		0.0935755	1.4786	0.00051918	3.6041	2.54135	2.97436	1	6.40198				1		0.557353	0	0	0	0	0	0	0	0	0	0	0	0	0	0		-0.785866	-0.546289	-0.282118	-0.0339277	0.158179	0.272357	0.310479	0.276005	0.176761	0.0528532
YDR277C		0.921259	0.755688	0.473391	1.03216	0.893926	-0.259886	0	10.0395		0.0566449	1.59825	0.395814	1.11141	1.35483	0.531043	0	6.81142						0.676361	0	0	0	1	0	0	0	0	0	0	0	0	0	0		-0.785866	-0.546289	-0.282118	-0.0339277	0.158179	0.272357	0.310479	0.276005	0.176761	0.0528532
YDR277C		#N/A	#N/A	#N/A	#N/A	#N/A	#N/A	#N/A	10.0395		0.0566449	1.59825	0.395814	1.11141	1.35483	0.531043	0	6.81142							0	0	0	1	0	0	0	0	0	0	0	0	0	0		-0.785866	-0.546289	-0.282118	-0.0339277	0.158179	0.272357	0.310479	0.276005	0.176761	0.0528532
YDR277C		#N/A	#N/A	#N/A	#N/A	#N/A	#N/A	#N/A	10.0395		0.0566449	1.59825	0.395814	1.11141	1.35483	0.531043	0	6.81142							0	0	0	1	0	0	0	0	0	0	0	0	0	0		-0.785866	-0.546289	-0.282118	-0.0339277	0.158179	0.272357	0.310479	0.276005	0.176761	0.0528532
YDR277C		#N/A	#N/A	#N/A	#N/A	#N/A	#N/A	#N/A	10.0395		0.0566449	1.59825	0.395814	1.11141	1.35483	0.531043	0	6.81142							0	0	0	1	0	0	0	0	0	0	0	0	0	0		-0.785866	-0.546289	-0.282118	-0.0339277	0.158179	0.272357	0.310479	0.276005	0.176761	0.0528532
YDR277C		#N/A	#N/A	#N/A	#N/A	#N/A	#N/A	#N/A	10.0395		0.0566449	1.59825	0.395814	1.11141	1.35483	0.531043	0	6.81142							0	0	0	1	0	0	0	0	0	0	0	0	0	0
YDR278C		0.380987	1.08177	0.00362021	1.80454	1.44316	0.665831	0	#N/A		0.81783	0.813793	0.850392	0.754229	0.784011	-0.644393	0	#N/A						0.629596	0	0	0	0	0	0	0	0	0	0	0	0	0	0		-0.439167	-0.235166	-0.038667	0.182443	0.458324	0.743165	0.892469	0.755143	0.23782	-0.326243
YDR279W		0.960671	0.710218	0.53025	1.01505	0.862633	-0.31263	0	6.16819		0.548551	1.00171	0.60113	0.951391	0.97655	-0.247912	0	11.0397						0.241036	0	0	0	0	0	0	0	0	0	0	0	0	0	0		-0.430094	-0.436753	-0.349581	-0.263875	-0.27361	-0.421258	-0.682393	-1.02811	-1.42172	-1.76891
YDR280W		0.865333	0.71963	0.429853	1.22209	0.970858	-0.130218	0	6.92273		0.675504	0.909841	0.701194	0.811151	0.860496	-0.486893	0	3.47435						0.417406	0	0	0	0	0	0	0	0	0	0	0	0	0	0		0.266984	0.187044	0.0329594	-0.0774706	-0.0294217	0.176296	0.388661	0.44661	0.220528	-0.186803
YDR281C		0.00819705	1.86079	0.0621067	1.40029	1.63054	0.981668	1	10.0395		0.0188061	1.86409	0.0238496	1.93154	1.89781	1.64917	1	7.98425			1			0.000299443	0	1	0	1	0	0	0	0	0	0	0	0	0	0		1.05858	0.948491	0.67193	0.407004	0.328515	0.482476	0.747606	0.991443	1.09604	1.05076
YDR282C		0.018248	1.5509	0.321821	1.11872	1.33481	0.483218	0	7.49169		0.289604	1.23146	0.836375	0.752461	0.99196	-0.21618	0	6.43902						0.068249	0	0	0	0	0	0	0	0	0	0	0	0	0	0		0.15216	0.242155	0.327776	0.367041	0.319168	0.190149	0.04673	-0.040279	-0.0141167	0.0781642
YDR283C		0.974111	0.660187	0.52807	1.00632	0.833252	-0.36215	0	6.92273				0.918613	0.673795	0.673795	-0.871353	0	6.76433						0.143663	0	0	0	0	0	0	0	0	0	0	0	0	0	0		-0.0777392	0.0833599	0.174464	0.202363	0.173904	0.0981687	-0.0128582	-0.146998	-0.295435	-0.474216
YDR284C		0.76583	0.875213	0.84541	0.839815	0.857514	-0.321258	0	6.92273				0.0391167	1.77666	1.77666	1.39969	1	11.0397				1		0.187472	0	0	0	0	0	0	0	0	0	0	0	0	0	0		-0.762838	-0.524859	-0.269807	-0.0749968	-0.0159703	-0.0993381	-0.242166	-0.355536	-0.362956	-0.279764
YDR285W		0.76583	0.875213	0.84541	0.839815	0.857514	-0.321258	0	10.0395				0.0391167	1.77666	1.77666	1.39969	1	5.99196				1		0.187472	0	0	0	0	0	0	0	1	0	0	0	0	0	0		-0.94384	-0.590601	-0.528045	-0.555316	-0.476395	-0.283221	-0.211899	-0.514852	-1.37245	-2.43255
YDR286C		0.518375	1.004	0.659171	0.795662	0.899832	-0.249932	0	6.92273		0.710106	0.885487	0.717259	0.73283	0.809158	-0.592609	0	6.52984						0.963245	0	0	0	0	0	0	0	0	0	0	0	0	0	0		-0.495606	-0.216126	0.16165	0.524425	0.76046	0.818622	0.726504	0.516964	0.237062	0.0388474
YDR287W		0.518375	1.004	0.659171	0.795662	0.899832	-0.249932	0	5.00764		0.710106	0.885487	0.717259	0.73283	0.809158	-0.592609	0	6.52984						0.963245	0	0	0	0	0	0	0	0	0	0	0	0	0	0		-0.253566	-0.0275425	0.192785	0.402012	0.59449	0.755023	0.856015	0.869042	0.774071	0.613075
YDR288W		0.232283	1.25799	0.899319	0.790155	1.02407	-0.0405273	0	6.92273						#DIV/0!		0	3.38353						0.670144	0	0	0	0	0	0	0	0	0	0	0	0	0	0		-0.093392	-0.0270578	0.0789384	0.18319	0.245032	0.25271	0.232019	0.211264	0.219676	0.293329
YDR289C		0.463194	1.07927			1.07927	0.0525061	0	#N/A		0.523082	1.02094			1.02094	-0.156505	0	#N/A						0.416146	0	0	0	0	0	0	0	0	0	0	0	0	0	0		-0.310766	-0.297172	-0.34364	-0.408936	-0.452406	-0.455875	-0.430373	-0.388883	-0.346071	-0.329057
YDR290W		0.252014	1.3356	0.577493	0.972429	1.15402	0.178491	0	#N/A				0.244498	1.26222	1.26222	0.340351	0	#N/A						0.43816	0	0	0	0	0	0	0	0	0	0	0	0	0	0		-0.117894	-0.127187	-0.188454	-0.206426	-0.0881034	0.171466	0.462849	0.668972	0.690577	0.560107
YDR291W		0.252014	1.3356	0.577493	0.972429	1.15402	0.178491	0	6.76016				0.244498	1.26222	1.26222	0.340351	0	11.0397						0.43816	0	0	0	0	0	0	0	0	0	0	0	0	0	0		0.321704	0.462526	0.248991	0.0475087	0.216166	0.789519	1.38185	1.57936	1.05928	0.171793
YDR292C		0.245331	1.16769	0.38282	1.09727	1.13248	0.142188	0	10.0395		0.0392617	1.69778	0.286135	1.21633	1.45705	0.741556	0	6.52984						0.40227	0	0	0	0	0	0	0	0	0	0	0	0	0	0		0.370057	0.363822	0.310895	0.210167	0.0613353	-0.104562	-0.21578	-0.19785	0.00532855	0.314111
YDR293C		0.585304	0.971887	0.740601	0.901786	0.936836	-0.187561	0	6.92273		0.328597	1.16249	0.414319	1.09505	1.12877	0.0655391	0	11.0397						0.632861	0	0	0	0	0	0	0	0	0	0	0	0	0	0		-0.505212	-0.278855	-0.0233988	0.243906	0.505436	0.72911	0.864062	0.858173	0.674289	0.385878
YDR294C		0.924048	0.671592	0.597596	0.971401	0.821497	-0.381964	0	6.92273				0.737803	0.850527	0.850527	-0.507421	0	7.98425						0.610279	0	0	0	0	0	0	0	0	0	0	0	0	0	0		-0.0547071	0.145211	0.429102	0.707969	0.89351	0.924544	0.775111	0.42161	-0.131327	-0.670374
YDR295C		0.459519	1.03975	0.763659	0.881199	0.960475	-0.147719	0	7.49169		0.774204	0.847897	0.486913	1.04508	0.946488	-0.309817	0	7.19844						0.696613	0	0	0	0	0	0	0	0	0	0	0	0	0	0		0.632055	0.602624	0.461226	0.351881	0.415592	0.676197	1.00533	1.26446	1.33308	1.22385
YDR296W		0.459519	1.03975	0.763659	0.881199	0.960475	-0.147719	0	7.49169		0.774204	0.847897	0.486913	1.04508	0.946488	-0.309817	0	7.66259						0.696613	0	0	0	0	1	0	0	0	0	0	0	0	0	0		0.149414	0.269688	0.371053	0.508456	0.735415	1.05012	1.37886	1.64316	1.77585	1.79365
YDR297W		0.956161	0.684391	0.864727	0.794054	0.739222	-0.520636	0	6.92273		0.251729	1.23451	0.728051	0.858058	1.04628	-0.104314	0	6.40198						0.98855	0	0	0	0	0	0	0	0	0	0	0	0	1	0		0.109481	0.0744605	-0.0454266	-0.125699	-0.0444898	0.218359	0.550887	0.832304	0.956582	0.926815
YDR298C		0.878813	0.782936	0.970415	0.70301	0.742973	-0.514314	0	10.0395		0.265769	1.22208	0.121584	1.46079	1.34143	0.503463	0	7.79232						0.651059	0	0	0	0	0	0	0	0	0	0	0	0	0	0		0.12747	0.190785	0.181498	0.145994	0.129773	0.143837	0.154379	0.124597	0.0264023	-0.103909
YDR299W		0.878813	0.782936	0.970415	0.70301	0.742973	-0.514314	0	10.0395		0.265769	1.22208	0.121584	1.46079	1.34143	0.503463	0	7.98425						0.651059	0	0	0	0	0	0	0	0	0	0	0	0	0	0		0.62586	0.62388	0.819431	1.07977	1.27454	1.36697	1.44177	1.59181	1.88955	2.2568
YDR300C		0.797454	0.838872	0.784599	0.775621	0.807247	-0.405982	0	10.0395		0.902805	0.731805	0.820074	0.78306	0.757433	-0.699124	0	11.0397						0.587638	0	0	0	0	0	0	0	0	0	0	0	0	0	0		0.189209	0.269006	0.343074	0.382767	0.360472	0.288702	0.232098	0.258785	0.41984	0.640369
YDR301W		0.797454	0.838872	0.784599	0.775621	0.807247	-0.405982	0	6.92273		0.902805	0.731805	0.820074	0.78306	0.757433	-0.699124	0	6.52984						0.587638	0	0	0	0	0	0	0	0	0	0	0	0	0	0		0.406002	0.223478	0.122321	0.0736545	0.048766	0.0253744	-0.0104496	-0.0720771	-0.16464	-0.232375
YDR302W		0.363057	1.11751	0.417652	1.06155	1.08953	0.0697958	0	6.92273		0.825979	0.70293	0.242025	1.27047	0.9867	-0.22701	0	6.76433						0.780538	0	0	0	0	0	0	0	0	0	0	0	0	0	0		0.0991879	0.171734	0.27042	0.36044	0.407696	0.405535	0.382952	0.371326	0.401717	0.502827
YDR303C		0.92129	0.631923	0.81989	0.848293	0.740108	-0.519142	0	7.49169		0.596179	0.966138	0.415114	1.09243	1.02929	-0.139316	0	7.85372						0.814472	0	0	0	0	0	0	0	0	0	0	0	0	0	0		1.15915	1.08613	0.862193	0.660647	0.651328	0.868777	1.17178	1.40739	1.44318	1.29852
YDR304C		0.389872	1.1723	0.747685	0.828755	1.00053	-0.0802098	0	6.16819		0.629248	0.946871	0.642342	0.918062	0.932467	-0.33869	0	3.43426						0.659076	0	0	0	0	0	1	0	0	0	0	0	0	0	0		-0.146287	-0.215284	-0.278564	-0.340824	-0.40661	-0.474675	-0.53625	-0.582061	-0.600898	-0.567249
YDR305C		0.778012	0.695047	0.211203	1.22592	0.960486	-0.147701	0	6.76016		0.89998	0.722283	0.940731	0.617904	0.670093	-0.878975	0	7.98425						0.337587	0	0	0	0	0	0	0	0	0	0	0	0	0	0		-1.36437	-1.26992	-1.15051	-1.05206	-1.01981	-1.07413	-1.203	-1.39227	-1.61881	-1.7933
YDR306C		0.500315	1.02568	0.682004	0.92574	0.975709	-0.122041	0	6.18027		0.317277	1.18212	0.285743	1.21421	1.19817	0.20845	0	6.52984						0.474229	0	0	0	0	0	0	0	0	0	0	0	0	0	0		0.634746	0.423917	0.211071	0.0293743	-0.0891467	-0.156787	-0.243416	-0.422751	-0.748437	-1.12576
YDR307W		0.564141	0.970793	0.125183	1.29743	1.13411	0.144941	0	6.76016		0.385599	1.11729	0.151201	1.4369	1.2771	0.370986	0	4.09711						0.693477	0	0	0	0	0	0	0	0	0	0	0	0	0	0		-1.48479	-1.19113	-0.661306	-0.20082	-0.108462	-0.421375	-0.836819	-1.02934	-0.734287	-0.136427
YDR308C		0.877751	0.724476	0.0964717	1.35151	1.038	-0.0170595	0	6.76016		0.743402	0.870499	0.856081	0.728703	0.799601	-0.61229	0	6.81142						0.289504	0	0	0	0	0	0	0	0	0	0	0	0	0	0		-0.517737	-0.225607	0.261765	0.690297	0.81161	0.598974	0.313588	0.235893	0.590425	1.18853
YDR309C		0.754648	0.821991	0.740641	0.896052	0.859021	-0.318717	0	10.0395		0.177059	1.32392	0.100735	1.50904	1.41648	0.658001	0	7.28314						0.981999	0	0	0	0	0	0	0	0	0	0	0	0	0	0		-0.618808	-0.416919	0.61171	1.59527	1.68094	0.753431	-0.344407	-0.705704	0.402196	2.42435
YDR310C		0.931636	0.629866	0.697603	0.91378	0.771823	-0.465688	0	10.0395		0.00223099	2.47866	0.00816501	2.27118	2.37492	2.63165	1	7.98425				1		1.00117e-05	0	1	0	0	0	0	0	0	0	0	0	0	0	0		-0.424058	-0.412458	-0.414926	-0.372519	-0.227651	0.0244068	0.319729	0.589798	0.774452	0.875262
YDR311W		0.931636	0.629866	0.697603	0.91378	0.771823	-0.465688	0	7.49169		0.00223099	2.47866	0.00816501	2.27118	2.37492	2.63165	1	6.52984				1		1.00117e-05	0	1	0	0	0	0	0	0	0	0	0	0	0	0
YDR312W		0.734592	0.877702	0.598136	0.86853	0.873116	-0.29496	0	6.16819				0.559407	0.982093	0.982093	-0.236498	0	6.255						0.942537	0	0	0	0	0	0	0	0	0	0	0	0	0	0		0.07531	0.118378	0.0836977	0.0548504	0.113717	0.276024	0.471563	0.624381	0.668416	0.610713
YDR313C		0.975216	0.543789	0.741899	0.896461	0.720125	-0.552824	0	6.76016		0.645907	0.937586	0.422055	1.09055	1.01407	-0.170654	0	6.52984						0.794214	0	0	0	0	0	0	0	0	0	0	0	0	0	0		0.171971	0.158867	0.0700496	0.056806	0.266786	0.706237	1.19772	1.55153	1.63209	1.7039
YDR314C		0.783345	0.78116	0.138911	1.33848	1.05982	0.0197253	0	7.49169		0.828714	0.733011	0.897078	0.669679	0.701345	-0.814621	0	6.0462						0.612703	0	0	0	0	0	0	0	0	0	0	0	0	0	0		0.132944	0.169272	0.138831	0.161941	0.355287	0.69413	0.970023	0.962241	0.516062	-0.0354217
YDR315C		0.544331	0.976107	0.743716	0.817862	0.896985	-0.254731	0	6.92273		0.711262	0.893109	0.370207	1.13258	1.01285	-0.173169	0	7.28314						0.716961	0	0	0	0	0	0	0	0	0	0	0	0	0	0		-0.807034	-0.515754	-0.470078	-0.394088	-0.0190451	0.644687	1.22418	1.32227	0.633521	-0.469743
YDR316W		0.544331	0.976107	0.743716	0.817862	0.896985	-0.254731	0	6.92273		0.711262	0.893109	0.370207	1.13258	1.01285	-0.173169	0	7.66259						0.716961	0	0	0	0	0	0	0	0	0	0	0	0	0	0
YDR316W-A		0.326971	1.10026	0.289611	1.12901	1.11463	0.112112	0	#N/A		0.508008	1.02878	0.23778	1.26618	1.14748	0.104071	0	#N/A						0.1683	0	0	0	0	0	0	0	0	0	0	0	0	0	0
YDR316W-B		0.326971	1.10026	0.289611	1.12901	1.11463	0.112112	0	#N/A		0.508008	1.02878	0.23778	1.26618	1.14748	0.104071	0	#N/A						0.1683	0	0	0	0	0	0	0	0	0	0	0	0	0	0		-0.703557	-0.525498	-0.325429	-0.131559	0.0283584	0.144342	0.229497	0.298471	0.36231	0.405444
YDR317W		0.665667	0.862055	3.771e-05	3.54793	2.20499	1.94989	1	6.16819		0.916286	0.707787	0.649901	0.852694	0.780241	-0.652157	0	6.76433		1				0.0421733	1	0	0	1	0	0	0	0	1	0	0	0	0	0		-2.35937	-2.0799	-1.46758	-0.957653	-0.97575	-1.57433	-2.32107	-2.75124	-2.47747	-1.68416
YDR318W		0.580332	0.972442	0.162442	1.28126	1.12685	0.132708	0	#N/A		0.0801604	1.51708	0.108385	1.491	1.50404	0.838318	0	#N/A						0.375428	0	0	0	0	0	0	0	0	0	0	0	0	0	0		0.533562	0.532243	0.44757	0.405591	0.529474	0.830505	1.17463	1.41806	1.43768	1.26284
YDR319C		0.718071	0.830976	0.470481	1.35651	1.09374	0.0769043	0	7.49169				0.512239	1.01749	1.01749	-0.163605	0	7.85372						0.187202	0	0	0	0	0	0	0	0	0	0	0	0	0	0		0.0575717	0.203906	0.3089	0.403873	0.519347	0.654833	0.769561	0.820069	0.770842	0.645114
YDR320C		0.797275	0.79635	0.736779	0.901556	0.848953	-0.335687	0	10.0395		0.401313	1.10438	0.234192	1.27074	1.18756	0.186604	0	7.79232						0.455211	0	0	0	0	0	0	0	0	0	0	0	0	0	0
YDR321W		0.797275	0.79635	0.736779	0.901556	0.848953	-0.335687	0	10.0395		0.401313	1.10438	0.234192	1.27074	1.18756	0.186604	0	11.0397						0.455211	0	0	0	0	0	0	0	0	0	0	0	0	0	0
YDR322C-A		0.879214	0.773474	0.821887	0.84054	0.807007	-0.406386	0	#N/A		0.868086	0.767617	0.720464	0.863304	0.815461	-0.579631	0	#N/A						0.126046	0	0	0	0	0	0	0	0	0	0	0	0	0	0		-0.268701	-0.125113	-0.013009	0.0734444	0.139625	0.173124	0.138432	-0.00150413	-0.27768	-0.676308
YDR322W		0.743118	0.882831	0.183846	1.21201	1.04742	-0.00117003	0	10.0395		0.000215549	3.47436	0.0478267	1.82664	2.6505	3.19912	1	7.98425				1		1.00582e-05	0	1	0	0	0	0	0	0	0	0	0	0	0	0		-0.3662	-0.331218	-0.235764	-0.117404	-0.0132301	0.0580966	0.101855	0.124924	0.138316	0.183595
YDR323C		0.879214	0.773474	0.821887	0.84054	0.807007	-0.406386	0	6.92273		0.868086	0.767617	0.720464	0.863304	0.815461	-0.579631	0	5.99196						0.126046	0	0	0	1	0	0	0	0	0	0	0	0	0	0		0.0806005	0.280992	1.13058	1.89284	1.84757	0.910945	-0.174262	-0.610025	0.273953	2.20402
YDR324C		0.355044	1.15493	0.531858	1.00463	1.07978	0.0533665	0	6.92273		0.81926	0.81143	0.870831	0.728109	0.76977	-0.673719	0	7.28314						0.493328	0	0	0	0	0	0	0	0	0	0	0	0	0	0		-0.49948	-0.388001	-0.617208	-0.8747	-0.854847	-0.515218	-0.155288	-0.0973817	-0.587133	-1.30338
YDR325W		0.355044	1.15493	0.531858	1.00463	1.07978	0.0533665	0	6.92273		0.81926	0.81143	0.870831	0.728109	0.76977	-0.673719	0	6.81142						0.493328	0	0	0	0	0	0	0	0	0	0	0	0	0	0		-0.156663	-0.0519675	0.0130975	0.117348	0.336876	0.64179	0.864532	0.828341	0.413856	-0.0740542
YDR326C		0.504187	1.01319	0.232548	1.45582	1.23451	0.314157	0	10.0395		0.135333	1.39343	0.820385	0.782109	1.08777	-0.0188813	0	11.0397						0.432304	0	0	0	0	0	0	0	0	0	1	0	0	0	0		1.88535	1.81379	1.53065	1.31997	1.45878	1.95205	2.45127	2.58433	2.04928	1.06282
YDR327W		0.504187	1.01319	0.232548	1.45582	1.23451	0.314157	0	#N/A		0.135333	1.39343	0.820385	0.782109	1.08777	-0.0188813	0	#N/A						0.432304	0	0	0	1	0	0	0	0	0	0	0	0	0	0		-0.218138	-0.321208	-0.436912	-0.44546	-0.230139	0.206112	0.704918	1.09752	1.23802	1.14955
YDR328C		0.836596	0.706037	0.756179	0.878859	0.792448	-0.430925	0	6.76016		0.224204	1.26579	0.612594	0.94391	1.10485	0.016287	0	7.98425						0.545634	0	0	0	0	0	0	0	0	0	0	0	0	0	0
YDR329C		0.473027	1.04676	0.921739	0.756816	0.90179	-0.24663	0	6.08953		0.313172	1.17591	0.330192	1.18839	1.18215	0.175457	0	11.0397						0.442328	0	0	0	0	0	0	0	0	0	0	0	0	0	0		-0.600695	-0.653725	-0.668974	-0.678481	-0.71361	-0.779667	-0.848101	-0.888097	-0.870405	-0.777313
YDR330W		0.473027	1.04676	0.921739	0.756816	0.90179	-0.24663	0	5.57383		0.313172	1.17591	0.330192	1.18839	1.18215	0.175457	0	7.79232						0.442328	0	0	0	0	0	0	0	0	0	0	0	0	0	0		-1.1878	-0.969515	-0.699282	-0.447154	-0.281816	-0.218949	-0.205383	-0.183342	-0.103381	0.0224125
YDR331W		0.423361	1.0898	0.677663	0.927676	1.00874	-0.0663761	0	5.40231		0.443349	1.13316	0.439599	1.07425	1.1037	0.0139283	0	6.52984						0.152427	0	0	0	0	0	0	0	0	0	0	0	0	0	0		-0.447258	-0.45189	-0.410531	-0.346766	-0.283673	-0.224691	-0.147741	-0.0290385	0.145173	0.314545
YDR332W		0.491904	1.03053			1.03053	-0.0296455	0	6.76016		0.752183	0.857578			0.857578	-0.492901	0	6.52984						0.119093	0	0	0	0	0	0	0	0	0	0	0	0	0	0		0.576342	0.617208	0.738472	0.841272	0.828421	0.66784	0.412031	0.119146	-0.151855	-0.336056
YDR333C		0.504594	1.0123	0.459245	1.10822	1.06026	0.0204646	0	6.92273		0.812682	0.816481	0.741091	0.846087	0.831284	-0.547048	0	7.19844						NaN	0	0	0	0	0	0	0	0	0	0	0	0	0	0		-0.266774	-0.376446	-0.414948	-0.474086	-0.64285	-0.900686	-1.08474	-1.02265	-0.587573	0.0109053
YDR334W		0.504594	1.0123	0.459245	1.10822	1.06026	0.0204646	0	7.49169		0.812682	0.816481	0.741091	0.846087	0.831284	-0.547048	0	7.98425						NaN	0	0	0	0	0	0	0	0	0	0	0	0	0	0		0.26532	0.408437	0.552056	0.649922	0.657199	0.584133	0.512523	0.528949	0.700614	0.951494
YDR335W		0.772611	0.819963	0.418776	1.065	0.942483	-0.178043	0	6.76016		0.215596	1.27454	0.1392	1.41915	1.34685	0.514609	0	7.85372						0.0936979	0	0	0	0	0	0	0	1	0	0	0	0	0	0		-0.274528	-0.0790911	0.102988	0.262857	0.391622	0.478818	0.51193	0.47831	0.372271	0.239578
YDR336W		0.0872564	1.44511	0.469004	1.10531	1.27521	0.382767	0	6.16819		0.413012	1.11193	0.582709	0.947233	1.02958	-0.138707	0	6.255						NaN	0	0	0	0	0	0	0	0	0	0	0	0	0	0		-0.353934	-0.138248	0.0889826	0.324547	0.564732	0.786378	0.94106	0.978668	0.860999	0.637887
YDR337W		0.747643	0.822789	0.658534	0.922345	0.872567	-0.295886	0	6.92273		0.70871	0.893718	0.882075	0.714587	0.804153	-0.602917	0	3.36524						0.59081	0	0	0	0	0	0	0	0	0	0	0	0	0	0		0.593977	0.443349	0.373663	0.340112	0.299323	0.263653	0.31785	0.551502	1.01852	1.50919
YDR338C		0.391989	1.10172	0.611731	0.89372	0.997722	-0.0849386	0	6.92273		0.504192	1.03151	0.41918	1.09061	1.06106	-0.0738885	0	7.28314						0.627338	0	0	0	0	0	0	0	0	0	0	0	0	0	0		-1.16926	-1.04145	-0.968686	-0.775945	-0.293219	0.454329	1.18801	1.61218	1.48244	0.932837
YDR339C		0.25488	1.21054	0.22197	1.21748	1.21401	0.279609	0	10.0395		0.747901	0.867371	0.916368	0.676572	0.771972	-0.669184	0	7.66259						0.278314	0	0	0	0	0	0	0	0	0	0	0	0	0	0		0.259051	0.379039	0.399861	0.436896	0.603367	0.928635	1.33312	1.72995	2.03062	2.13427
YDR340W		0.25488	1.21054	0.22197	1.21748	1.21401	0.279609	0	#N/A		0.747901	0.867371	0.916368	0.676572	0.771972	-0.669184	0	#N/A						0.278314	0	0	0	0	0	0	0	0	0	0	0	0	0	0		-0.425817	-0.493368	-0.412959	-0.287614	-0.218838	-0.248913	-0.34319	-0.461878	-0.564206	-0.602159
YDR341C		0.497297	1.01677	0.715432	0.906634	0.961701	-0.145652	0	10.0395		0.853206	0.77963	0.886029	0.713649	0.74664	-0.721349	0	7.64066						0.524775	0	0	0	0	0	0	0	0	0	0	0	0	0	0		0.271925	0.214406	-0.0545352	-0.256148	-0.117936	0.389462	0.979568	1.3448	1.22554	0.716755
YDR342C		0.937218	0.75678	0.976427	0.697987	0.727384	-0.54059	0	10.0395		0.780437	0.843781	0.744147	0.847101	0.845441	-0.517896	0	11.0397						0.887128	0	0	0	0	1	0	0	0	0	0	0	0	0	0		2.23542	1.4244	0.591807	-0.061377	-0.337912	-0.186693	0.253559	0.831438	1.3995	1.8396
YDR343C		0.535014	0.885631	0.537503	1.00151	0.943568	-0.176214	0	10.0395		0.844416	0.787909	0.699082	0.880658	0.834283	-0.540871	0	11.0397						0.974014	0	0	0	0	1	0	0	0	0	0	0	0	0	0		-0.272113	-0.516087	-0.695272	-0.843723	-0.993803	-1.11204	-1.07942	-0.771258	-0.105995	0.678861
YDR344C		0.510956	1.13382	0.742015	0.879892	1.00686	-0.0695399	0	7.49169		0.61347	0.958915	0.278025	1.22783	1.09337	-0.00734727	0	6.52984						0.505352	0	0	0	0	0	0	0	0	0	0	0	0	0	0		-0.212431	-0.104034	-0.016719	0.0735096	0.189806	0.322573	0.419662	0.426085	0.299972	0.096414
YDR345C		0.444612	1.04374	0.486375	1.02683	1.03528	-0.0216282	0	10.0395		0.0903022	1.52835	0.379049	1.12761	1.32798	0.475755	0	11.0397						0.726956	0	0	0	0	0	0	0	0	0	0	0	0	0	0		0.660978	0.357374	-0.0213121	-0.3529	-0.517769	-0.495841	-0.396343	-0.337142	-0.414852	-0.56899
YDR346C		0.366725	1.11548	0.785993	0.855188	0.985334	-0.105819	0	6.92273		0.969454	0.614125	0.914835	0.673386	0.643756	-0.93321	0	6.76433						0.528374	0	0	0	0	0	0	0	0	0	0	0	0	0	0		0.000366565	-0.00616144	-0.0743038	-0.0987939	0.0232323	0.30125	0.623419	0.869792	0.937171	0.846154
YDR347W		0.366725	1.11548	0.785993	0.855188	0.985334	-0.105819	0	6.57226		0.969454	0.614125	0.914835	0.673386	0.643756	-0.93321	0	6.40198						0.528374	0	0	0	0	0	0	0	0	0	0	0	0	0	0
YDR348C		0.733849	0.890878	0.880016	0.793472	0.842175	-0.347111	0	6.92273		0.921453	0.708013	0.949627	0.621634	0.664823	-0.889828	0	6.33009						0.853465	0	0	0	0	0	0	0	0	0	0	0	0	0	0
YDR349C		0.872793	0.766772	0.703803	0.889183	0.827978	-0.371041	0	10.0395		0.918615	0.701098	0.977682	0.54936	0.625229	-0.97136	0	11.0397						0.52744	0	0	0	0	0	0	0	0	0	0	0	0	0	0		0.950346	0.732751	0.55638	0.398141	0.2362	0.0976662	0.0732294	0.257827	0.710438	1.22427
YDR350C		0.73106	0.88339	0.667709	0.930433	0.906911	-0.237999	0	6.76016		0.729499	0.88051	0.82575	0.775571	0.828041	-0.553726	0	11.0397						0.971002	0	0	0	0	0	0	0	0	0	0	0	0	0	0		0.955076	0.761856	0.391048	0.0392596	-0.100611	0.0201407	0.262908	0.476566	0.527849	0.415487
YDR351W		0.73106	0.88339	0.667709	0.930433	0.906911	-0.237999	0	6.92273		0.729499	0.88051	0.82575	0.775571	0.828041	-0.553726	0	11.0397						0.971002	0	0	0	0	0	0	0	0	0	0	0	0	0	0		-0.703941	-0.350759	0.17293	0.554987	0.490688	-0.0364114	-0.668273	-1.02183	-0.783351	-0.151511
YDR352W		0.697123	0.907066	0.585112	0.969929	0.938498	-0.184761	0	6.76016		0.902351	0.709554	0.965076	0.586243	0.647898	-0.924679	0	11.0397						0.773839	0	0	0	0	0	0	0	0	0	0	0	0	0	0		-0.164875	0.0566703	0.373168	0.540837	0.322172	-0.276437	-0.931768	-1.29943	-1.09879	-0.520524
YDR353W		0.575554	0.968317	0.888028	0.760351	0.864334	-0.309762	0	6.92273		0.527506	1.0157	0.769447	0.826674	0.921189	-0.361912	0	7.28314						0.707899	0	0	0	0	0	0	0	0	0	0	0	0	0	0		-2.38591	-1.79698	-0.879301	-0.0847047	0.144354	-0.27068	-0.935637	-1.42475	-1.3811	-0.956461
YDR354W		0.844882	0.756247	0.719903	0.90522	0.830734	-0.366395	0	6.92273				0.265429	1.28001	1.28001	0.376974	0	3.28242						0.374534	0	0	0	0	0	0	0	0	0	0	0	0	0	0		-0.20442	-0.17686	-0.1922	-0.203101	-0.16329	-0.0678608	0.0343496	0.0909131	0.0598491	-0.023611
YDR355C		0.30653	1.20201	0.686984	0.918673	1.06034	0.0206017	0	#N/A		0.439727	1.07738	0.530053	1.00795	1.04267	-0.111759	0	#N/A						0.0864845	0	0	0	0	0	0	0	0	0	0	0	0	0	0		-0.0784935	-0.00992528	-0.0323377	-0.0450157	0.0511691	0.293659	0.639762	1.04143	1.44389	1.74252
YDR356W		0.540738	0.96857			0.96857	-0.134075	0	6.92273		0.388953	1.60225			1.60225	1.04055	0	6.43902						NaN	0	0	0	0	0	0	0	0	0	0	0	0	0	0		1.06834	1.01755	0.802681	0.651668	0.786897	1.21499	1.66229	1.83639	1.502	0.845652
YDR357C		0.277178	1.17583	0.372375	1.08931	1.13257	0.142349	0	10.0395		0.801105	0.821351	0.63737	0.918793	0.870072	-0.467174	0	6.81142						0.184126	0	0	0	1	0	0	0	0	0	0	0	0	0	0		1.4446	0.915958	-0.0320788	-0.801278	-0.806896	0.0112081	1.0317	1.5877	1.12608	-0.0656159
YDR358W		0.277178	1.17583	0.372375	1.08931	1.13257	0.142349	0	6.92273		0.801105	0.821351	0.63737	0.918793	0.870072	-0.467174	0	6.33009						0.184126	0	0	0	0	0	0	0	0	0	0	0	0	0	0		0.512322	0.53325	0.474053	0.422199	0.463546	0.621473	0.8382	1.05052	1.20172	1.28305
YDR359C		0.351336	1.13143	0.754632	0.821327	0.976381	-0.120909	0	#N/A		0.497225	1.03636	0.666466	0.849016	0.94269	-0.317637	0	#N/A						0.457215	0	0	0	0	0	0	0	0	0	0	0	0	0	0
YDR360W		0.533467	0.975102	0.152351	1.27599	1.12555	0.130506	0	6.92273		0.618087	0.955524	0.659881	0.907995	0.93176	-0.340145	0	6.76433						0.504779	0	0	0	0	0	0	0	0	0	0	0	0	0	0		-0.584874	-0.409035	-0.115489	0.128792	0.159758	-0.0730143	-0.472344	-0.931187	-1.34467	-1.62398
YDR361C		0.417969	1.06499	0.122893	1.42059	1.24279	0.328114	0	10.0395		0.42439	1.08961	0.554796	0.925371	1.00749	-0.184196	0	11.0397						0.113148	0	0	0	0	0	0	0	0	0	0	0	0	0	0		-0.898628	-0.675774	-0.446813	-0.251409	-0.128558	-0.0912476	-0.118684	-0.187813	-0.279463	-0.403155
YDR362C		0.4508	1.04569	0.240791	3.01367	2.02968	1.65441	1	6.92273		0.674494	0.901718	0.718678	0.866286	0.884002	-0.43849	0	6.76433		1				0.838902	0	0	0	0	0	0	0	0	0	0	0	0	0	0		0.55864	0.405253	0.129992	-0.0921446	-0.0897134	0.170652	0.542949	0.869186	1.01052	0.969542
YDR363W		0.4508	1.04569	0.240791	3.01367	2.02968	1.65441	1	10.0395		0.674494	0.901718	0.718678	0.866286	0.884002	-0.43849	0	7.85372		1				0.838902	0	0	0	0	0	0	0	0	0	0	0	0	0	0
YDR363W-A		0.273139	1.16494	0.434781	1.08433	1.12463	0.128965	0	#N/A		0.386638	1.11585			1.11585	0.0389466	0	#N/A						0.735758	0	0	0	0	0	0	0	0	0	0	0	0	0	0		-1.16271	-0.849867	-0.448282	-0.0554015	0.232973	0.384994	0.451889	0.490439	0.549748	0.622171
YDR364C		0.854439	0.744116	0.429249	1.05643	0.900275	-0.249185	0	6.92273		0.959452	0.640557	0.894348	0.698475	0.669516	-0.880165	0	3.38353						0.444307	0	0	0	0	0	0	0	0	0	0	0	0	0	0		-1.51984	-1.47904	-1.20564	-0.902123	-0.767493	-0.866254	-1.08819	-1.31141	-1.42236	-1.36906
YDR365C		0.473423	1.0376	0.395064	1.08481	1.0612	0.0220541	0	6.76016		0.826531	0.804832	0.837895	0.765848	0.78534	-0.641656	0	5.99196						0.444307	0	0	0	0	0	0	0	0	0	0	0	0	0	0
YDR365W-A		0.473423	1.0376	0.395064	1.08481	1.0612	0.0220541	0	#N/A		0.826531	0.804832	0.837895	0.765848	0.78534	-0.641656	0	#N/A						0.444307	0	0	0	0	0	0	0	0	0	0	0	0	0	0
YDR365W-B		0.473423	1.0376	0.395064	1.08481	1.0612	0.0220541	0	#N/A		0.826531	0.804832	0.837895	0.765848	0.78534	-0.641656	0	#N/A							0	0	0	0	0	0	0	0	0	0	0	0	0	0		0.364697	0.285328	0.0375569	-0.207861	-0.283055	-0.132302	0.154436	0.477461	0.73444	0.803562
YDR366C		0.31646	1.64274			1.64274	1.00223	1	#N/A		0.31666	1.46173			1.46173	0.751182	0	#N/A		1				0.817596	0	0	0	0	0	0	0	0	0	0	0	0	0	0		-1.85987	-1.47286	-0.959612	-0.485977	-0.214663	-0.186799	-0.285566	-0.383594	-0.369569	-0.250876
YDR367W		0.473423	1.0376	0.395064	1.08481	1.0612	0.0220541	0	6.08953		0.826531	0.804832	0.837895	0.765848	0.78534	-0.641656	0	11.0397						0.444307	0	0	0	1	0	0	0	0	0	0	0	0	0	0		-0.945142	-0.984881	-1.14898	-1.21632	-0.971568	-0.423924	0.12571	0.356938	0.00429719	-0.791675
YDR368W		0.31646	1.64274			1.64274	1.00223	1	6.16819		0.31666	1.46173			1.46173	0.751182	0	3.15455		1				0.817596	0	0	0	0	0	1	0	0	0	0	0	0	0	0		0.410943	0.34674	0.18758	0.0761294	0.151922	0.432684	0.777909	1.03652	1.07795	0.923365
YDR369C		0.351177	1.28819			1.28819	0.404634	0	5.57383		0.922343	0.645139			0.645139	-0.930363	0	2.25442						0.234944	0	0	0	0	0	0	0	0	0	0	0	0	0	0		-0.354776	-0.21418	-0.0145096	0.157494	0.216809	0.145266	0.0115328	-0.109915	-0.149187	-0.0702469
YDR370C		0.0406597	1.51355	0.275007	1.15433	1.33394	0.481752	0	10.0395		0.905815	0.725329	0.0356067	1.88163	1.30348	0.425307	0	7.98425						0.0849106	0	0	0	1	0	0	0	0	0	0	0	0	0	0
YDR371W		0.0406597	1.51355	0.275007	1.15433	1.33394	0.481752	0	6.92273		0.905815	0.725329	0.0356067	1.88163	1.30348	0.425307	0	2.93647						0.0849106	1	0	0	1	0	0	0	0	1	0	0	0	0	0		-1.00064	-0.895061	-0.77164	-0.670437	-0.63067	-0.659121	-0.720425	-0.776404	-0.792923	-0.765731
YDR372C		0.922503	0.735842	0.684071	0.873225	0.804534	-0.410555	0	10.0395		0.930967	0.694602	0.894951	0.706187	0.700395	-0.816578	0	7.19844						0.16138	0	0	0	0	0	0	0	0	0	0	0	0	0	0		-0.264324	-0.0871926	0.105824	0.333351	0.612967	0.921585	1.18329	1.31864	1.26227	1.05286
YDR373W		0.922503	0.735842	0.684071	0.873225	0.804534	-0.410555	0	6.92273		0.930967	0.694602	0.894951	0.706187	0.700395	-0.816578	0	0						0.16138	0	0	0	0	0	0	0	0	0	0	0	0	0	0		-0.629621	-0.416166	-0.215577	0.290851	1.41231	3.08788	4.77589	5.90254	5.9972	5.35186
YDR374C		0.338886	1.16375	0.161792	1.31846	1.24111	0.32528	0	10.0395				0.658661	0.900901	0.900901	-0.40369	0	7.66259						NaN	1	0	0	1	0	0	0	1	0	0	0	0	0	0		0.626942	0.64873	0.539829	0.403938	0.342847	0.38425	0.459581	0.493839	0.424796	0.284583
YDR375C		0.153194	1.27619	0.936232	0.72614	1.00116	-0.0791387	0	6.92273				0.915096	0.669517	0.669517	-0.880162	0	6.52984						0.779005	0	0	0	0	0	0	0	0	0	0	0	0	0	0		0.375134	0.410526	0.41391	0.371505	0.270315	0.127898	0.0014998	-0.0489827	0.021933	0.153186
YDR376W		0.153194	1.27619	0.936232	0.72614	1.00116	-0.0791387	0	6.76016				0.915096	0.669517	0.669517	-0.880162	0	6.52984						0.779005	0	0	0	0	0	0	0	0	0	0	0	0	0	0		0.38926	0.654289	0.857141	1.00851	1.11878	1.18624	1.19349	1.12204	0.955437	0.691923
YDR377W		0.60797	0.948022	0.934147	0.748618	0.84832	-0.336753	0	10.0395				0.864506	0.732689	0.732689	-0.750076	0	7.64066						0.498231	0	0	0	0	0	0	0	0	0	0	0	0	0	0		-0.399519	-0.346088	-0.134614	0.0916901	0.191942	0.115765	-0.0696503	-0.289253	-0.469543	-0.548487
YDR378C		0.519857	1.00341	0.883823	0.801747	0.902579	-0.245301	0	5.45875				0.666274	0.90447	0.90447	-0.39634	0	6.52984						0.284404	0	0	0	0	0	0	0	0	0	0	0	0	0	0		-1.55672	-1.7246	-1.85101	-1.87316	-1.7307	-1.45732	-1.20888	-1.14943	-1.40853	-1.86111
[truncated: 4,963 more rows]
[truncated: 19 more columns]
