# Supplementary material for: Combination of genomic approaches with functional genetic experiments reveals two modes of repression of yeast middle-phase meiosis genes
Source: BMC Genomics. 2010 Aug 17;11:478. doi: 10.1186/1471-2164-11-478 (PMC3091674; doi:10.1186/1471-2164-11-478)
Supplement: Additional file 3 — Genes in 3 binding groups. The file contains the Y names of the genes in the Ndt80-only, Sum1-only and Common binding groups. [file 1471-2164-11-478-S3.XLS]

## Sheet: Sheet1
type of targets:
Ndt80-only		Sum1-only		common
YAL022C		YAL004W		YAL001C
YAL062W		YAL023C		YAL017W
YBL001C		YAL034W-A		YAL018C
YBL073W		YAL035W		YAR042W
YBL075C		YAL036C		YBR045C
YBL084C		YAR002W		YBR057C
YBR008C		YAR030C		YBR073W
YBR012C		YAR033W		YBR148W
YBR013C		YBL053W		YCR103C
YBR042C		YBL076C		YCR104W
YBR052C		YBL091C-A		YDL026W
YBR063C		YBL099W		YDL028C
YBR074W		YBL108W		YDR006C
YBR102C		YBR015C		YDR007W
YBR103W		YBR016W		YDR281C
YBR105C		YBR017C		YDR522C
YBR106W		YBR050C		YDR523C
YBR167C		YBR068C		YER071C
YBR168W		YBR076W		YER072W
YBR195C		YBR119W		YER105C
YBR249C		YBR179C		YER106W
YBR250W		YBR180W		YER177W
YBR275C		YBR214W		YFL013W-A
YCR018C		YBR230C		YFL059W
YCR045C		YBR269C		YFL060C
YCR071C		YBR296C		YFR032C
YCR086W		YCL026C-A		YGL014W
YCR087W		YCL027W		YGL015C
YDL014W		YCL048W		YGL170C
YDL015C		YCL049C		YGL227W
YDL063C		YCR020C		YGR001C
YDL183C		YCR037C		YGR059W
YDL239C		YCR098C		YHR008C
YDL242W		YDL022W		YHR184W
YDL243C		YDL024C		YHR185C
YDR040C		YDL040C		YJR025C
YDR041W		YDL055C		YJR026W
YDR042C		YDL070W		YJR027W
YDR065W		YDL072C		YJR028W
YDR132C		YDL085W		YJR029W
YDR149C		YDL095W		YJR044C
YDR203W		YDL097C		YLR049C
YDR263C		YDL138W		YLR054C
YDR267C		YDL139C		YLR140W
YDR268W		YDL143W		YLR141W
YDR317W		YDL144C		YLR308W
YDR362C		YDL159W		YLR339C
YDR363W		YDL160C		YLR341W
YDR366C		YDL170W		YLR343W
YDR368W		YDL171C		YLR346C
YDR380W		YDL173W		YLR397C
YDR423C		YDL174C		YLR438C-A
YDR463W		YDL176W		YLR439W
YDR495C		YDL177C		YMR108W
YDR543C		YDL181W		YMR135W-A
YEL001C		YDL182W		YNL202W
YEL020W-A		YDL186W		YNL204C
YEL021W		YDL188C		YNL205C
YEL069C		YDL214C		YNL206C
YEL071W		YDL215C		YNL317W
YER056C-A		YDL221W		YNL318C
YER060W		YDL222C		YNR018W
YER060w-A		YDL223C		YOL045W
YER076C		YDL247W		YOL047C
YER081W		YDR022C		YOR214C
YER082C		YDR023W		YOR242C
YER084W		YDR032C		YOR297C
YER094C		YDR074W		YOR298W
YER095W		YDR105C		YOR313C
YER101C		YDR106W		YOR314W
YER102W		YDR119W		YPL034W
YER104W		YDR169C		YPL255W
YER109C		YDR171W		YPL256C
YER115C		YDR202C		YPR015C
YER122C		YDR204W
YER123W		YDR218C
YER172C		YDR246W
YER173W		YDR274C
YER180C		YDR275W
YER188W		YDR276C
YFL002W-A		YDR284C
YFL002W-B		YDR285W
YFL011W		YDR310C
YFL012W		YDR311W
YFL013C		YDR322W
YFL023W		YDR381W
YFL024C		YDR402C
YFR001W		YDR403W
YFR012W		YDR475C
YFR017C		YDR519W
YFR023W		YEL033W
YGL001C		YEL034W
YGL002W		YEL035C
YGL003C		YEL049W
YGL164C		YEL058W
YGL165C		YEL059C-A
YGL168W		YER018C
YGL230C		YER019W
YGR032W		YER029C
YGR108W		YER030W
YGR191W		YER066C-A
YGR254W		YER068W
YGR272C		YER074W
YGR273C		YER075C
YHL028W		YER077C
YHL029C		YER078C
YHL038C		YER079W
YHL047C		YER085C
YHR001W		YER086W
YHR052W		YER088C
YHR060W		YER110C
YHR124W		YER111C
YHR129C		YER112W
YHR138C		YER119C
YIL116W		YER119C-A
YIL117C		YER121W
YIL159W		YER124C
YIL160C		YER125W
YIL174W		YER126C
YIL175W		YER127W
YJL037W		YER130C
YJL038C		YER131W
YJL067W		YER137C
YJL068C		YER145C
YJL070C		YER146W
YJL106W		YER149C
YJL107C		YER150W
YJL108C		YER166W
YJL160C		YER168C
YJL164C		YER169W
YJL203W		YER179W
YJL204C		YER186C
YJR107W		YFL010W-A
YJR116W		YFL014W
YJR122W		YFL015C
YKL043W		YFL029C
YKL054C		YFL040W
YKL095W		YFL052W
YKL104C		YFL062W
YKL119C		YFR013W
YKL157W		YFR032C-A
YKL189W		YFR033C
YKR004C		YFR034C
YKR005C		YGL115W
YLR045C		YGL125W
YLR061W		YGL126W
YLR069C		YGL127C
YLR093C		YGL128C
YLR097C		YGL130W
YLR098C		YGL131C
YLR105C		YGL137W
YLR113W		YGL138C
YLR118C		YGL169W
YLR119W		YGL197W
YLR131C		YGL199C
YLR144C		YGL214W
YLR145W		YGL222C
YLR207W		YGL254W
YLR209C		YGL260W
YLR210W		YGL261C
YLR227C		YGR033C
YLR227W-A		YGR034W
YLR227W-B		YGR055W
YLR230W		YGR060W
YLR251W		YGR067C
YLR252W		YGR069W
YLR255C		YGR078C
YLR256W		YGR079W
YLR256W-A		YGR081C
YLR276C		YGR082W
YLR303W		YGR179C
YLR313C		YGR190C
YLR334C		YGR209C
YLR410W-A		YGR226C
YLR410W-B		YGR227W
YML050W		YGR255C
YML065W		YGR256W
YML066C		YGR258C
YML108W		YGR259C
YMR001C		YGR259C
YMR002W		YGR259C
YMR125W		YGR260W
YMR135C		YHL034C
YMR136W		YHL035C
YMR141C		YHL045W
YMR169C		YHL046C
YMR186W		YHR071W
YMR204C		YHR118C
YMR251W-A		YHR119W
YMR284W		YHR195W
YNL018C		YIL009C-A
YNL019C		YIL028W
YNL033W		YIL029C
YNL034W		YIL050W
YNL112W		YIL051C
YNL114C		YIL056W
YNL128W		YIL057C
YNL141W		YIL153W
YNL225C		YIL154C
YNR001C		YIR002C
YOL004W		YIR003W
YOL005C		YIR027C
YOL024W		YIR028W
YOL091W		YIR040C
YOL129W		YIR041W
YOR001W		YJL026W
YOR011W		YJL027C
YOR033C		YJL029C
YOR138C		YJL034W
YOR140W		YJL035C
YOR151C		YJL043W
YOR308C		YJL044C
YOR339C		YJL045W
YPL021W		YJL060W
YPL033C		YJL076W
YPL035C		YJL077C
YPL050C		YJL122W
YPL124W		YJL123C
YPL130W		YJL133W
YPL191C		YJL188C
YPL249C-A		YJL223C
YPR001W		YJR019C
YPR027C		YJR023C
YPR077C		YJR024C
YPR078C		YJR035W
YPR079W		YJR049C
YPR091C		YJR050W
YPR183W		YJR052W
		YJR077C
		YJR078W
		YJR079W
		YJR080C
		YJR104C
		YJR105W
		YJR117W
		YJR149W
		YJR151C
		YJR153W
		YKL001C
		YKL056C
		YKL090W
		YKL091C
		YKL094W
		YKL112W
		YKL113C
		YKL132C
		YKL178C
		YKL223W
		YKL224C
		YKR015C
		YKR016W
		YKR022C
		YKR023W
		YKR031C
		YKR032W
		YKR033C
		YKR034W
		YKR035W-A
		YKR091W
		YKR105C
		YKR106W
		YLL004W
		YLL005C
		YLL015W
		YLL026W
		YLL056C
		YLL063C
		YLR027C
		YLR032W
		YLR040C
		YLR043C
		YLR046C
		YLR082C
		YLR110C
		YLR111W
		YLR122C
		YLR123C
		YLR124W
		YLR136C
		YLR137W
		YLR138W
		YLR199C
		YLR200W
		YLR212C
		YLR213C
		YLR214W
		YLR223C
		YLR224W
		YLR231C
		YLR232W
		YLR233C
		YLR234W
		YLR239C
		YLR240W
		YLR266C
		YLR267W
		YLR298C
		YLR299W
		YLR331C
		YLR354C
		YLR399C
		YLR400W
		YLR428C
		YLR430W
		YML051W
		YML058W
		YML059C
		YML100W
		YML101C
		YML102C-A
		YMR003W
		YMR077C
		YMR086W
		YMR103C
		YMR243C
		YMR244W
		YMR310C
		YMR324C
		YMR325W
		YNL035C
		YNL078W
		YNL079C
		YNL098C
		YNL103W
		YNL104C
		YNL109W
		YNL110C
		YNL241C
		YNL296W
		YNL316C
		YNL327W
		YNL328C
		YNR036C
		YOL019W
		YOL029C
		YOL048C
		YOL051W
		YOL052C
		YOL072W
		YOL073C
		YOL092W
		YOL102C
		YOL162W
		YOL163W
		YOR006C
		YOR073W
		YOR081C
		YOR083W
		YOR085W
		YOR119C
		YOR119C
		YOR119C
		YOR119C
		YOR119C
		YOR120W
		YOR120W
		YOR120W
		YOR120W
		YOR120W
		YOR187W
		YOR209C
		YOR210W
		YOR213C
		YOR254C
		YOR255W
		YOR263C
		YOR265W
		YOR301W
		YOR302W
		YOR303W
		YOR312C
		YOR315W
		YOR365C
		YOR367W
		YOR372C
		YOR373W
		YPL056C
		YPL061W
		YPL075W
		YPL186C
		YPL239W
		YPL240C
		YPL250C
		YPL260W
		YPL272C
		YPL282C
		YPR002W
		YPR036W
		YPR038W
		YPR039W
		YPR040W
		YPR067W
		YPR072W
		YPR105C
		YPR106W
		YPR124W
		YPR137C-A
		YPR137C-B
		YPR139C
		YPR140W
		YPR141C
		YPR143W
		YPR145W
		YPR150W
		YPR195C
