# Supplementary material for: Combination of genomic approaches with functional genetic experiments reveals two modes of repression of yeast middle-phase meiosis genes
Source: BMC Genomics. 2010 Aug 17;11:478. doi: 10.1186/1471-2164-11-478 (PMC3091674; doi:10.1186/1471-2164-11-478)
Supplement: Additional file 7 — Ndt80 repression metric calculated for every common target gene. The file contains the calculated metric for the contribution of the indirect regulation of Ndt80 to the repression of every common target gene of Ndt80 and Sum1. [file 1471-2164-11-478-S7.XLS]

## Sheet: Sheet1
			common
			gene	W
			YAR042W	0
			YBR045C	0.124915
			YCR103C	0
			YCR104W	0.348403
			YDR007W	0
			YDR522C	0.305718
			YDR523C	0
			YER105C	0
			YER177W	0.223778
			YFL013W-A	0.148104
			YFL059W	0.0934171
			YFL060C	0.465336
			YGL014W	0
			YGL015C	0
			YHR184W	0
			YHR185C	0
			YJR025C	0
			YJR026W	0
			YLR049C	0.183207
			YLR141W	0.0236685
			YLR308W	0.586508
			YLR343W	0.635053
			YLR346C	0.155068
			YLR397C	0
			YLR439W	0
			YNL202W	0
			YNL204C	0
			YNL206C	0.765176
			YNL317W	0.0531854
			YOR214C	0
			YOR242C	0.45614
			YOR298W	0.307224
			YPL034W	0.166062
			YPR015C	0.145426
